# Supplementary material for: CD25+CD27+CD70− alloantigen-specific Tregs: promising stable immunotherapy for transplantation
Source: Front Immunol. 2026 Jun 10;17:1789008. doi: 10.3389/fimmu.2026.1789008 (PMC13290811; doi:10.3389/fimmu.2026.1789008)
Supplement: Supplementary file 10 [file Table1.xlsx]

## Sheet: Supplementary Table
Gene symbol	Ensembl ID	log2FoldChange	p-value	padj (FDR)	-log10(FDR)	baseMean	Significant (FDR < 0.1)
DPM1	ENSG00000000419	-0.525642	0.00882869	0.0456393	1.34066	686.944
SCYL3	ENSG00000000457	0.467563	0.110873	0.273639	0.562822	321.001
FIRRM	ENSG00000000460	-0.0268655	0.91559	0.960115	0.0176766	326.017
CFH	ENSG00000000971	-8.78891	1.16938e-07	4.58264e-06	5.33888	21.744
FUCA2	ENSG00000001036	0.380346	0.140139	0.318342	0.497106	528.422
GCLC	ENSG00000001084	0.172886	0.380387	0.596559	0.224347	878.253
NFYA	ENSG00000001167	-0.316377	0.200604	0.402283	0.395468	832.037
STPG1	ENSG00000001460	-0.0669183	0.801997	0.896366	0.0475148	99.1779
NIPAL3	ENSG00000001461	0.0884631	0.740731	0.863295	0.0638408	1540.17
LAS1L	ENSG00000001497	0.0316602	0.898489	0.952047	0.0213418	771.882
ENPP4	ENSG00000001561	0.33784	0.228055	0.436882	0.359636	291.507
ANKIB1	ENSG00000001629	-0.123971	0.576041	0.753829	0.122727	1345.66
CYP51A1	ENSG00000001630	-1.37605	8.82269e-05	0.00121558	2.91522	1049.29
KRIT1	ENSG00000001631	0.200716	0.46266	0.667716	0.175408	454.846
RAD52	ENSG00000002016	0.906139	0.00977652	0.0489724	1.31005	147.165
BAD	ENSG00000002330	-0.127744	0.566566	0.746656	0.12688	558.651
LAP3	ENSG00000002549	-0.117514	0.531659	0.722175	0.141357	1144.47
HS3ST1	ENSG00000002587	-0.407674	0.163394	0.351466	0.454117	25.2473
WNT16	ENSG00000002745	-0.690096	0.0438687	0.145958	0.835773	13.3782
MAD1L1	ENSG00000002822	0.344325	0.221327	0.428629	0.367918	1854.35
LASP1	ENSG00000002834	-0.314044	0.0763411	0.214453	0.668667	9020.86
SNX11	ENSG00000002919	0.0804765	0.707071	0.842061	0.0746565	536.342
M6PR	ENSG00000003056	0.0462756	0.786286	0.890278	0.0504744	2658.97
ICA1	ENSG00000003147	0.21592	0.330788	0.54959	0.259961	55.4214
ALS2	ENSG00000003393	0.0892882	0.733522	0.859314	0.0658483	296.028
CASP10	ENSG00000003400	-0.131529	0.564497	0.745355	0.127637	635.779
CFLAR	ENSG00000003402	0.502133	0.010123	0.0501811	1.29946	4267.21
NDUFAF7	ENSG00000003509	-0.330736	0.147963	0.329818	0.481725	222.747
RBM5	ENSG00000003756	0.738054	0.000247731	0.00284185	2.5464	2911.01
MTMR7	ENSG00000003987	0.187706	0.516464	0.710531	0.148417	31.0266
ARF5	ENSG00000004059	0.0462604	0.834111	0.915759	0.0382186	2325.93
SARM1	ENSG00000004139	0.862181	0.00535658	0.0313982	1.50309	844.637
POLDIP2	ENSG00000004142	7.96765e-05	0.995422	0.997813	0.000951037	1615.17
PLXND1	ENSG00000004399	0.0366173	0.878572	0.940659	0.0265679	246.658
AK2	ENSG00000004455	-0.949706	4.25492e-06	0.00010149	3.99358	2940.07
CD38	ENSG00000004468	-0.594979	0.0571182	0.174857	0.757316	1773.51
FKBP4	ENSG00000004478	-0.448092	0.116567	0.282598	0.548831	1009.76
KDM1A	ENSG00000004487	-0.255215	0.169204	0.359006	0.444898	1656.98
RBM6	ENSG00000004534	0.401322	0.0568692	0.174405	0.75844	1420.56
CAMKK1	ENSG00000004660	-1.00479	0.00168871	0.0128285	1.89182	100.44
RECQL	ENSG00000004700	0.032338	0.906469	0.955757	0.0196525	905.321
VPS50	ENSG00000004766	0.209176	0.413844	0.62593	0.203474	143.734
ARHGAP33	ENSG00000004777	-0.253825	0.331707	0.550351	0.25936	703.827
NDUFAB1	ENSG00000004779	-0.332615	0.144262	0.324384	0.488941	640.888
PDK4	ENSG00000004799	-6.13772	1.57765e-09	9.69479e-08	7.01346	39.3137
ZMYND10	ENSG00000004838	0.0528733	0.839345	0.919269	0.0365575	36.701
SLC25A13	ENSG00000004864	-0.139169	0.575149	0.752888	0.12327	108.38
ST7	ENSG00000004866	1.9176	4.54883e-05	0.00071305	3.14688	155.433
CDC27	ENSG00000004897	-0.552134	0.0148153	0.0669374	1.17433	1137.65
HCCS	ENSG00000004961	-0.36723	0.112262	0.275822	0.559372	336.339
DVL2	ENSG00000004975	0.0928816	0.666702	0.816473	0.088058	868.456
UPF1	ENSG00000005007	-0.139262	0.413081	0.625141	0.204022	3406.91
SKAP2	ENSG00000005020	0.746069	0.00850034	0.0442038	1.35454	435.063
SLC25A5	ENSG00000005022	-0.887961	2.46346e-07	8.78588e-06	5.05621	5520.81
MCUB	ENSG00000005059	-0.418621	0.0923397	0.241903	0.616358	1712.56
POLR2J	ENSG00000005075	-0.288392	0.211406	0.416041	0.380864	1000.99
DHX33	ENSG00000005100	-0.195544	0.40644	0.619096	0.208242	584.224
MEOX1	ENSG00000005102	7.74837	1.31175e-21	5.92052e-19	18.2276	288.938
LIG3	ENSG00000005156	-0.167458	0.528945	0.720309	0.142481	556.963
RPAP3	ENSG00000005175	-0.186404	0.470525	0.674023	0.171326	313.486
ACSM3	ENSG00000005187	-0.115542	0.663496	0.814594	0.0890588	97.3741
REXO5	ENSG00000005189	-0.597628	0.0559176	0.172404	0.763453	209.517
CIAPIN1	ENSG00000005194	0.0315738	0.886865	0.944906	0.0246114	773.77
SPPL2B	ENSG00000005206	0.326275	0.146321	0.327551	0.48472	1231.5
ATOSB	ENSG00000005238	0.162736	0.448914	0.656518	0.182754	417.214
COPZ2	ENSG00000005243	-0.0248769	0.919741	0.962088	0.016785	42.5687
MSL3	ENSG00000005302	0.845315	5.85966e-05	0.000876616	3.05719	1120.9
CREBBP	ENSG00000005339	-0.00971323	0.959966	0.982639	0.00760617	2977.09
TSPOAP1	ENSG00000005379	-1.41643	1.41766e-09	8.87832e-08	7.05167	1026.32
GCFC2	ENSG00000005436	-0.294605	0.199014	0.400383	0.397524	236.581
WDR54	ENSG00000005448	-0.65729	0.0110242	0.0535418	1.27131	1401.3
CROT	ENSG00000005469	0.333433	0.254687	0.468268	0.329506	122.934
KMT2E	ENSG00000005483	-0.393209	0.10239	0.259675	0.58557	2262.17
RHBDD2	ENSG00000005486	0.0722347	0.787497	0.890945	0.0501492	1969.41
ZNF195	ENSG00000005801	-0.200233	0.39153	0.605259	0.218058	432.341
MYCBP2	ENSG00000005810	0.180088	0.473087	0.675492	0.17038	1985.53
FBXL3	ENSG00000005812	-0.0547898	0.805907	0.898816	0.046329	1350.3
ITGAL	ENSG00000005844	0.34889	0.0905851	0.23913	0.621366	19995
PDK2	ENSG00000005882	1.44859	1.03016e-08	5.3507e-07	6.27159	479.673
ITGA3	ENSG00000005884	1.60072	0.000601535	0.00579359	2.23705	208.918
ZFX	ENSG00000005889	-0.408732	0.0766234	0.214748	0.668071	744.183
LAMP2	ENSG00000005893	-0.221964	0.245927	0.457922	0.339209	2224.19
ITGA2B	ENSG00000005961	-0.376671	0.1421	0.321678	0.492578	11.3307
GDE1	ENSG00000006007	0.244712	0.334462	0.553027	0.257253	1781.14
REX1BD	ENSG00000006015	0.419705	0.0744405	0.210807	0.676114	1041.85
CRLF1	ENSG00000006016	0.0343421	0.906647	0.955789	0.0196378	39.1237
OSBPL7	ENSG00000006025	0.639039	0.00674065	0.0373252	1.428	763.22
TMEM98	ENSG00000006042	0.039839	0.732525	0.858818	0.066099	26.4739
MAP3K14	ENSG00000006062	-0.325717	0.125588	0.296505	0.527968	1322.96
AP2B1	ENSG00000006125	-0.231574	0.213396	0.418574	0.378228	6088.62
ZNF263	ENSG00000006194	-0.204963	0.428134	0.638273	0.194993	852.955
SPATA20	ENSG00000006282	0.464587	0.0166822	0.0732727	1.13506	1187.27
TNFRSF12A	ENSG00000006327	-0.65664	0.0497926	0.159152	0.798188	118.084
MAP3K9	ENSG00000006432	-0.148296	0.539866	0.727299	0.138287	353.676
RALA	ENSG00000006451	-1.14647	8.70733e-09	4.59557e-07	6.33766	1020.1
BAIAP2L1	ENSG00000006453	0.275728	0.239496	0.450915	0.345905	74.9652
KDM7A	ENSG00000006459	0.170677	0.516913	0.71085	0.148222	1667.75
AGK	ENSG00000006530	-0.585874	0.0294287	0.110497	0.95665	933.535
TTC22	ENSG00000006555	2.25868	1.60111e-10	1.24744e-08	7.90398	265.766
PHTF2	ENSG00000006576	-0.117318	0.61194	0.780367	0.107701	2617.53
FARP2	ENSG00000006607	0.293678	0.283827	0.500533	0.300567	314.043
GGCT	ENSG00000006625	-1.28347	1.06796e-06	3.09258e-05	4.50968	570.688
DBF4	ENSG00000006634	-0.913654	8.64811e-05	0.0011953	2.92252	718.639
TBXA2R	ENSG00000006638	-0.0564323	0.756672	0.872943	0.0590141	11.1805
IFRD1	ENSG00000006652	-0.446284	0.116481	0.282494	0.548991	790.563
COX10	ENSG00000006695	-0.342265	0.150844	0.334361	0.475785	745.652
GTF2IRD1	ENSG00000006704	0.137646	0.526054	0.71799	0.143882	19.4512
PAF1	ENSG00000006712	-0.115735	0.598862	0.771354	0.112746	994.482
VPS41	ENSG00000006715	0.056846	0.815305	0.905136	0.043286	584.781
ELAC2	ENSG00000006744	0.28148	0.244411	0.456426	0.340629	1626.95
SCIN	ENSG00000006747	4.58725	0.000695765	0.00647715	2.18862	10.1201
ARSD	ENSG00000006756	0.226985	0.393228	0.606668	0.217049	117.562
PNPLA4	ENSG00000006757	0.242697	0.38814	0.602286	0.220197	140.199
PRSS21	ENSG00000007038	0.325551	0.27604	0.491643	0.30835	54.4181
MARK4	ENSG00000007047	0.128095	0.614604	0.782041	0.10677	938.526
CCDC124	ENSG00000007080	-0.0136762	0.935545	0.969224	0.013576	854.154
CEACAM21	ENSG00000007129	1.15499	0.00492151	0.0294598	1.53077	42.0513
PAFAH1B1	ENSG00000007168	-0.618323	0.00936469	0.0473992	1.32423	2937.46
BLTP2	ENSG00000007202	0.407175	0.0339189	0.121701	0.914707	3695.99
TRAPPC6A	ENSG00000007255	0.818046	0.000625525	0.00597627	2.22357	926.737
MATK	ENSG00000007264	-3.51506	2.21246e-07	8.02186e-06	5.09572	85.5929
CD79B	ENSG00000007312	1.19496	0.00126841	0.0102673	1.98854	1130.8
ST7L	ENSG00000007341	-0.239357	0.334845	0.553243	0.257084	131.979
TKTL1	ENSG00000007350	-0.0121627	0.952423	0.977439	0.00991021	53.7511
RPUSD1	ENSG00000007376	0.222629	0.402668	0.615716	0.21062	677.11
LUC7L	ENSG00000007392	0.664832	0.0222378	0.0904697	1.0435	688.623
CACNA2D2	ENSG00000007402	-0.145493	0.59037	0.765085	0.11629	81.5066
BAIAP3	ENSG00000007516	-0.510275	0.0767674	0.21484	0.667884	142.022
TSR3	ENSG00000007520	0.199401	0.37939	0.595832	0.224877	923.433
PIGQ	ENSG00000007541	1.07103	0.00151852	0.0118379	1.92672	454.3
CRAMP1	ENSG00000007545	0.065087	0.759327	0.873776	0.0586	1021.56
DNAJC11	ENSG00000007923	0.341642	0.225568	0.433738	0.362772	644.479
MYLIP	ENSG00000007944	-0.182224	0.485595	0.686166	0.163571	1161.64
PSMB1	ENSG00000008018	-0.273583	0.118033	0.284622	0.545731	2105.11
SYN1	ENSG00000008056	-0.591215	0.0131479	0.0611559	1.21356	8.96375
JARID2	ENSG00000008083	-0.848557	8.68355e-05	0.00119838	2.92141	1185.53
CDKL5	ENSG00000008086	0.252062	0.303488	0.522129	0.282222	16.1477
CDK11A	ENSG00000008128	0.33734	0.120053	0.287781	0.540937	1334.63
NADK	ENSG00000008130	0.5424	0.0484352	0.155905	0.807139	1150.86
DLEC1	ENSG00000008226	0.349321	0.216479	0.422389	0.374287	42.6656
CYTH3	ENSG00000008256	0.0776375	0.673566	0.820121	0.0861221	32.9103
ADAM22	ENSG00000008277	-0.00196924	0.98721	0.994405	0.00243663	27.2185
SYPL1	ENSG00000008282	-0.126237	0.560254	0.741467	0.129908	772.595
CYB561	ENSG00000008283	-4.02552	5.12351e-05	0.000785893	3.10464	24.5563
SPAG9	ENSG00000008294	-0.356009	0.0953101	0.247228	0.606902	1342.39
CELSR3	ENSG00000008300	-0.740738	0.0142989	0.0651804	1.18588	487.355
AASS	ENSG00000008311	2.27916	0.000246018	0.00282963	2.54827	41.0276
SS18L2	ENSG00000008324	-0.51303	0.016491	0.0727137	1.13838	488.236
MPND	ENSG00000008382	-0.223285	0.336777	0.554622	0.256003	308.683
MGST1	ENSG00000008394	-0.0978232	0.48418	0.685369	0.164075	12.2578
CRY1	ENSG00000008405	0.00581536	0.985394	0.993749	0.00272347	509.619
ST3GAL1	ENSG00000008513	-1.40816	5.3322e-09	2.95734e-07	6.5291	4582.99
MMP25	ENSG00000008516	-2.7005	3.90019e-09	2.23902e-07	6.64994	1648.34
IL32	ENSG00000008517	0.0895066	0.650998	0.806134	0.0935929	44891
PKD1	ENSG00000008710	-0.313358	0.212104	0.416583	0.380299	2355.35
MAPK8IP2	ENSG00000008735	0.528674	0.0572989	0.175271	0.75629	12.0643
MED24	ENSG00000008838	0.101608	0.597397	0.770262	0.113362	1637.3
RHOBTB2	ENSG00000008853	0.503932	0.102299	0.259521	0.585827	219.392
HEATR5B	ENSG00000008869	0.856106	0.00200805	0.0145695	1.83656	681.396
SEC62	ENSG00000008952	-0.191219	0.36098	0.578673	0.237567	983.019
RPS20	ENSG00000008988	-0.242336	0.248001	0.459858	0.337376	16381.8
CSDE1	ENSG00000009307	-0.47487	0.0895491	0.237605	0.624144	11071.3
UBE3C	ENSG00000009335	0.00938519	0.975151	0.989517	0.00457688	1902.68
REV3L	ENSG00000009413	-0.0361126	0.885084	0.943931	0.0250598	475.032
TENM1	ENSG00000009694	-0.198626	0.468564	0.672482	0.172319	153.638
MASP2	ENSG00000009724	0.13433	0.630136	0.792529	0.100985	94.281
FAM76A	ENSG00000009780	0.177246	0.488163	0.688318	0.162211	190.866
TRAF3IP3	ENSG00000009790	1.03765	0.00116464	0.00962374	2.01666	5635.88
POMT2	ENSG00000009830	-0.562142	0.0762709	0.21444	0.668695	156.439
VTA1	ENSG00000009844	-0.788909	0.00689571	0.0379394	1.42091	522.748
BAZ1B	ENSG00000009954	-0.299053	0.237458	0.448303	0.348428	1771.3
RANBP9	ENSG00000010017	-0.255637	0.252674	0.465942	0.331668	2143.17
ETV7	ENSG00000010030	0.0956266	0.520035	0.712935	0.14695	78.3379
SPRTN	ENSG00000010072	0.00906395	0.97534	0.989517	0.00457688	335.995
METTL13	ENSG00000010165	0.0843819	0.687113	0.829746	0.0810549	1071.55
DYRK4	ENSG00000010219	-0.179844	0.471241	0.674327	0.171129	209.805
ZNF207	ENSG00000010244	-0.220329	0.258147	0.471978	0.326078	5054.79
UQCRC1	ENSG00000010256	-0.206204	0.302885	0.521376	0.282849	2755.07
STARD3NL	ENSG00000010270	-0.724479	0.00261258	0.0180169	1.74432	670.768
CD9	ENSG00000010278	0.267447	0.33463	0.553027	0.257253	720.035
NCAPD2	ENSG00000010292	-0.674814	0.00301211	0.0201048	1.6967	5700.58
IFFO1	ENSG00000010295	1.13129	0.00279161	0.0189225	1.72302	840.814
GIPR	ENSG00000010310	0.510776	0.0856227	0.231123	0.636157	379.023
PHF7	ENSG00000010318	-0.0786739	0.758064	0.873442	0.058766	195.818
SEMA3G	ENSG00000010319	5.1222	4.46203e-12	4.6352e-10	9.33393	328.412
NISCH	ENSG00000010322	0.394995	0.0329172	0.119498	0.92264	3181.04
FUZ	ENSG00000010361	0.435701	0.128668	0.301061	0.521346	179.218
IDS	ENSG00000010404	-0.319843	0.174756	0.367337	0.434935	8085.41
ZNF200	ENSG00000010539	-0.190493	0.458403	0.66453	0.177486	176.877
CD4	ENSG00000010610	0.905521	2.57441e-05	0.000441052	3.35551	15329.6
LRRC23	ENSG00000010626	0.148628	0.589222	0.764065	0.11687	118.564
HFE	ENSG00000010704	-0.0153917	0.908591	0.956954	0.0191088	12.4126
SCMH1	ENSG00000010803	0.362614	0.20012	0.401928	0.395852	435.811
FYN	ENSG00000010810	0.931524	1.85768e-07	6.85543e-06	5.16397	2965.87
HIVEP2	ENSG00000010818	-0.0178602	0.937987	0.970155	0.0131588	1129.73
ELOA	ENSG00000011007	-0.152476	0.550901	0.735111	0.133647	1182.01
LYPLA2	ENSG00000011009	0.363242	0.120743	0.28866	0.539614	1659.81
CLCN6	ENSG00000011021	-0.0840713	0.722147	0.852316	0.0693994	381.049
MRC2	ENSG00000011028	0.331837	0.200447	0.402131	0.395633	416.024
NME1-NME2	ENSG00000011052	-0.66328	0.0420671	0.141328	0.84977	98.8978
APBA3	ENSG00000011132	0.196772	0.46544	0.669383	0.174325	1302.05
MKS1	ENSG00000011143	0.570739	0.03007	0.112229	0.949896	204.384
ABHD5	ENSG00000011198	-0.25968	0.285015	0.501622	0.299623	278.752
AKAP8L	ENSG00000011243	0.112939	0.570752	0.749569	0.125188	2078.61
MBTD1	ENSG00000011258	0.164185	0.464595	0.668693	0.174774	316.462
UTP18	ENSG00000011260	-0.597218	0.00297252	0.0199116	1.70089	769.551
RNF216	ENSG00000011275	0.116362	0.551608	0.735533	0.133398	1113.32
TTC19	ENSG00000011295	-0.558605	0.00678062	0.0374321	1.42676	616.114
PTBP1	ENSG00000011304	-0.727098	1.13276e-05	0.000224989	3.64784	9055.73
DPF1	ENSG00000011332	-0.613953	0.0663947	0.193998	0.712204	20.0651
LARS2	ENSG00000011376	0.013777	0.96145	0.983139	0.00738523	402.613
PIK3C2A	ENSG00000011405	-0.154262	0.506851	0.703667	0.152633	490.704
PLAUR	ENSG00000011422	-1.78922	0.000276785	0.00310174	2.50839	123.118
ANLN	ENSG00000011426	-1.7126	1.5728e-06	4.33398e-05	4.36311	622.877
WIZ	ENSG00000011451	0.279461	0.312554	0.530681	0.275167	849.226
RABGAP1	ENSG00000011454	0.572247	0.0227547	0.0921525	1.03549	504.388
QPCTL	ENSG00000011478	-0.902806	0.0045361	0.0277056	1.55743	283.381
PPP5C	ENSG00000011485	-0.102997	0.639589	0.798968	0.0974706	1133.98
CEP68	ENSG00000011523	0.630258	0.0482339	0.155616	0.807946	521.458
MAP4K3	ENSG00000011566	0.278392	0.305183	0.523901	0.28075	245.353
ZBTB32	ENSG00000011590	1.60126	4.51492e-05	0.000708582	3.14961	1055.48
LDAF1	ENSG00000011638	-0.0805588	0.760702	0.87401	0.0584834	377.283
BRCA1	ENSG00000012048	-0.485373	0.100872	0.257141	0.589829	359.7
ERCC1	ENSG00000012061	-0.0755736	0.728728	0.85682	0.0671103	961.365
SEMA3B	ENSG00000012171	-0.41529	0.0664529	0.194066	0.712051	13.8728
MBTPS2	ENSG00000012174	0.344535	0.226792	0.435197	0.361315	182.64
PRICKLE3	ENSG00000012211	-0.18156	0.435353	0.645923	0.189819	267.295
EXTL3	ENSG00000012232	0.054834	0.836341	0.917376	0.0374524	615.714
ELOVL5	ENSG00000012660	-0.375183	0.123155	0.292661	0.533635	3710.92
KDM5D	ENSG00000012817	0.849932	0.000293522	0.0032531	2.4877	1049.93
CALCOCO1	ENSG00000012822	1.2138	9.39417e-05	0.0012795	2.89296	2097.78
UBR7	ENSG00000012963	-0.177316	0.466726	0.670726	0.173455	1047.42
MAP4K5	ENSG00000012983	0.0466683	0.862045	0.932528	0.0303383	338.171
EHD3	ENSG00000013016	0.282178	0.288015	0.505454	0.296318	61.6873
MAN2B2	ENSG00000013288	1.3211	0.000238056	0.00275677	2.5596	1342.21
SLC25A39	ENSG00000013306	0.209889	0.318	0.536241	0.27064	1526.71
MVP	ENSG00000013364	1.28789	4.86617e-10	3.35063e-08	7.47487	4754.16
NUB1	ENSG00000013374	-0.0784426	0.742416	0.863882	0.0635457	1247.15
PGM3	ENSG00000013375	-0.763122	0.000496706	0.00495155	2.30526	474.269
RWDD2A	ENSG00000013392	0.37801	0.200497	0.402131	0.395633	63.9574
CLK1	ENSG00000013441	-0.403253	0.0966348	0.24915	0.603539	2492.34
POLR3B	ENSG00000013503	0.204707	0.278544	0.495025	0.305373	58.115
ANGEL1	ENSG00000013523	0.707591	0.0034474	0.0222824	1.65204	585.487
RNF14	ENSG00000013561	0.311094	0.169609	0.359692	0.44407	437.421
DNASE1L1	ENSG00000013563	0.608983	0.0193414	0.0814062	1.08934	545.635
DDX11	ENSG00000013573	-0.658937	0.00501482	0.0298773	1.52466	1287.67
HEBP1	ENSG00000013583	-0.507591	0.100305	0.256024	0.59172	189.547
MAMLD1	ENSG00000013619	-4.95976	6.7993e-23	3.97464e-20	19.4007	437.442
CD6	ENSG00000013725	-0.65553	0.0208954	0.0866147	1.06241	7406.43
TACC3	ENSG00000013810	-0.486483	0.00915733	0.0467291	1.33041	5450.25
UFL1	ENSG00000014123	-0.46463	0.0213921	0.0879953	1.05554	764.054
POLA2	ENSG00000014138	-0.257413	0.345167	0.563538	0.249077	620.521
ZC3H3	ENSG00000014164	0.1687	0.518113	0.711699	0.147704	1232.59
CAPN1	ENSG00000014216	0.708407	0.00169125	0.0128403	1.89142	3729.5
MDH1	ENSG00000014641	-0.318069	0.130631	0.304185	0.516862	2194.26
SLC30A9	ENSG00000014824	-0.0187246	0.937184	0.969799	0.0133184	587.148
MTMR11	ENSG00000014914	1.07262	0.00827539	0.0432747	1.36377	166.979
COX15	ENSG00000014919	0.192979	0.351767	0.569132	0.244787	854.944
CCDC88C	ENSG00000015133	-0.0156574	0.940346	0.97182	0.0124144	5153.37
YAF2	ENSG00000015153	-0.00383085	0.983902	0.992853	0.00311504	385.033
ZMYND11	ENSG00000015171	0.379395	0.188407	0.386287	0.41309	776.911
WAS	ENSG00000015285	0.348906	0.0525408	0.165237	0.781893	3642.83
BID	ENSG00000015475	0.681099	0.00849615	0.0441996	1.35458	397.442
MATR3	ENSG00000015479	-0.29011	0.140286	0.318565	0.496802	4514.91
XYLT2	ENSG00000015532	-0.203092	0.3552	0.572909	0.241915	697.459
RGPD5	ENSG00000015568	-0.982634	0.00918476	0.0467705	1.33003	176.734
NUDCD3	ENSG00000015676	0.448965	0.0283551	0.107858	0.967147	1573.6
CHDH	ENSG00000016391	0.0606149	0.619806	0.785424	0.104896	1334.64
GLT8D1	ENSG00000016864	-0.117449	0.614687	0.782041	0.10677	538.234
ATP2C1	ENSG00000017260	0.182155	0.378691	0.59502	0.225469	1732.95
IGF1	ENSG00000017427	0.766077	0.0139907	0.064164	1.19271	108.342
SLC38A5	ENSG00000017483	-0.0231311	0.90713	0.955992	0.0195458	635.264
RALBP1	ENSG00000017797	-0.0267962	0.893716	0.949039	0.022716	2281.53
RUFY3	ENSG00000018189	0.139669	0.610589	0.779105	0.108404	206.332
SLC11A1	ENSG00000018280	-0.00646419	0.975137	0.989517	0.00457688	30.6003
WWTR1	ENSG00000018408	-1.09208	0.00799822	0.0422473	1.3742	19.3372
AGPS	ENSG00000018510	-0.189348	0.468882	0.672639	0.172218	816.779
STEEP1	ENSG00000018610	-0.06373	0.793663	0.893153	0.0490743	427.996
TTC27	ENSG00000018699	-0.0113425	0.960359	0.98281	0.00753038	210.847
ZNF582	ENSG00000018869	-0.198704	0.48946	0.68949	0.161472	23.9992
PHLDB1	ENSG00000019144	-3.86311	9.69453e-05	0.00130951	2.88289	17.0849
PRDM11	ENSG00000019485	1.46605	0.00261957	0.0180386	1.7438	85.8154
CD74	ENSG00000019582	0.798782	0.000316501	0.00346958	2.45972	58501.9
ZRANB1	ENSG00000019995	-0.322418	0.187049	0.384384	0.415235	622.075
NCDN	ENSG00000020129	0.26324	0.26321	0.477829	0.320727	998.34
ADGRA2	ENSG00000020181	-0.125367	0.607464	0.777222	0.109455	17.59
ZFP64	ENSG00000020256	0.0957148	0.685085	0.828726	0.0815891	245.749
MNAT1	ENSG00000020426	-0.602602	0.019495	0.0818642	1.08691	275.954
SAMD4A	ENSG00000020577	0.914938	0.00807729	0.042579	1.3708	184.724
RUNX3	ENSG00000020633	-0.189102	0.387788	0.602177	0.220276	8048.18
MRE11	ENSG00000020922	-0.203108	0.41534	0.627659	0.202276	664.656
PLEKHB1	ENSG00000021300	0.560733	0.0624467	0.186103	0.730247	286.583
SERPINB1	ENSG00000021355	-0.864536	0.00257433	0.0178188	1.74912	1633.26
SPAST	ENSG00000021574	-0.0043566	0.981113	0.992022	0.0034787	459.91
NRXN3	ENSG00000021645	7.68626	0.000317016	0.00347232	2.45938	22.4365
AQR	ENSG00000021776	0.0232498	0.920187	0.962392	0.0166482	818.415
FHL1	ENSG00000022267	-1.39779	0.000595832	0.00575136	2.24023	366.619
RTF2	ENSG00000022277	-0.247101	0.21083	0.41547	0.38146	1850.85
NLRP2	ENSG00000022556	-0.0437097	0.00125154	0.0101696	1.9927	69.7502
SLC45A4	ENSG00000022567	-0.211441	0.415225	0.627585	0.202328	265.281
RNF10	ENSG00000022840	-0.0382425	0.852401	0.926206	0.0332926	4077.79
ZNF839	ENSG00000022976	0.856531	0.00888444	0.0457828	1.3393	270.266
ZDHHC6	ENSG00000023041	0.145095	0.458831	0.664839	0.177284	930.312
GRAMD1B	ENSG00000023171	-2.04487	2.9711e-10	2.16049e-08	7.66545	1747.86
RNH1	ENSG00000023191	0.215474	0.235515	0.445794	0.350866	44.2971
RB1CC1	ENSG00000023287	-0.0927107	0.716685	0.848777	0.0712061	622.088
ERP44	ENSG00000023318	-0.125297	0.551419	0.735471	0.133434	1048.8
ALAS1	ENSG00000023330	0.060453	0.802181	0.896419	0.0474892	952.564
BIRC3	ENSG00000023445	0.249896	0.314379	0.532237	0.273895	2549.65
AKAP11	ENSG00000023516	0.260354	0.29481	0.512929	0.289943	1524.62
GLRX2	ENSG00000023572	0.0824011	0.757711	0.873442	0.058766	254.547
SNAPC1	ENSG00000023608	-0.708522	0.0285049	0.108208	0.965741	147.156
DERA	ENSG00000023697	0.281048	0.313614	0.531459	0.27453	287.602
STRAP	ENSG00000023734	-0.451977	0.0482049	0.155561	0.8081	2018.56
ABCC2	ENSG00000023839	1.13473	0.0108016	0.0528336	1.27709	20.5077
DEF6	ENSG00000023892	0.401261	0.0352917	0.125253	0.902212	5259.1
PLEKHO1	ENSG00000023902	-0.0390458	0.842526	0.920904	0.0357857	2430.28
GCLM	ENSG00000023909	-0.947044	2.23729e-05	0.000394661	3.40378	662.58
UBR2	ENSG00000024048	-0.114331	0.591765	0.766043	0.115747	1158.66
DEPDC1	ENSG00000024526	-1.68113	4.31888e-05	0.000685785	3.16381	362.94
CCDC28A	ENSG00000024862	0.0802477	0.733831	0.859518	0.065745	483.727
RRAGD	ENSG00000025039	-0.124141	0.270913	0.486084	0.313289	726.773
HSF2	ENSG00000025156	-0.506996	0.0747482	0.211587	0.674511	301.318
PHF20	ENSG00000025293	-0.243192	0.228509	0.437235	0.359285	878.932
HSD17B6	ENSG00000025423	0.306241	0.216549	0.422415	0.37426	12.249
NR1H3	ENSG00000025434	-0.0283777	0.913533	0.958708	0.0183136	96.6481
TYMP	ENSG00000025708	1.71436	2.69658e-08	1.27478e-06	5.89456	1055.15
NCAPH2	ENSG00000025770	-0.817947	6.28855e-05	0.000920703	3.03588	1516.44
TOMM34	ENSG00000025772	0.295013	0.258763	0.472616	0.325491	487.683
SEC63	ENSG00000025796	-0.820947	0.00132709	0.0106371	1.97318	922.412
KPNA6	ENSG00000025800	-0.28079	0.119278	0.286728	0.542529	1477.98
VIM	ENSG00000026025	0.0508584	0.744637	0.864977	0.0629955	69507.9
RTEL1-TNFRSF6B	ENSG00000026036	0.425817	0.154252	0.338988	0.469816	200.834
FAS	ENSG00000026103	0.501922	0.0889954	0.23664	0.625911	1848.32
RNASET2	ENSG00000026297	0.595118	0.0291655	0.10976	0.959554	3087.44
CD44	ENSG00000026508	0.439302	0.133874	0.308935	0.510133	10248
AGPAT4	ENSG00000026652	-0.178806	0.50324	0.70066	0.154493	322.902
SLAMF7	ENSG00000026751	-1.85708	9.42847e-05	0.00128284	2.89183	108.116
BTN3A1	ENSG00000026950	0.537073	0.00809995	0.0426641	1.36994	1580.44
MIPEP	ENSG00000027001	0.265285	0.324091	0.542598	0.265522	89.5909
PRKCH	ENSG00000027075	0.16529	0.332691	0.551465	0.258482	3935.14
IFNGR1	ENSG00000027697	-0.486619	0.100009	0.255522	0.592572	526.002
B4GALT7	ENSG00000027847	0.521723	0.038926	0.134362	0.871723	299.139
SH2D2A	ENSG00000027869	-0.0915297	0.626209	0.790062	0.102339	1500.55
VRK2	ENSG00000028116	-0.104449	0.680263	0.825596	0.0832325	177.763
TNFRSF1B	ENSG00000028137	1.8729	6.29966e-14	8.96263e-12	11.0476	22753.8
VEZT	ENSG00000028203	-0.240253	0.309696	0.5282	0.277201	515.111
POU2F2	ENSG00000028277	2.29995	3.94468e-11	3.44212e-09	8.46317	2027.14
BRD9	ENSG00000028310	0.239928	0.250271	0.463048	0.334374	1119.48
SNX1	ENSG00000028528	0.164232	0.523871	0.716056	0.145053	1580.14
TBPL1	ENSG00000028839	-0.0867775	0.697141	0.836225	0.077677	279.114
BMAL2	ENSG00000029153	-0.223128	0.40043	0.613639	0.212087	654.98
BCLAF1	ENSG00000029363	-0.575952	0.00399645	0.0250528	1.60114	2640.22
SLC39A9	ENSG00000029364	-0.492363	0.00948447	0.047839	1.32022	1110.66
ANK1	ENSG00000029534	1.03747	0.00047073	0.00473001	2.32514	807.178
TFB1M	ENSG00000029639	0.022381	0.93711	0.969799	0.0133184	178.929
RABEP1	ENSG00000029725	-0.317894	0.233775	0.443973	0.352644	659.198
HMGB3	ENSG00000029993	-0.358958	0.200046	0.401853	0.395933	532.044
NUP160	ENSG00000030066	-0.172522	0.508058	0.70467	0.152014	799.44
BAK1	ENSG00000030110	-0.210666	0.310301	0.528708	0.276784	1857.25
IKZF2	ENSG00000030419	3.17527	1.693e-20	5.98911e-18	17.2226	1452.65
GRN	ENSG00000030582	1.05861	3.02081e-07	1.04879e-05	4.97931	1873.86
FAM13B	ENSG00000031003	-0.0235308	0.899427	0.952445	0.0211601	865.106
ARHGAP31	ENSG00000031081	1.38968	0.00197848	0.0143869	1.84203	512.13
CENPQ	ENSG00000031691	-0.772759	0.0208254	0.0863973	1.0635	137.13
SARS1	ENSG00000031698	-0.187711	0.376223	0.592301	0.227458	2356.65
RANBP3	ENSG00000031823	0.0900651	0.668321	0.817461	0.0875328	1775.02
ARID4A	ENSG00000032219	0.0692556	0.788102	0.891262	0.0499948	530.463
EIPR1	ENSG00000032389	0.101695	0.674228	0.820469	0.0859378	713.779
PNPLA6	ENSG00000032444	0.546275	0.00638797	0.0359777	1.44397	4390.61
IFT88	ENSG00000032742	0.112406	0.691454	0.832684	0.0795197	55.8837
ALG1	ENSG00000033011	0.60924	0.0504255	0.160518	0.794476	581.146
ZCCHC8	ENSG00000033030	-0.262588	0.280453	0.497159	0.303505	586.994
ABCF2	ENSG00000033050	0.124782	0.645203	0.802305	0.0956607	652.142
CHPF2	ENSG00000033100	-0.462459	0.0355729	0.12613	0.899183	3094.68
FUT8	ENSG00000033170	-0.381139	0.179151	0.372919	0.428386	673.362
UBA6	ENSG00000033178	-0.563756	0.0637291	0.188575	0.724515	1118.91
GAB2	ENSG00000033327	-1.11687	0.000184416	0.0022287	2.65195	3209.43
ATP6V0A1	ENSG00000033627	1.90424	7.87232e-10	5.15204e-08	7.28802	483.892
PIAS1	ENSG00000033800	-0.141159	0.550177	0.734673	0.133906	635.736
SLC4A7	ENSG00000033867	-0.467616	0.0495283	0.158658	0.799539	1819.8
MAP2K3	ENSG00000034152	0.0272089	0.893213	0.948735	0.022855	1740.56
TMSB10	ENSG00000034510	-0.411693	0.0282734	0.107641	0.968022	45006.6
ASTE1	ENSG00000034533	-0.0284705	0.908146	0.956755	0.0191994	195.935
RNF19A	ENSG00000034677	-0.110271	0.679628	0.82521	0.0834357	1841.19
PEX3	ENSG00000034693	0.47118	0.121494	0.29003	0.537556	167.323
GABARAPL2	ENSG00000034713	0.279414	0.192195	0.390932	0.407899	998.111
SH3YL1	ENSG00000035115	0.93688	0.00153156	0.0119254	1.92353	446.394
FAM136A	ENSG00000035141	-0.316955	0.164051	0.352472	0.452876	725.296
VCL	ENSG00000035403	0.379047	0.177484	0.370449	0.431271	752.704
DEPDC1B	ENSG00000035499	-1.0286	0.00178589	0.0133651	1.87403	464.274
DAPK2	ENSG00000035664	-3.38734	7.65573e-06	0.000162936	3.78798	102.566
NSMAF	ENSG00000035681	-0.000830587	0.999451	0.99957	0.000186752	1227.49
ADSS2	ENSG00000035687	-0.150185	0.558245	0.739861	0.13085	800.466
STAP1	ENSG00000035720	-1.898	4.0159e-09	2.27551e-07	6.64292	360.083
TIMP2	ENSG00000035862	-0.160634	0.0919778	0.241504	0.617076	151.774
RFC1	ENSG00000035928	-0.908213	0.000689862	0.00644051	2.19108	859.632
TBC1D23	ENSG00000036054	-0.277514	0.290423	0.508599	0.293625	317.405
CUL3	ENSG00000036257	-0.342093	0.0835079	0.227443	0.643128	1255.69
MYOM2	ENSG00000036448	-0.127431	0.12173	0.290275	0.53719	22.9192
ZZZ3	ENSG00000036549	-0.131774	0.565266	0.745821	0.127366	371.725
USP2	ENSG00000036672	-0.0211871	0.396922	0.610136	0.214573	12.3516
CASR	ENSG00000036828	6.4503	1.11711e-20	4.17769e-18	17.3791	118.244
TUBG2	ENSG00000037042	0.36015	0.220463	0.427725	0.368836	137.296
RPL26L1	ENSG00000037241	-0.00464051	0.982603	0.992301	0.00335643	303.864
FLT4	ENSG00000037280	6.55803	5.9458e-24	4.32359e-21	20.3642	373.523
NSUN2	ENSG00000037474	-0.378401	0.0826385	0.225804	0.646268	1371.58
MFAP3	ENSG00000037749	0.150377	0.444821	0.653114	0.185011	465.993
MRI1	ENSG00000037757	0.883956	5.63273e-05	0.000849387	3.07089	969.463
METTL1	ENSG00000037897	-0.723218	0.0243363	0.0966143	1.01496	75.8047
AGA	ENSG00000038002	0.629605	0.0464189	0.151629	0.819218	288.348
PI4K2B	ENSG00000038210	-0.16	0.499045	0.697119	0.156693	930.565
BOD1L1	ENSG00000038219	-0.0326162	0.866755	0.934818	0.0292729	930.515
MAT2B	ENSG00000038274	0.65419	0.000640013	0.00608803	2.21552	2477.57
EDC4	ENSG00000038358	-0.290447	0.168093	0.357694	0.446489	3262.36
TRIO	ENSG00000038382	1.34802	3.8488e-06	9.27752e-05	4.03257	789.558
CLEC16A	ENSG00000038532	0.43348	0.0549953	0.170518	0.76823	1045.43
CDH1	ENSG00000039068	1.86703	0.00264486	0.0181534	1.74104	26.7569
MTREX	ENSG00000039123	-0.0413896	0.86382	0.933114	0.0300652	612.612
ZFYVE16	ENSG00000039319	0.0107219	0.97213	0.988902	0.00484669	195.162
RIPOR1	ENSG00000039523	0.0874792	0.719446	0.850432	0.0703606	780.808
SOX30	ENSG00000039600	0.0171194	0.951527	0.977276	0.00998261	15.7985
PNKP	ENSG00000039650	0.462424	0.0821186	0.225005	0.647807	688.56
PHLPP2	ENSG00000040199	0.18601	0.389758	0.604029	0.218942	449.686
SPDL1	ENSG00000040275	-0.44018	0.139332	0.317319	0.498504	242.69
STAU2	ENSG00000040341	-0.262479	0.291316	0.509288	0.293037	715.159
SLC66A1	ENSG00000040487	0.210043	0.404681	0.61771	0.209215	161.7
CTNS	ENSG00000040531	0.885727	0.015597	0.0695958	1.15742	673.337
RTN4R	ENSG00000040608	-0.0116783	0.961549	0.983139	0.00738523	34.5217
PHF23	ENSG00000040633	0.0374236	0.878227	0.940526	0.0266292	356.777
INPP4A	ENSG00000040933	-0.112448	0.535184	0.724558	0.139927	2044.79
PSMA4	ENSG00000041357	-0.456793	0.052597	0.165237	0.781893	1530.69
LSG1	ENSG00000041802	-0.179841	0.486688	0.687043	0.163016	929.223
PARP3	ENSG00000041880	1.3645	7.77877e-08	3.23226e-06	5.49049	338.254
THAP3	ENSG00000041988	-0.525108	0.0725854	0.206807	0.684435	373.896
RIPOR3	ENSG00000042062	0.224973	0.104922	0.263829	0.578678	24.2478
TDP1	ENSG00000042088	-0.161563	0.430949	0.641346	0.192908	1006.31
AIFM2	ENSG00000042286	0.207703	0.446792	0.654731	0.183937	340.818
SPATA7	ENSG00000042317	-0.00597024	0.980365	0.991731	0.00360629	41.6833
MED17	ENSG00000042429	-0.0318098	0.887675	0.945154	0.0244976	753.952
RETSAT	ENSG00000042445	-0.123436	0.488376	0.688318	0.162211	59.7751
CAPG	ENSG00000042493	0.186014	0.367475	0.584078	0.233529	2427.84
AP2S1	ENSG00000042753	-0.451975	0.0238919	0.0953999	1.02045	1054.64
TG	ENSG00000042832	0.220587	0.0682583	0.19801	0.703312	14.6907
DCUN1D1	ENSG00000043093	-0.276006	0.147284	0.328976	0.482836	671.295
JADE2	ENSG00000043143	0.318243	0.116969	0.28331	0.547738	2664.37
LCP2	ENSG00000043462	-0.0673933	0.738867	0.862484	0.064249	7251.61
TRIT1	ENSG00000043514	-0.122068	0.645583	0.802534	0.0955367	205.738
CUL7	ENSG00000044090	-0.614338	0.0230537	0.0929006	1.03198	886.202
CTNNA1	ENSG00000044115	0.328757	0.172001	0.363462	0.439541	1600.24
PHKA2	ENSG00000044446	0.00643041	0.978319	0.991039	0.00390917	639.474
CNTLN	ENSG00000044459	-1.10071	0.0153867	0.0688671	1.16199	22.6225
HSPA5	ENSG00000044574	-0.860348	1.15366e-05	0.000228445	3.64122	10048
DSG2	ENSG00000046604	-0.673085	0.0498745	0.159338	0.797681	31.1735
GEMIN8	ENSG00000046647	0.666849	0.0277182	0.106238	0.97372	147.516
OFD1	ENSG00000046651	0.920539	0.000257717	0.00292736	2.53352	661.991
GPM6B	ENSG00000046653	0.852956	0.0327195	0.119078	0.924169	14.0559
WDR37	ENSG00000047056	-0.0532193	0.82407	0.910002	0.0409576	866.288
YTHDC2	ENSG00000047188	0.189046	0.482035	0.683492	0.165266	588.463
CTPS2	ENSG00000047230	0.20322	0.450828	0.65783	0.181886	198.961
ATP6V1H	ENSG00000047249	0.441281	0.100011	0.255522	0.592572	440.811
POLR2B	ENSG00000047315	-0.33678	0.0930291	0.243349	0.613771	1833.06
ATOSA	ENSG00000047346	0.666989	0.0166943	0.0732934	1.13494	886.753
ARAP2	ENSG00000047365	-0.100519	0.622186	0.787069	0.103987	1128.28
TPR	ENSG00000047410	0.118841	0.620244	0.78575	0.104716	1652.64
KATNIP	ENSG00000047578	1.5599	0.000389944	0.00407537	2.38983	383.188
DTNBP1	ENSG00000047579	0.225911	0.411578	0.623576	0.205111	284.262
FERRY3	ENSG00000047621	-0.063074	0.814266	0.904824	0.0434357	180.863
SCML1	ENSG00000047634	-0.347924	0.0517079	0.163347	0.78689	17.2283
WWC3	ENSG00000047644	-1.12539	0.00349958	0.0225312	1.64722	980.314
MAP4	ENSG00000047849	0.0174074	0.922609	0.963185	0.0162904	4327.42
GOPC	ENSG00000047932	0.440693	0.135678	0.31153	0.5065	547.961
USP28	ENSG00000048028	0.370144	0.112725	0.276666	0.558044	598.07
HDAC9	ENSG00000048052	4.09585	3.85504e-08	1.77671e-06	5.75038	88.6572
TSPAN17	ENSG00000048140	1.02731	0.000705746	0.00655847	2.1832	1707.78
NOP16	ENSG00000048162	-0.500907	0.0643449	0.189623	0.72211	279.49
RRM2B	ENSG00000048392	-0.929857	0.00159092	0.0122852	1.91062	656.003
ZNF800	ENSG00000048405	-0.0523613	0.773565	0.882351	0.0543588	1115.4
SNX29	ENSG00000048471	0.802833	0.000336824	0.00364354	2.43848	1029.15
MRPS10	ENSG00000048544	-0.0350635	0.872834	0.938114	0.0277444	685.115
RSF1	ENSG00000048649	-0.383587	0.144183	0.324319	0.489027	687.565
VPS13D	ENSG00000048707	0.135204	0.581794	0.75742	0.120663	1021.47
CELF2	ENSG00000048740	-0.0873079	0.696133	0.835634	0.0779838	4579.8
FAM120A	ENSG00000048828	0.238404	0.322931	0.54135	0.266522	4272.79
R3HDM1	ENSG00000048991	0.451651	0.0508659	0.161402	0.792091	816.817
COL9A2	ENSG00000049089	1.95328	8.35105e-12	8.40256e-10	9.07559	1474.43
KITLG	ENSG00000049130	0.170541	0.183158	0.378909	0.421465	8.58174
ERCC8	ENSG00000049167	0.111715	0.667011	0.816622	0.0879787	216.456
ADAMTS6	ENSG00000049192	0.239282	0.382018	0.598046	0.223265	17.3045
H6PD	ENSG00000049239	0.284758	0.274802	0.490641	0.309236	2549.21
VAMP3	ENSG00000049245	0.285115	0.304863	0.52354	0.281051	659.803
PER3	ENSG00000049246	0.812195	0.0258767	0.101165	0.994971	84.6212
UTS2	ENSG00000049247	0.048973	0.822531	0.909465	0.0412141	307.943
TNFRSF9	ENSG00000049249	2.15683	6.88624e-07	2.15632e-05	4.66629	413.632
RCN1	ENSG00000049449	-0.227605	0.36949	0.585786	0.232261	373.371
RFC2	ENSG00000049541	-0.976816	0.00228584	0.0162253	1.78981	583.546
ARID1B	ENSG00000049618	0.0905963	0.64353	0.800985	0.0963756	1907.37
CLPTM1L	ENSG00000049656	0.161932	0.499664	0.697611	0.156387	1930.26
NEDD4L	ENSG00000049759	0.200444	0.456768	0.663216	0.178345	43.1807
FOXP3	ENSG00000049768	5.04809	6.9735e-37	1.30395e-33	32.8847	7039.03
PPP1R3F	ENSG00000049769	2.37319	2.06931e-18	5.2087e-16	15.2833	741.232
HEXB	ENSG00000049860	-0.159214	0.421587	0.632525	0.198922	899.735
PTCD2	ENSG00000049883	0.0791905	0.756017	0.872928	0.0590218	177.646
JKAMP	ENSG00000050130	0.0666279	0.75163	0.86978	0.0605905	525.718
ARHGEF5	ENSG00000050327	2.35662	3.61756e-05	0.000592619	3.22722	40.6771
NFE2L3	ENSG00000050344	-0.157343	0.545808	0.7319	0.135548	1046.18
MCUR1	ENSG00000050393	-0.503383	0.0523745	0.16491	0.782754	527.24
LIMA1	ENSG00000050405	-0.497178	0.0470219	0.152776	0.815945	689.524
LETMD1	ENSG00000050426	0.0954645	0.720079	0.85088	0.0701315	1722.63
SLC4A8	ENSG00000050438	-0.173447	0.525564	0.717545	0.144151	105.871
PTGER3	ENSG00000050628	-3.47235	4.7936e-11	4.12786e-09	8.38427	273.998
TNIP3	ENSG00000050730	0.427538	0.141355	0.320398	0.49431	25.9109
MAPK9	ENSG00000050748	0.0759818	0.747396	0.866627	0.0621677	791.599
FHIP1B	ENSG00000051009	0.376644	0.108654	0.270222	0.568279	631.159
HERPUD1	ENSG00000051108	-0.478114	0.0905598	0.239124	0.621377	2521.56
RAD51	ENSG00000051180	-1.04767	0.00604661	0.0344915	1.46229	393.12
POLQ	ENSG00000051341	-0.845867	0.0199299	0.0835027	1.0783	437.018
PIK3CB	ENSG00000051382	0.0579582	0.797421	0.895456	0.0479556	283.063
CYBA	ENSG00000051523	0.63551	0.00379131	0.0239964	1.61985	6856.92
THOC3	ENSG00000051596	0.146089	0.446561	0.654466	0.184113	1076.92
HEBP2	ENSG00000051620	0.262235	0.322915	0.54135	0.266522	1768.28
MPHOSPH9	ENSG00000051825	-0.371155	0.080779	0.222079	0.653493	774.735
PLEKHA5	ENSG00000052126	-0.12758	0.599217	0.77166	0.112574	103.791
SIKE1	ENSG00000052723	-1.15538	0.00101311	0.00866379	2.06229	829.236
RRP12	ENSG00000052749	-0.285832	0.294972	0.513075	0.289819	667.311
FNIP2	ENSG00000052795	0.999676	0.000533863	0.00525393	2.27952	513.559
MSMO1	ENSG00000052802	-1.39378	6.55034e-05	0.000948423	3.023	701.687
TTC17	ENSG00000052841	0.325894	0.131775	0.305978	0.514309	1820.76
FOXN3	ENSG00000053254	0.244411	0.268196	0.482494	0.316509	2897.92
AKR7A2	ENSG00000053371	-0.10412	0.597746	0.770474	0.113242	948.531
MRTO4	ENSG00000053372	-0.463796	0.0852438	0.230528	0.637276	583.667
NNAT	ENSG00000053438	-0.606115	0.0748279	0.211721	0.674236	35.4514
USE1	ENSG00000053501	0.371175	0.0923517	0.241903	0.616358	436.731
MCF2L2	ENSG00000053524	0.32411	0.266565	0.480957	0.317894	130.757
NRIP2	ENSG00000053702	0.300227	0.3078	0.525746	0.279224	61.3777
AP5M1	ENSG00000053770	0.233942	0.395472	0.609052	0.215346	570.571
ANAPC4	ENSG00000053900	0.139222	0.591248	0.765692	0.115946	509.057
KCNQ1	ENSG00000053918	-0.156863	0.475361	0.677531	0.169071	340.131
TRAPPC3	ENSG00000054116	0.433383	0.0503854	0.160518	0.794476	806.175
THRAP3	ENSG00000054118	-0.168844	0.429842	0.640286	0.193626	2330.06
PHPT1	ENSG00000054148	0.102307	0.672679	0.819845	0.0862682	1532.2
LY75	ENSG00000054219	1.80222	2.9283e-06	7.3146e-05	4.13581	1262.88
ARID4B	ENSG00000054267	-0.264379	0.299697	0.518425	0.285314	987.115
OPN3	ENSG00000054277	0.709522	0.0112854	0.0544271	1.26418	321.757
SDCCAG8	ENSG00000054282	0.728653	0.00984058	0.0492556	1.30754	144.162
KIF1B	ENSG00000054523	-0.379378	0.137426	0.31403	0.503029	741.262
TBC1D22A	ENSG00000054611	0.403888	0.0290973	0.109661	0.959946	1006.85
SYNE2	ENSG00000054654	0.955518	0.000319982	0.0034902	2.45715	2112.05
ATP9A	ENSG00000054793	-1.61977	0.000334066	0.00361969	2.44133	159.412
FAM168A	ENSG00000054965	0.0852016	0.642328	0.800456	0.0966626	1109.04
RELT	ENSG00000054967	-0.571748	0.0029548	0.0198031	1.70327	1132.88
GALC	ENSG00000054983	-0.369671	0.169691	0.359749	0.444	563.005
NOP58	ENSG00000055044	-0.767138	0.000387839	0.00406113	2.39135	1226.02
SZRD1	ENSG00000055070	-0.0868398	0.446057	0.653999	0.184423	4325.89
KCNH2	ENSG00000055118	0.0484635	0.706317	0.842061	0.0746565	72.1219
CUL1	ENSG00000055130	-0.171078	0.454782	0.661331	0.179581	1297.99
FAM114A2	ENSG00000055147	0.166265	0.513056	0.708076	0.14992	298.832
CYFIP2	ENSG00000055163	0.665872	0.00325556	0.0213167	1.67128	7976.97
TAB2	ENSG00000055208	0.352444	0.130495	0.303937	0.517216	7184.76
GINM1	ENSG00000055211	-0.181098	0.453184	0.66018	0.180338	330.87
EIF2AK2	ENSG00000055332	0.350253	0.216503	0.422389	0.374287	876.831
USP36	ENSG00000055483	-0.228279	0.359927	0.577339	0.238569	1908.08
KMT2C	ENSG00000055609	-0.171824	0.487782	0.688142	0.162322	2058.92
MCOLN3	ENSG00000055732	-0.368774	0.00239458	0.0167787	1.77524	27.1228
PUM2	ENSG00000055917	-0.0918338	0.714384	0.846972	0.0721309	2274.29
MRPL43	ENSG00000055950	0.0406593	0.857636	0.930272	0.0313899	894.055
ITIH4	ENSG00000055955	3.0116	2.56192e-10	1.90529e-08	7.72004	251.899
HPF1	ENSG00000056050	0.249215	0.330724	0.54959	0.259961	162.225
ZFR	ENSG00000056097	-0.598581	0.00362535	0.0231927	1.63465	1802.47
ZNF280C	ENSG00000056277	0.352501	0.205592	0.408367	0.38895	209.636
TRAF1	ENSG00000056558	1.26621	4.69772e-08	2.09858e-06	5.67807	4790.69
RC3H2	ENSG00000056586	0.0168458	0.94034	0.97182	0.0124144	1291.33
IL17RB	ENSG00000056736	-0.039332	0.765958	0.877285	0.0568591	1785.72
TRAF3IP2	ENSG00000056972	0.410627	0.156917	0.342428	0.465431	962.783
DCBLD2	ENSG00000057019	0.227087	0.336523	0.554473	0.256119	24.9732
SOAT1	ENSG00000057252	0.202245	0.454433	0.660993	0.179803	664.195
GDI2	ENSG00000057608	-0.531209	0.00608233	0.0346328	1.46051	4825.46
PRDM1	ENSG00000057657	0.460876	0.0823587	0.225379	0.647086	2835.03
ATG5	ENSG00000057663	-0.404855	0.0807466	0.222036	0.653576	557.965
TMCC3	ENSG00000057704	-0.033243	0.531367	0.721928	0.141506	24.6818
PITHD1	ENSG00000057757	-0.239087	0.282466	0.499037	0.301867	1167.21
MTA3	ENSG00000057935	-0.305812	0.17815	0.371603	0.429921	463.04
USP13	ENSG00000058056	0.329763	0.22189	0.429379	0.367159	223.51
ATP11B	ENSG00000058063	-0.641402	0.00249987	0.0174232	1.75887	3084
LAMC2	ENSG00000058085	1.24691	0.00170517	0.0129385	1.88812	62.1222
CDK14	ENSG00000058091	0.449902	0.0531424	0.166413	0.778813	17.4416
SEC61A1	ENSG00000058262	-0.558777	0.0182416	0.0780277	1.10775	6133.73
PPP1R12A	ENSG00000058272	0.0030755	0.994626	0.997651	0.00102142	1415.43
CROCC	ENSG00000058453	0.825828	0.000106292	0.0014182	2.84826	532.962
POLR3E	ENSG00000058600	0.232259	0.232161	0.441679	0.354893	988.236
ATP2B4	ENSG00000058668	0.251059	0.136562	0.312868	0.504639	5223.75
ZC3H11A	ENSG00000058673	-0.416619	0.046491	0.151789	0.818761	3820.71
RIOK2	ENSG00000058729	0.474571	0.0810092	0.222524	0.652622	335.094
YIPF1	ENSG00000058799	0.57113	0.0078098	0.0416225	1.38067	433.423
NDC1	ENSG00000058804	-1.00318	0.000793765	0.00715044	2.14567	690.287
DGKG	ENSG00000058866	-0.158074	0.186525	0.383391	0.416359	7.46046
FLYWCH1	ENSG00000059122	1.09575	2.90322e-05	0.000486558	3.31287	2358.69
UNKL	ENSG00000059145	0.0976272	0.648956	0.80483	0.0942956	545.55
TBXAS1	ENSG00000059377	-1.74552	4.34008e-07	1.42282e-05	4.84685	240.045
PARP12	ENSG00000059378	1.54461	1.12226e-05	0.000223241	3.65123	1515.94
ALDH18A1	ENSG00000059573	-0.419772	0.0893934	0.237446	0.624436	1542.36
TARBP1	ENSG00000059588	0.402238	0.128466	0.300857	0.521639	993.349
GATB	ENSG00000059691	0.270065	0.320772	0.538945	0.268456	249.112
MXD1	ENSG00000059728	-0.961219	0.00616955	0.0350187	1.4557	850.492
CDK17	ENSG00000059758	-0.817971	0.00355976	0.0228512	1.64109	1139.87
DNAJC25	ENSG00000059769	-0.823575	0.00816836	0.0429208	1.36733	148.209
SLC2A3	ENSG00000059804	-1.26474	0.00106797	0.00898368	2.04655	13426.2
PSD	ENSG00000059915	-0.155105	0.566832	0.746781	0.126807	99.2208
CTDP1	ENSG00000060069	-0.449442	0.066175	0.193742	0.712776	1499.94
YBX3	ENSG00000060138	-0.241656	0.345154	0.563538	0.249077	1612.96
WNK1	ENSG00000060237	-0.227375	0.215891	0.421693	0.375003	4620.62
CCAR1	ENSG00000060339	-0.0753976	0.734249	0.85968	0.0656632	1050.6
OGFR	ENSG00000060491	-0.119653	0.532124	0.722388	0.141229	2039
GNA15	ENSG00000060558	-1.0481	0.0044923	0.0275151	1.56043	3349.59
CREB3L3	ENSG00000060566	0.0859157	0.72901	0.856862	0.0670892	1035.64
PIGV	ENSG00000060642	0.994959	5.09625e-05	0.000783841	3.10577	298.064
SNRNP40	ENSG00000060688	-0.32598	0.16586	0.354845	0.449962	713.126
QSER1	ENSG00000060749	0.0987287	0.682361	0.826642	0.0826827	349.603
MPC1	ENSG00000060762	-0.0203555	0.933111	0.968523	0.0138901	295.739
ACAA1	ENSG00000060971	0.586808	0.0120707	0.0574105	1.24101	1265.08
BCAT1	ENSG00000060982	-4.41668	7.635e-14	1.03025e-11	10.9871	288.128
HDAC7	ENSG00000061273	0.0245456	0.92729	0.96527	0.0153513	6919.79
LZTS1	ENSG00000061337	-1.84136	3.97003e-05	0.000641527	3.19279	206.758
SPAG4	ENSG00000061656	-1.3118	0.00443893	0.0272694	1.56432	70.5193
NCKAP1	ENSG00000061676	0.242375	0.362634	0.580471	0.23622	44.7556
MRPS35	ENSG00000061794	-0.293656	0.133706	0.308765	0.510372	724.792
GUCY1B1	ENSG00000061918	-0.154734	0.33153	0.550127	0.259537	7.8644
SFSWAP	ENSG00000061936	-0.0273442	0.876815	0.939707	0.0270078	1328.78
TNK2	ENSG00000061938	0.252909	0.344082	0.562274	0.250052	3079.9
MON2	ENSG00000061987	0.079947	0.73237	0.858729	0.066144	1062.35
GPBP1	ENSG00000062194	-0.163594	0.439226	0.648655	0.187986	1575.17
DGAT2	ENSG00000062282	-0.337296	0.252447	0.465766	0.331832	46.9876
CS	ENSG00000062485	-0.289373	0.159435	0.345791	0.461186	3807.88
LTK	ENSG00000062524	0.281656	0.260509	0.474774	0.323513	62.3958
MRPS24	ENSG00000062582	-0.290988	0.241167	0.452629	0.344257	1106.74
ELMO2	ENSG00000062598	-0.112492	0.545612	0.731791	0.135613	1082.96
WAPL	ENSG00000062650	-0.254491	0.244353	0.456426	0.340629	1571
VMP1	ENSG00000062716	0.345469	0.158156	0.344214	0.463171	2533.61
APPBP2	ENSG00000062725	0.276044	0.322932	0.54135	0.266522	518.015
POLD1	ENSG00000062822	-0.732799	0.0172828	0.0751542	1.12405	1513.44
EIF4B	ENSG00000063046	-0.121959	0.608272	0.7776	0.109244	17072.5
SLC6A16	ENSG00000063127	0.662722	0.0109257	0.0532611	1.27359	20.0599
BICRA	ENSG00000063169	0.476434	0.0163348	0.0722809	1.14098	803.776
SPHK2	ENSG00000063176	0.102229	0.663974	0.814732	0.088985	464.786
RPL18	ENSG00000063177	-0.085655	0.70889	0.843132	0.0741045	20829.5
CA11	ENSG00000063180	0.0933051	0.725356	0.854332	0.0683734	220.369
ISOC2	ENSG00000063241	-0.435435	0.0650377	0.191428	0.717995	336.5
U2AF2	ENSG00000063244	-0.0574793	0.744548	0.864977	0.0629955	4997.49
EPN1	ENSG00000063245	0.120562	0.524099	0.716218	0.144955	1256.3
MED29	ENSG00000063322	0.198115	0.391385	0.605108	0.218167	1223.49
AHRR	ENSG00000063438	-0.0988726	0.64997	0.805529	0.0939189	2401.28
ZNF275	ENSG00000063587	0.187285	0.318478	0.536701	0.270268	990.407
MTMR1	ENSG00000063601	0.603729	0.0303372	0.112936	0.947166	1538.2
GPC1	ENSG00000063660	0.0955185	0.713379	0.846393	0.0724277	51.5166
ADCK1	ENSG00000063761	0.595452	0.0288538	0.108963	0.96272	40.848
HAGH	ENSG00000063854	1.04902	7.19477e-05	0.00102808	2.98797	643.032
RNF4	ENSG00000063978	-0.441321	0.0179386	0.0771847	1.11247	2909.58
CASP8	ENSG00000064012	0.69481	0.00100265	0.00862269	2.06436	5092.95
INTS13	ENSG00000064102	-0.0992504	0.696411	0.835634	0.0779838	422.474
TM7SF3	ENSG00000064115	-0.181254	0.303953	0.522631	0.281805	1180.74
SPA17	ENSG00000064199	0.145594	0.514023	0.708593	0.149603	28.9443
TSPAN32	ENSG00000064201	1.70008	7.50347e-05	0.00106522	2.97256	655.715
NGFR	ENSG00000064300	0.0140634	0.866334	0.934492	0.0294242	15.3591
CDON	ENSG00000064309	-0.335573	0.186119	0.382933	0.416877	36.8923
TAF2	ENSG00000064313	-0.0154109	0.946258	0.974384	0.0112698	726.687
HIPK2	ENSG00000064393	-0.335977	0.13345	0.308391	0.510899	1518.13
TNPO3	ENSG00000064419	-0.3929	0.100274	0.256024	0.59172	1291.33
	ENSG00000064489	0.0719626	0.790688	0.892057	0.0496074	133.936
RFXANK	ENSG00000064490	0.423589	0.0427955	0.143224	0.843983	1176.34
TMEM161A	ENSG00000064545	0.099769	0.690592	0.831952	0.0799015	383.512
LPAR2	ENSG00000064547	0.0338406	0.89277	0.948419	0.0229997	885.1
CTSA	ENSG00000064601	2.11634	3.82914e-12	4.0419e-10	9.39341	2664.45
SUGP2	ENSG00000064607	-0.103328	0.616886	0.78318	0.106139	3152.22
SLC12A2	ENSG00000064651	-0.443457	0.119009	0.28619	0.543346	451.545
SNX24	ENSG00000064652	2.45317	5.97342e-06	0.000133196	3.87551	55.8611
CNN2	ENSG00000064666	0.314282	0.123125	0.292661	0.533635	7882.12
ABCA7	ENSG00000064687	2.58404	1.08391e-22	5.9114e-20	19.2283	2562.34
DDX20	ENSG00000064703	-0.258549	0.291551	0.509426	0.292919	351.884
BTBD1	ENSG00000064726	-0.310551	0.0688538	0.19932	0.700449	1948.29
FAR2	ENSG00000064763	-1.72122	1.32899e-06	3.76519e-05	4.42421	95.8908
CHI3L2	ENSG00000064886	-2.52917	0.000142053	0.00180694	2.74306	67.5069
SBNO2	ENSG00000064932	-0.151616	0.526352	0.718303	0.143692	2544.67
PMS1	ENSG00000064933	0.111737	0.672713	0.819845	0.0862682	188.932
HMG20B	ENSG00000064961	0.100676	0.570213	0.749095	0.125463	1489.59
CALCRL	ENSG00000064989	-0.0607561	0.707824	0.842552	0.0744032	13.5009
TAF11	ENSG00000064995	-0.24646	0.264555	0.479322	0.319373	630.348
ANKS1A	ENSG00000064999	0.775601	0.001734	0.0130815	1.88334	284.397
AP3D1	ENSG00000065000	0.110325	0.610594	0.779105	0.108404	3164.36
ZNF76	ENSG00000065029	0.877827	0.000107552	0.00143064	2.84447	902.821
NHERF2	ENSG00000065054	-0.268992	0.330689	0.54959	0.259961	35.5357
NTHL1	ENSG00000065057	1.06261	0.000121926	0.00158637	2.79959	240.075
BLTP3A	ENSG00000065060	-0.45624	0.0753032	0.212595	0.672446	321.881
GNAI3	ENSG00000065135	-0.641459	0.000438863	0.00445639	2.35102	1689.46
IPO5	ENSG00000065150	-0.728315	0.000722524	0.00668311	2.17502	3042.29
OAT	ENSG00000065154	-0.610457	0.00652344	0.0365676	1.4369	542.858
WDR3	ENSG00000065183	-0.484453	0.0973391	0.250515	0.601167	354.248
PKN2	ENSG00000065243	0.19083	0.385256	0.60033	0.22161	624
WDR18	ENSG00000065268	0.125207	0.642528	0.800467	0.0966567	589.873
TRAM2	ENSG00000065308	0.79795	0.00483547	0.0290995	1.53611	504.73
NTN1	ENSG00000065320	-0.072173	0.762499	0.875239	0.0578734	9.35717
MCM10	ENSG00000065328	-1.07071	0.00784584	0.0416714	1.38016	244.929
DGKA	ENSG00000065357	1.58422	1.97035e-07	7.22406e-06	5.14122	5618.09
ERBB3	ENSG00000065361	0.568553	0.0447117	0.147972	0.829819	25.9436
ANKRD44	ENSG00000065413	-0.477757	0.012868	0.0601319	1.2209	2497.21
KARS1	ENSG00000065427	-0.230335	0.228813	0.437361	0.35916	3611.59
ADAT1	ENSG00000065457	0.703255	0.0316068	0.116176	0.934885	622.743
PDIA5	ENSG00000065485	-1.02325	0.00634469	0.0357801	1.44636	137.734
TBC1D22B	ENSG00000065491	-0.228129	0.351369	0.568826	0.24502	661.303
NDUFB4	ENSG00000065518	-0.232087	0.305312	0.524012	0.280659	1623.87
SPEN	ENSG00000065526	0.00507832	0.985549	0.993749	0.00272347	2627.74
MYLK	ENSG00000065534	6.51415	2.40403e-13	2.96852e-11	10.5275	184.947
ZC3H15	ENSG00000065548	-0.994963	4.11878e-05	0.000661481	3.17948	1025.17
MAP2K4	ENSG00000065559	0.0405703	0.889927	0.94652	0.0238703	536.773
PACC1	ENSG00000065600	0.0378367	0.886375	0.944575	0.0247637	245.688
SLK	ENSG00000065613	-0.281954	0.222051	0.429426	0.367112	913.255
CYB5R4	ENSG00000065615	-0.158741	0.454499	0.660993	0.179803	525.22
GSTO2	ENSG00000065621	-0.137023	0.544557	0.731258	0.13593	24.2103
SEC61A2	ENSG00000065665	0.0160902	0.948386	0.975604	0.0107265	272.741
PRKCQ	ENSG00000065675	0.205336	0.273182	0.488547	0.311093	1300.05
TLE2	ENSG00000065717	1.12935	0.0090077	0.0461696	1.33564	69.8094
ASB1	ENSG00000065802	-0.0071441	0.971445	0.988897	0.00484883	972.614
FAM107B	ENSG00000065809	-0.62884	0.0100698	0.0499554	1.30142	5435.94
ME1	ENSG00000065833	-0.312794	0.00257363	0.0178188	1.74912	9.13058
TBC1D1	ENSG00000065882	-0.509974	0.0676973	0.196778	0.706024	859.134
CDK13	ENSG00000065883	-0.236945	0.254195	0.467626	0.330102	1811.29
MTHFD2	ENSG00000065911	-1.23836	0.000519227	0.00512917	2.28995	4323.88
SLC9A7	ENSG00000065923	-0.0136538	0.950666	0.976809	0.0101902	1957.31
FOXJ2	ENSG00000065970	-0.336676	0.158432	0.344471	0.462847	849.588
YBX1	ENSG00000065978	-0.7961	0.000155827	0.00195179	2.70957	13870.9
PDE4A	ENSG00000065989	-1.12782	0.000613733	0.00588163	2.2305	1319.03
PPP2R5A	ENSG00000066027	0.19153	0.364358	0.581312	0.235591	1815.52
ELAVL1	ENSG00000066044	-0.302404	0.183981	0.379978	0.420242	1783.32
TIE1	ENSG00000066056	-6.33233	3.41846e-10	2.44504e-08	7.61171	68.2716
DIP2B	ENSG00000066084	0.459707	0.0794245	0.21959	0.658387	1307.79
SMARCD1	ENSG00000066117	0.0057602	0.973573	0.989316	0.00466514	1887.58
KDM4A	ENSG00000066135	0.0923104	0.680425	0.825596	0.0832325	804.012
NFYC	ENSG00000066136	-0.0569601	0.79154	0.89249	0.0493965	1045.03
SLC9A3	ENSG00000066230	0.397005	0.069941	0.201465	0.6958	417.426
ASPM	ENSG00000066279	-1.2422	0.000197451	0.00236021	2.62705	1305.6
CD84	ENSG00000066294	0.668505	0.0302406	0.112676	0.948168	1028.15
ELOVL1	ENSG00000066322	-0.158302	0.380916	0.597175	0.223898	1343.77
SPI1	ENSG00000066336	-3.01008	0.00013954	0.00178015	2.74954	22.5963
POLR1H	ENSG00000066379	0.0560004	0.760705	0.87401	0.0584834	119.045
ZBTB11	ENSG00000066422	-0.443361	0.104835	0.263789	0.578743	977.51
ATXN3	ENSG00000066427	0.310628	0.166224	0.355276	0.449434	392.702
GOLGA5	ENSG00000066455	-0.50515	0.0393039	0.135346	0.868556	482.635
LRRC40	ENSG00000066557	-0.525425	0.0662711	0.193806	0.712634	336.958
ISOC1	ENSG00000066583	-0.152353	0.4814	0.682892	0.165648	366.806
TRMT11	ENSG00000066651	-0.0920548	0.721677	0.851995	0.0695631	198.316
THUMPD1	ENSG00000066654	-0.311068	0.110937	0.273715	0.562701	926.044
MSANTD3	ENSG00000066697	-0.406484	0.103866	0.261998	0.581702	249.893
ATG2B	ENSG00000066739	0.300585	0.231484	0.440749	0.355809	828.024
ARFGEF1	ENSG00000066777	-0.271087	0.266578	0.480957	0.317894	1091.57
ZFAT	ENSG00000066827	0.391559	0.180334	0.374785	0.426218	127.027
MTFR1	ENSG00000066855	0.000420595	0.999408	0.99957	0.000186752	145.434
STAG3	ENSG00000066923	-1.24302	0.000664197	0.00626797	2.20287	229.378
FECH	ENSG00000066926	-0.13353	0.589455	0.764158	0.116817	494.973
MYO9A	ENSG00000066933	0.0357118	0.881649	0.941905	0.0259931	344.612
DDX3Y	ENSG00000067048	-0.792079	0.0089553	0.045967	1.33755	3051.97
PFKP	ENSG00000067057	0.345535	0.0809237	0.222383	0.652898	4607.8
IDI1	ENSG00000067064	-0.0279772	0.900165	0.952949	0.0209303	1865.6
SP100	ENSG00000067066	0.144343	0.444817	0.653114	0.185011	1676.05
KLF6	ENSG00000067082	-0.563457	0.0497373	0.159016	0.798559	15706.1
PLPP1	ENSG00000067113	-1.12475	0.000384478	0.00403887	2.39374	487.856
NEO1	ENSG00000067141	-0.126922	0.504145	0.701387	0.154042	56.2338
TRAM1	ENSG00000067167	-0.162644	0.388145	0.602286	0.220197	4591.35
PHKA1	ENSG00000067177	-1.97824	0.000300604	0.00332314	2.47845	200.211
TNFRSF1A	ENSG00000067182	-0.136552	0.573426	0.751534	0.124051	494.053
CACNB1	ENSG00000067191	0.475508	0.0842941	0.228953	0.640253	230.789
EVI5	ENSG00000067208	-0.963516	0.0050877	0.0302008	1.51998	175.82
STOML1	ENSG00000067221	0.426152	0.0945385	0.245958	0.609139	152.545
PKM	ENSG00000067225	-0.231542	0.198987	0.400383	0.397524	31815.9
DHX29	ENSG00000067248	-0.403193	0.0830626	0.226596	0.644748	331.47
DNTTIP2	ENSG00000067334	-0.433067	0.0633725	0.187872	0.726138	504.712
METTL22	ENSG00000067365	-0.0951637	0.71462	0.847175	0.072027	260.826
TP53BP1	ENSG00000067369	0.0464805	0.860242	0.931555	0.0307913	1042.36
TRO	ENSG00000067445	0.370131	0.205495	0.408277	0.389045	55.3605
RRP15	ENSG00000067533	0.22822	0.409935	0.622032	0.206188	162.508
RHOA	ENSG00000067560	-0.308096	0.0856139	0.231123	0.636157	12004.5
DHX8	ENSG00000067596	-0.138886	0.456396	0.66309	0.178428	1325.88
	ENSG00000067601	-0.180599	0.381647	0.597819	0.22343	11.6295
PRKCZ	ENSG00000067606	0.34216	0.146699	0.328005	0.484119	72.4726
ZFY	ENSG00000067646	-0.306463	0.187155	0.384384	0.415235	383.875
IARS2	ENSG00000067704	-0.00882241	0.961851	0.983139	0.00738523	1549.69
IDH3G	ENSG00000067829	0.076565	0.684014	0.827913	0.0820151	1324.47
ROGDI	ENSG00000067836	0.409972	0.142792	0.322798	0.491069	144.044
ROCK1	ENSG00000067900	-0.155696	0.44489	0.653114	0.185011	1993.35
CBFB	ENSG00000067955	-0.474568	0.102849	0.260235	0.584634	5521.99
PDK3	ENSG00000067992	-1.01418	0.00164237	0.0126156	1.89909	1183.75
HYAL2	ENSG00000068001	0.286312	0.301784	0.520086	0.283925	113.599
HDAC4	ENSG00000068024	0.279474	0.28347	0.50012	0.300926	1275.79
RASSF1	ENSG00000068028	-0.132768	0.562103	0.743018	0.129001	3145.21
FGFR3	ENSG00000068078	0.0743323	0.614668	0.782041	0.10677	23.5844
IFI35	ENSG00000068079	0.679913	0.0258674	0.101159	0.994996	585.785
HEATR6	ENSG00000068097	0.472657	0.0484397	0.155905	0.807139	618.561
COASY	ENSG00000068120	-0.0717824	0.719242	0.850267	0.0704445	1299.6
PLEKHH3	ENSG00000068137	-0.409963	0.0391616	0.135017	0.869611	104.244
MEF2A	ENSG00000068305	-0.610845	0.0132269	0.0614142	1.21173	584.431
TFE3	ENSG00000068323	-0.123982	0.637929	0.79809	0.0979481	2340.59
TBC1D25	ENSG00000068354	-0.104478	0.66381	0.814664	0.0890214	899.956
ACSL4	ENSG00000068366	0.0266385	0.921841	0.962933	0.0164039	1811.08
INPP5A	ENSG00000068383	-0.476691	0.111973	0.275285	0.560218	252.179
GPKOW	ENSG00000068394	0.344291	0.192684	0.391622	0.407133	667.642
GRIPAP1	ENSG00000068400	0.24481	0.167719	0.357071	0.447245	1632.33
FTSJ1	ENSG00000068438	-0.342291	0.085673	0.231211	0.635991	747.052
PRR11	ENSG00000068489	-1.88068	3.5254e-08	1.648e-06	5.78304	3169.86
ATP11A	ENSG00000068650	1.3589	5.47549e-05	0.00083051	3.08066	1405.84
POLR1A	ENSG00000068654	-0.0268612	0.912218	0.958329	0.0184855	873.01
LAPTM4A	ENSG00000068697	-0.241707	0.355447	0.573001	0.241844	1530.4
TTC7A	ENSG00000068724	-0.13149	0.550587	0.734846	0.133804	3212.9
IP6K2	ENSG00000068745	-0.0285332	0.909627	0.95716	0.0190156	1392.07
STON1-GTF2A1L	ENSG00000068781	1.50095	0.00566506	0.0328242	1.48381	25.565
SRBD1	ENSG00000068784	-0.0520937	0.843541	0.921426	0.0355395	179.95
KIF2A	ENSG00000068796	-0.909135	0.00165458	0.0126796	1.89689	2141.95
RASGRP2	ENSG00000068831	0.719033	0.010054	0.0499232	1.3017	3506.6
PSME4	ENSG00000068878	0.17673	0.379581	0.596009	0.224747	1445.66
IFT80	ENSG00000068885	0.52017	0.0879109	0.235115	0.628719	347.811
ERLEC1	ENSG00000068912	-0.566561	0.00919142	0.0467705	1.33003	888.769
PPP2R5B	ENSG00000068971	0.738611	0.0117655	0.0563273	1.24928	597.306
PYGM	ENSG00000068976	-0.333873	0.168919	0.358634	0.445348	101.775
MAST4	ENSG00000069020	0.661933	0.00428747	0.0265086	1.57661	1802.81
SDK2	ENSG00000069188	-2.6542	1.0668e-06	3.09258e-05	4.50968	147.861
NUP133	ENSG00000069248	-0.0948958	0.618977	0.784987	0.105138	616.965
NUCKS1	ENSG00000069275	-0.384052	0.094914	0.246592	0.608021	3740.92
VPS35	ENSG00000069329	0.232777	0.396681	0.609992	0.214676	1364.27
DNAJA2	ENSG00000069345	-0.374598	0.0657538	0.192928	0.714605	1272.03
BCL3	ENSG00000069399	0.0776553	0.767629	0.878354	0.0563303	1407.02
KCNAB2	ENSG00000069424	-0.180825	0.364883	0.58176	0.235256	11257.3
CLEC2D	ENSG00000069493	-0.471572	0.0254316	0.0997824	1.00095	3911.44
FUNDC1	ENSG00000069509	-0.160763	0.520856	0.71348	0.146618	118.155
RORA	ENSG00000069667	0.394203	0.160732	0.34774	0.458746	1835.13
TGFBR3	ENSG00000069702	0.122278	0.628984	0.791791	0.10139	336.978
ATP1B3	ENSG00000069849	0.0896951	0.707226	0.842061	0.0746565	1365.47
NEDD4	ENSG00000069869	-0.319385	0.222738	0.430447	0.366081	130.757
PIGB	ENSG00000069943	-0.201214	0.381815	0.59794	0.223343	252.898
MAPK6	ENSG00000069956	-0.768252	0.00430091	0.0265666	1.57566	1239.53
GNB5	ENSG00000069966	0.233924	0.281915	0.498617	0.302233	774.537
RAB27A	ENSG00000069974	-0.905897	6.50045e-05	0.00094634	3.02395	945.793
HDHD5	ENSG00000069998	0.0996891	0.661381	0.812923	0.0899507	533.504
UFD1	ENSG00000070010	-0.0998975	0.608235	0.7776	0.109244	1592.17
PHRF1	ENSG00000070047	-0.247817	0.0301132	0.112358	0.949396	765.919
ELP1	ENSG00000070061	0.18103	0.454315	0.660993	0.179803	1072.69
NUCB2	ENSG00000070081	-2.46701	3.60324e-11	3.18667e-09	8.49666	809.147
PFN2	ENSG00000070087	-0.0843049	0.700275	0.8386	0.0764452	14.152
PTPN3	ENSG00000070159	-9.30071	1.60609e-23	1.05111e-20	19.9784	321.722
DAPP1	ENSG00000070190	0.427507	0.0991366	0.254038	0.595101	738.31
SLC44A1	ENSG00000070214	0.566151	0.0633052	0.187849	0.726191	392.119
TMEM260	ENSG00000070269	-0.162222	0.509874	0.705406	0.151561	215.122
SMG6	ENSG00000070366	-0.359745	0.102802	0.260165	0.584751	1353.66
EXOC5	ENSG00000070367	-0.407395	0.130675	0.304235	0.516791	1124.76
CLTCL1	ENSG00000070371	0.35325	0.0752935	0.212595	0.672446	5.31129
FSTL3	ENSG00000070404	0.11927	0.673224	0.820086	0.0861406	53.014
DGCR2	ENSG00000070413	1.24036	0.000335608	0.0036334	2.43969	1494.13
RNF126	ENSG00000070423	-0.0632802	0.737484	0.861561	0.0647137	1794.07
MNT	ENSG00000070444	-0.479155	0.0941826	0.245373	0.610173	1026.74
ZXDC	ENSG00000070476	0.0631555	0.747766	0.866627	0.0621677	858.124
JMJD6	ENSG00000070495	-0.430594	0.11962	0.287127	0.541926	947.793
POLB	ENSG00000070501	0.066522	0.789003	0.891434	0.0499108	331.325
WIPI1	ENSG00000070540	-0.219315	0.375935	0.591989	0.227686	271.681
GBA2	ENSG00000070610	0.472023	0.0349559	0.124398	0.905185	1077.21
ASNS	ENSG00000070669	-0.86442	0.00586968	0.0337262	1.47203	1324.92
AP3M2	ENSG00000070718	-0.040472	0.838511	0.918587	0.0368798	1014.39
PABPC1	ENSG00000070756	-0.0275739	0.906425	0.955757	0.0196525	33867.2
TESK2	ENSG00000070759	0.32532	0.223193	0.431071	0.365451	188.622
CFAP20	ENSG00000070761	-0.455408	0.0876154	0.234824	0.629258	946.705
CSNK2A2	ENSG00000070770	-0.11097	0.64414	0.801593	0.0960461	2072.33
PTPN21	ENSG00000070778	5.19145	0.000193441	0.00232289	2.63397	13.3091
EIF2B3	ENSG00000070785	-0.00458625	0.98134	0.992027	0.00347672	176.051
TCOF1	ENSG00000070814	0.184342	0.416713	0.628889	0.201426	1330.38
CDC42	ENSG00000070831	-0.238811	0.211589	0.416141	0.38076	3721.25
OSBPL3	ENSG00000070882	-0.233362	0.387167	0.601708	0.220614	1371.11
RAD18	ENSG00000070950	-0.517364	0.077603	0.216208	0.665128	423.612
ATP2B1	ENSG00000070961	-0.396319	0.0462948	0.151488	0.819622	534.842
NCK2	ENSG00000071051	0.439559	0.0240397	0.0957564	1.01883	2279.33
MAP4K4	ENSG00000071054	0.786351	5.9452e-05	0.000883277	3.0539	2648.15
MGAT4A	ENSG00000071073	-1.87805	0.000113828	0.00149789	2.82452	876.742
RPL31	ENSG00000071082	-0.13563	0.56172	0.742587	0.129253	17739.6
WDR1	ENSG00000071127	0.0825422	0.670319	0.818452	0.0870068	12760
SNX13	ENSG00000071189	-0.4177	0.11941	0.286792	0.542434	393.043
ARHGAP10	ENSG00000071205	0.141362	0.530583	0.721344	0.141858	566.963
RPS6KA2	ENSG00000071242	0.45557	0.115748	0.281238	0.550927	116.062
ING3	ENSG00000071243	-0.462852	0.0894163	0.237446	0.624436	795.074
VASH1	ENSG00000071246	0.0669812	0.791847	0.89249	0.0493965	514.739
LMCD1	ENSG00000071282	1.15867	0.00334664	0.0217607	1.66233	180.532
BUD23	ENSG00000071462	-0.0243755	0.894424	0.949483	0.022513	885.626
SEL1L	ENSG00000071537	0.179265	0.473118	0.675492	0.17038	1516.42
TRIP13	ENSG00000071539	-0.659856	0.0437992	0.145764	0.836351	432.841
ATP6AP1	ENSG00000071553	0.223516	0.265799	0.480665	0.318158	1841.56
TCF3	ENSG00000071564	-0.20851	0.386701	0.60156	0.220721	1905.34
TRIB2	ENSG00000071575	0.773634	0.0230062	0.0927982	1.03246	1356.73
DAZAP1	ENSG00000071626	-0.354746	0.125549	0.296467	0.528024	3240.34
MBD3	ENSG00000071655	0.0561906	0.841915	0.920717	0.0358738	1716.92
HLTF	ENSG00000071794	-0.557917	0.0469783	0.152776	0.815945	321.352
FAM50A	ENSG00000071859	0.750153	0.000783657	0.00709847	2.14884	1024.9
FAM3A	ENSG00000071889	0.452042	0.041728	0.140424	0.852559	693.08
MYO3B	ENSG00000071909	-0.495645	0.00152738	0.0118999	1.92446	9.20368
CYBRD1	ENSG00000071967	0.119901	0.638418	0.798263	0.0978541	122.773
PDCD2	ENSG00000071994	0.0815966	0.655642	0.809439	0.0918159	1348.93
RDH11	ENSG00000072042	0.249377	0.285347	0.501967	0.299325	889.554
PRKACA	ENSG00000072062	0.156645	0.023859	0.0953999	1.02045	339.684
ADGRL1	ENSG00000072071	-0.379535	0.0393359	0.135362	0.868502	121.101
ACTN1	ENSG00000072110	0.973201	0.000116954	0.00152928	2.81551	2721.72
ZFYVE26	ENSG00000072121	0.73945	0.0247181	0.0975881	1.0106	507.753
EPN2	ENSG00000072134	-0.0166257	0.946226	0.974384	0.0112698	173.394
PTPN18	ENSG00000072135	0.563112	0.0363088	0.128202	0.892104	2257.67
LIMS2	ENSG00000072163	0.692529	0.038386	0.133126	0.875738	361.555
SPEG	ENSG00000072195	-0.15356	0.359334	0.576888	0.238909	8.94383
ALDH3A2	ENSG00000072210	0.931685	0.000833245	0.00744969	2.12786	696.41
TFRC	ENSG00000072274	-0.552384	0.03612	0.127639	0.894017	3566.34
SREBF1	ENSG00000072310	-0.49438	0.0929911	0.243335	0.613796	1362.13
AFF4	ENSG00000072364	-0.15905	0.522637	0.714891	0.14576	1930.8
UBE2D1	ENSG00000072401	0.103652	0.652341	0.807346	0.0929401	309.385
PALS1	ENSG00000072415	0.260706	0.305365	0.524012	0.280659	203.188
RHOBTB1	ENSG00000072422	-0.148463	0.0292912	0.110139	0.95806	21.6195
SMC1A	ENSG00000072501	-0.315703	0.25394	0.467486	0.330231	2011.27
HSD17B10	ENSG00000072506	0.582165	0.0207592	0.0862596	1.06419	1085.23
MARK2	ENSG00000072518	-0.214015	0.319186	0.53713	0.269921	1613.32
HMMR	ENSG00000072571	-0.670438	0.0359914	0.127308	0.895146	342.721
CHFR	ENSG00000072609	0.460774	0.0309514	0.114474	0.941294	1900.09
P4HA2	ENSG00000072682	-4.89587	3.17122e-18	7.54693e-16	15.1222	248.532
NFATC3	ENSG00000072736	-0.676985	0.00506361	0.0300851	1.52165	3652.86
TRNT1	ENSG00000072756	0.0341394	0.904545	0.955155	0.019926	460.29
ACADVL	ENSG00000072778	-0.0733168	0.690057	0.831545	0.0801143	9797.71
STK10	ENSG00000072786	0.86248	0.000540056	0.00530292	2.27548	7476.53
FBXW11	ENSG00000072803	-0.173803	0.410772	0.623012	0.205504	964.139
CRMP1	ENSG00000072832	3.317	4.24491e-06	0.00010149	3.99358	241.893
EVC	ENSG00000072840	-1.94232	1.73534e-07	6.48968e-06	5.18778	107.156
DERL2	ENSG00000072849	-0.641727	0.00410543	0.0256252	1.59133	927.704
SIDT1	ENSG00000072858	1.16096	1.83946e-05	0.000333935	3.47634	557.419
NDE1	ENSG00000072864	-0.323326	0.139574	0.317579	0.498149	795.361
TMEM38A	ENSG00000072954	0.512156	0.0647028	0.190528	0.720042	131.972
AP1M1	ENSG00000072958	-0.208167	0.246854	0.458503	0.338657	3042.16
PVR	ENSG00000073008	0.140686	0.551916	0.73572	0.133287	246.645
XRCC1	ENSG00000073050	-0.0462858	0.820245	0.908022	0.0419036	783.69
SCARB1	ENSG00000073060	-1.22572	0.00552556	0.0322013	1.49213	128.309
MCM2	ENSG00000073111	-1.02123	0.00407171	0.0254876	1.59367	2968.07
PANX2	ENSG00000073150	0.0567472	0.828004	0.912589	0.0397249	457.606
SELENOO	ENSG00000073169	-0.124231	0.537732	0.726504	0.138762	768.246
TP63	ENSG00000073282	-0.461691	0.0533159	0.166807	0.777786	12.2151
ALPK1	ENSG00000073331	-0.0671421	0.80038	0.896078	0.047654	151.403
LLGL2	ENSG00000073350	0.834808	0.014076	0.0644426	1.19083	323.971
PDE8A	ENSG00000073417	-0.00558663	0.980262	0.991731	0.00360629	209.548
NLE1	ENSG00000073536	-0.743573	0.00145561	0.0114498	1.9412	492.944
SDHA	ENSG00000073578	-0.249895	0.252345	0.465677	0.331915	4033.71
SMARCE1	ENSG00000073584	-0.0491084	0.778451	0.885573	0.0527758	1991.85
GSDMB	ENSG00000073605	1.48458	4.09298e-07	1.35285e-05	4.86875	644.398
KDM5A	ENSG00000073614	-0.350983	0.146072	0.327106	0.485311	1404.83
ADAM11	ENSG00000073670	-0.179656	0.460821	0.666411	0.176258	14.9262
FERMT2	ENSG00000073712	0.00107183	0.977705	0.990647	0.00408094	11.116
PTGS2	ENSG00000073756	-2.79492	4.23648e-06	0.00010149	3.99358	219.471
MAP3K13	ENSG00000073803	-0.946949	0.000459268	0.00463125	2.3343	245.578
ST6GAL1	ENSG00000073849	0.178153	0.47155	0.674483	0.171029	2341.61
TBX21	ENSG00000073861	-0.305317	0.129773	0.303051	0.518485	466.749
FRY	ENSG00000073910	-2.01233	0.000116451	0.00152423	2.81695	120.966
PICALM	ENSG00000073921	0.164737	0.42187	0.632835	0.198709	2060.65
NSF	ENSG00000073969	0.178373	0.491266	0.690601	0.160773	136.254
CLASP1	ENSG00000074054	0.260401	0.202771	0.405201	0.39233	1869.24
MRPS34	ENSG00000074071	-0.0839939	0.627993	0.791217	0.101704	1589.49
CLNS1A	ENSG00000074201	-0.686624	0.000611665	0.00586956	2.23139	1292.55
EED	ENSG00000074266	-0.104135	0.640354	0.799112	0.0973923	747.011
CDHR2	ENSG00000074276	0.266771	0.327356	0.546247	0.262611	14.0141
TSG101	ENSG00000074319	-0.258522	0.246622	0.458396	0.338759	816.509
NCBP3	ENSG00000074356	0.0542208	0.818781	0.907146	0.0423227	1361.61
ATP2A3	ENSG00000074370	0.995077	7.66933e-05	0.00108289	2.96542	10555.3
MGLL	ENSG00000074416	-1.712	0.00128213	0.0103656	1.98441	88.7698
BCS1L	ENSG00000074582	0.0463096	0.864837	0.933596	0.0298412	280.593
DPP8	ENSG00000074603	-0.289938	0.146523	0.327779	0.484418	897.418
SLC24A1	ENSG00000074621	-0.0956822	0.704516	0.84091	0.0752507	135.574
ZNF532	ENSG00000074657	0.710455	0.0352637	0.125188	0.902438	62.5513
SCARF1	ENSG00000074660	-0.00981046	0.662218	0.813494	0.0896457	31.0802
LMAN1	ENSG00000074695	-0.880226	1.39871e-05	0.000267267	3.57306	3859.03
HACD3	ENSG00000074696	-0.744841	0.00103907	0.00880852	2.0551	897.931
IPCEF1	ENSG00000074706	3.10119	8.59672e-14	1.14819e-11	10.94	260.595
ZZEF1	ENSG00000074755	0.184827	0.331417	0.550028	0.259615	2560
ENO1	ENSG00000074800	-0.472833	0.0279769	0.106857	0.971195	84570.5
MYDGF	ENSG00000074842	-0.527405	0.0246835	0.0975489	1.01078	1600.54
ANO8	ENSG00000074855	0.799721	0.00547085	0.0319964	1.4949	767.31
TUBE1	ENSG00000074935	-0.132741	0.609668	0.778455	0.108766	222.485
TXK	ENSG00000074966	0.50103	0.0686299	0.198871	0.701427	221.047
TACR2	ENSG00000075073	-0.238251	0.317251	0.535477	0.271259	12.3109
ACTR6	ENSG00000075089	0.277195	0.228682	0.437322	0.359198	386.837
TIPIN	ENSG00000075131	-1.69834	1.1687e-07	4.58264e-06	5.33888	150.906
SRI	ENSG00000075142	-0.621132	0.000764292	0.0069572	2.15757	1347.07
EIF4G3	ENSG00000075151	0.259353	0.254175	0.467626	0.330102	1011.14
NUP37	ENSG00000075188	-0.357263	0.172259	0.363602	0.439373	502.822
GTSE1	ENSG00000075218	-0.968162	0.00574318	0.0331594	1.47939	996.333
TTC38	ENSG00000075234	-0.504333	0.0309014	0.114395	0.941593	397.624
ACAT1	ENSG00000075239	-0.061667	0.801836	0.896366	0.0475148	588.001
GRAMD4	ENSG00000075240	-0.00363704	0.979798	0.991666	0.00363454	874.787
CELSR1	ENSG00000075275	0.0437348	0.692318	0.833035	0.0793369	30.6603
WNT8B	ENSG00000075290	0.0454728	0.849716	0.924893	0.0339084	19.6991
ZNF638	ENSG00000075292	-0.314659	0.20575	0.408411	0.388902	751.593
SLC25A40	ENSG00000075303	-0.292965	0.179108	0.372888	0.428421	729.329
TIMM21	ENSG00000075336	-0.247954	0.365757	0.58255	0.234667	151.441
ADD2	ENSG00000075340	-0.339461	0.116218	0.281962	0.54981	27.0084
VPS9D1	ENSG00000075399	1.0543	0.00696084	0.0381694	1.41828	456.883
ZNF37A	ENSG00000075407	-0.267575	0.281283	0.498	0.302771	259.946
MARK3	ENSG00000075413	-0.042609	0.815665	0.90515	0.0432795	1348.23
SLC25A3	ENSG00000075415	-0.198242	0.242602	0.454214	0.342739	6643.55
FNDC3B	ENSG00000075420	-0.226251	0.312274	0.530652	0.27519	358.402
FOSL2	ENSG00000075426	0.391256	0.168801	0.358634	0.445348	4324.23
FRYL	ENSG00000075539	-0.16536	0.444112	0.652631	0.185332	1162.78
FSCN1	ENSG00000075618	-1.09092	0.00513027	0.0304122	1.51695	1869.65
ACTB	ENSG00000075624	0.0980753	0.640985	0.799643	0.0971041	147958
PLD1	ENSG00000075651	-0.403261	0.15936	0.345791	0.461186	58.193
ATP12A	ENSG00000075673	-0.0877412	0.578959	0.755704	0.121648	121.419
WDR62	ENSG00000075702	-1.35474	0.000149408	0.00188434	2.72484	751.093
DLG1	ENSG00000075711	-0.0898189	0.680109	0.825554	0.0832543	840.895
RAB7A	ENSG00000075785	-0.0900823	0.640127	0.799112	0.0973923	3140.9
BCAP29	ENSG00000075790	0.188197	0.493594	0.692609	0.159512	292.804
SEC31B	ENSG00000075826	1.62615	1.3194e-11	1.28878e-09	8.88982	2871.84
SART3	ENSG00000075856	-0.0534516	0.817446	0.906404	0.0426783	961.408
ARHGAP15	ENSG00000075884	-0.605025	0.0139173	0.0638948	1.19453	1046.2
TUBA3D	ENSG00000075886	-0.0247154	0.874467	0.938727	0.0274608	8.81157
EXOSC7	ENSG00000075914	-0.198804	0.351555	0.568929	0.244942	434.345
KIFAP3	ENSG00000075945	0.688549	0.0286371	0.108427	0.964863	407.728
MKRN2	ENSG00000075975	-0.203213	0.372966	0.589015	0.229874	891.483
MCM6	ENSG00000076003	-0.483078	0.0856074	0.231123	0.636157	2205.5
REXO2	ENSG00000076043	0.785267	4.27142e-05	0.000680834	3.16696	1346.43
RBM7	ENSG00000076053	-0.293484	0.289614	0.507464	0.294595	482.6
RBMS2	ENSG00000076067	-0.0198881	0.937508	0.969966	0.0132434	86.0852
BAZ2A	ENSG00000076108	0.247915	0.299377	0.518102	0.285585	4556.47
PTPN23	ENSG00000076201	0.27882	0.259766	0.473944	0.324273	1054.76
MLH1	ENSG00000076242	-0.421632	0.0781248	0.2172	0.663141	684.197
UNG	ENSG00000076248	-0.0328378	0.8966	0.950849	0.0218886	918.21
FMO4	ENSG00000076258	0.378432	0.0296769	0.111168	0.95402	24.7344
KLHL20	ENSG00000076321	-0.103298	0.65365	0.808258	0.0924498	264.172
SLC46A1	ENSG00000076351	-0.101664	0.603463	0.774536	0.110958	108.992
SPAG5	ENSG00000076382	-1.46719	2.3187e-05	0.000406284	3.39117	1831.59
ANKRD13A	ENSG00000076513	0.0962603	0.639265	0.798911	0.0975018	1937.1
TPD52	ENSG00000076554	-0.612181	0.0444367	0.147323	0.831729	527.821
ACACB	ENSG00000076555	0.541162	0.038092	0.132567	0.877563	315.707
TRAF4	ENSG00000076604	-0.152266	0.504191	0.701387	0.154042	1592.99
PAG1	ENSG00000076641	0.259038	0.284056	0.500595	0.300513	3486.92
GPATCH1	ENSG00000076650	-0.283539	0.248511	0.460465	0.336803	241.088
ICAM3	ENSG00000076662	0.381544	0.115998	0.281637	0.550311	6937.94
NT5C2	ENSG00000076685	0.0201958	0.914316	0.95924	0.0180725	1637.95
MCAM	ENSG00000076706	0.113812	0.660913	0.812636	0.0901041	173.508
MBNL3	ENSG00000076770	-0.0435125	0.869442	0.936151	0.0286541	224.378
CAMSAP3	ENSG00000076826	0.161128	0.400631	0.613819	0.21196	16.4922
RAP1GAP	ENSG00000076864	0.108674	0.404751	0.617745	0.209191	11.0639
XAB2	ENSG00000076924	-0.00863009	0.972933	0.989258	0.00469024	2199.42
ARHGEF1	ENSG00000076928	0.670502	0.00143329	0.0113014	1.94687	14772.8
STXBP2	ENSG00000076944	0.286439	0.133614	0.30866	0.51052	2662.76
MAP2K7	ENSG00000076984	-0.195594	0.356715	0.573805	0.241236	1733.99
DGKD	ENSG00000077044	-0.314073	0.256966	0.470607	0.327341	1198.9
TOP2B	ENSG00000077097	-0.385553	0.136074	0.312206	0.505558	2716.44
TM9SF3	ENSG00000077147	-0.627912	0.00668779	0.0372021	1.42943	2622.23
NFKB2	ENSG00000077150	-0.350459	0.186155	0.382933	0.416877	3444.73
UBE2T	ENSG00000077152	-1.6131	4.91948e-08	2.17537e-06	5.66247	512.504
PPP1R12B	ENSG00000077157	0.321671	0.259224	0.473281	0.324881	401.01
DNAJC10	ENSG00000077232	0.951842	0.00672863	0.0373183	1.42808	747.778
GTF3C1	ENSG00000077235	-0.236073	0.285802	0.502601	0.298777	2039.11
IL4R	ENSG00000077238	-0.506537	0.00885145	0.0456895	1.34018	4558.45
USP33	ENSG00000077254	0.0459873	0.830939	0.91436	0.038883	813.789
PAK3	ENSG00000077264	0.367731	0.0838497	0.228125	0.641827	19.9615
SNRPA	ENSG00000077312	-0.691211	0.0067617	0.0373434	1.42779	1854.44
EXOSC5	ENSG00000077348	0.0873842	0.747753	0.866627	0.0621677	311.457
APBB1IP	ENSG00000077420	0.51678	0.0408475	0.138392	0.858888	1094.47
LRCH4	ENSG00000077454	0.920334	2.25234e-06	5.87268e-05	4.23116	3650.26
FAM76B	ENSG00000077458	-0.563083	0.0340327	0.122009	0.913609	801.276
SIRT6	ENSG00000077463	-0.0592976	0.787617	0.890945	0.0501492	564.78
POLD3	ENSG00000077514	-0.464387	0.118613	0.2856	0.544242	557.39
CAPZB	ENSG00000077549	-0.157285	0.350075	0.567798	0.245806	7215.77
GPR137B	ENSG00000077585	0.037369	0.889384	0.946296	0.0239732	136.022
JADE1	ENSG00000077684	-0.353854	0.141753	0.321004	0.49349	984.371
SLC25A43	ENSG00000077713	-0.315869	0.262443	0.476835	0.321632	152.954
UBE2A	ENSG00000077721	-0.355908	0.0630993	0.187408	0.727212	1220.4
FGFR1	ENSG00000077782	-2.10114	8.02233e-07	2.45469e-05	4.61	2100.18
FKBP6	ENSG00000077800	0.205466	0.470388	0.673917	0.171394	24.0855
CST7	ENSG00000077984	-1.69123	0.000502433	0.00499723	2.30127	2448.72
PIAS2	ENSG00000078043	-0.411818	0.108866	0.270428	0.567949	348.457
ARAF	ENSG00000078061	0.230532	0.236603	0.447399	0.349305	1635.85
MCCC1	ENSG00000078070	1.00187	0.000222468	0.00260454	2.58427	371.77
LAMP3	ENSG00000078081	0.458699	0.146058	0.327106	0.485311	28.9378
NEBL	ENSG00000078114	-0.323939	0.231701	0.44106	0.355502	64.8046
ACER3	ENSG00000078124	-0.109317	0.672433	0.819845	0.0862682	310.91
UBE2K	ENSG00000078140	-0.548197	0.00206391	0.0148676	1.82776	1551.83
PIK3C3	ENSG00000078142	0.237396	0.385715	0.60074	0.221313	606.527
N4BP2	ENSG00000078177	-0.541316	0.0381544	0.132668	0.877234	824.411
TIGAR	ENSG00000078237	-0.201212	0.456924	0.663341	0.178263	317.53
TULP3	ENSG00000078246	0.657569	0.0132537	0.0614953	1.21116	154.318
SYNJ2	ENSG00000078269	-0.768775	0.0194082	0.081578	1.08843	938.435
PPP2R5C	ENSG00000078304	-0.648725	0.0149663	0.0674567	1.17097	4638.83
	ENSG00000078319	-0.541051	0.0653639	0.192042	0.716603	119.445
GNB1	ENSG00000078369	-0.583016	0.00297634	0.019927	1.70056	8908.55
MLLT10	ENSG00000078403	-0.28636	0.159816	0.346388	0.460438	975.221
ZCWPW1	ENSG00000078487	0.76171	0.0181641	0.0778233	1.10889	24.505
P2RY10	ENSG00000078589	-0.0413967	0.872756	0.938114	0.0277444	1098.99
ITM2A	ENSG00000078596	-1.10652	0.000904554	0.00794612	2.09985	3990.85
NRDC	ENSG00000078618	0.437443	0.0780053	0.217068	0.663404	2333.53
VDAC3	ENSG00000078668	-0.40496	0.0423808	0.142155	0.847238	2931.6
PCM1	ENSG00000078674	-0.357024	0.126312	0.297628	0.526327	1445.21
TNRC6C	ENSG00000078687	0.222722	0.396841	0.610084	0.214611	410.55
CBFA2T2	ENSG00000078699	-0.18795	0.467935	0.671948	0.172664	1057.19
ITCH	ENSG00000078747	-0.545336	0.00696746	0.0381897	1.41805	1093.74
TP53INP2	ENSG00000078804	0.120889	0.609048	0.777968	0.109038	556.388
SDF4	ENSG00000078808	-0.000584935	0.995	0.997651	0.00102142	4127.45
MYH7B	ENSG00000078814	1.9803	0.00149304	0.011695	1.932	17.6497
TP73	ENSG00000078900	-0.493637	0.0408504	0.138392	0.858888	29.3012
UBE2D4	ENSG00000078967	0.593031	0.0356679	0.126348	0.89843	132.597
THOC1	ENSG00000079134	-0.158566	0.49375	0.692754	0.159421	378.73
FKBP7	ENSG00000079150	0.0783075	0.781448	0.887956	0.0516084	25.203
OSBPL6	ENSG00000079156	1.04263	0.012376	0.0583852	1.2337	50.7508
XRCC5	ENSG00000079246	-0.0928243	0.703469	0.840415	0.0755064	4637.33
LXN	ENSG00000079257	0.408251	0.16717	0.356482	0.447962	122.702
SP140	ENSG00000079263	-0.376606	0.113234	0.27754	0.556675	1121.22
MKNK1	ENSG00000079277	0.425235	0.0423305	0.142068	0.847504	1069.29
TNS1	ENSG00000079308	0.792176	0.021658	0.0887823	1.05167	547.592
REXO1	ENSG00000079313	-0.177738	0.460083	0.665725	0.176705	1847.84
SAR1A	ENSG00000079332	-0.837586	0.00168502	0.0128153	1.89227	1198.62
CDC14A	ENSG00000079335	-0.315551	0.119884	0.287498	0.541366	658.037
RAPGEF3	ENSG00000079337	0.391465	0.117759	0.284276	0.54626	38.4733
CEACAM1	ENSG00000079385	2.08817	1.21026e-07	4.70061e-06	5.32785	1261.08
SENP1	ENSG00000079387	-0.143163	0.534108	0.72385	0.140352	619.313
CIC	ENSG00000079432	-0.0213892	0.898585	0.952047	0.0213418	2939.49
LIPE	ENSG00000079435	0.389501	0.164772	0.353557	0.451541	285.38
FDFT1	ENSG00000079459	-0.445291	0.139975	0.318147	0.497372	54.6306
PAFAH1B3	ENSG00000079462	0.0169973	0.940329	0.97182	0.0124144	457.572
OPHN1	ENSG00000079482	0.0313079	0.8997	0.952533	0.0211198	23.0622
KIF22	ENSG00000079616	-0.938705	0.000195588	0.00234436	2.62997	2836.5
CARMIL1	ENSG00000079691	-0.0238861	0.912002	0.958272	0.0185111	52.7867
PGM1	ENSG00000079739	-0.349086	0.128643	0.301056	0.521353	898.648
DDX1	ENSG00000079785	-0.274166	0.264699	0.479337	0.319359	714.508
DNM2	ENSG00000079805	0.0278467	0.866381	0.934492	0.0294242	8426.1
EPB41L2	ENSG00000079819	-0.170755	0.519784	0.712935	0.14695	472.279
STX7	ENSG00000079950	0.640078	0.017535	0.0759483	1.11948	339.425
RABL2B	ENSG00000079974	1.44616	0.000280257	0.00313529	2.50372	363.838
KEAP1	ENSG00000079999	-0.377643	0.0507818	0.161242	0.792521	2020.98
DDX43	ENSG00000080007	-0.147137	0.593403	0.767284	0.115044	21.5099
SLC35H1	ENSG00000080189	0.591528	0.00396203	0.0248726	1.60428	1128.25
CRYBG3	ENSG00000080200	0.574196	0.0291644	0.10976	0.959554	383.812
RFX3	ENSG00000080298	1.16275	0.000123559	0.00160125	2.79554	152.357
RIF1	ENSG00000080345	-0.527982	0.0770522	0.215179	0.6672	865.032
RAB21	ENSG00000080371	-0.20624	0.43696	0.647226	0.188944	1364.91
SMARCA2	ENSG00000080503	-0.446351	0.0289511	0.109257	0.961551	2366.1
SESN1	ENSG00000080546	-0.0114791	0.953341	0.977845	0.00972997	367.639
MID2	ENSG00000080561	-0.468603	0.121171	0.289471	0.538395	107.364
SRCAP	ENSG00000080603	0.11985	0.530594	0.721344	0.141858	2673.55
PUM3	ENSG00000080608	-0.161754	0.494679	0.69324	0.159117	229.044
CNOT4	ENSG00000080802	-0.149907	0.519002	0.712338	0.147314	333.368
PSEN1	ENSG00000080815	-0.0559274	0.784366	0.889407	0.0508994	1292.73
CPOX	ENSG00000080819	0.311359	0.206257	0.409231	0.388032	1974.01
CLDND1	ENSG00000080822	-0.326939	0.10113	0.25748	0.589257	5688.02
MOK	ENSG00000080823	-0.357212	0.175198	0.367858	0.43432	58.7977
HSP90AA1	ENSG00000080824	-0.561659	0.0446683	0.147866	0.830131	7946.05
RBL1	ENSG00000080839	-0.35301	0.159909	0.346532	0.460257	439.771
DLGAP4	ENSG00000080845	0.741912	0.0163597	0.072342	1.14061	1242.89
IGSF9B	ENSG00000080854	-0.288098	0.292698	0.510817	0.291735	472.501
CROCCP3	ENSG00000080947	0.253223	0.0103691	0.0511575	1.29109	23.1185
NDC80	ENSG00000080986	-1.16608	1.40582e-05	0.000267406	3.57283	631.789
AP4E1	ENSG00000081014	0.310277	0.267038	0.481242	0.317637	393.516
RSBN1	ENSG00000081019	0.65122	0.020934	0.0866609	1.06218	894.826
MAGI3	ENSG00000081026	-0.445423	0.145417	0.326196	0.486522	86.545
CXCL2	ENSG00000081041	2.41151	0.000162083	0.00201281	2.6962	54.6425
TCF7	ENSG00000081059	0.390053	0.144134	0.324319	0.489027	392.814
OSTM1	ENSG00000081087	1.10661	0.00150241	0.0117544	1.9298	613.222
IMPG2	ENSG00000081148	0.549079	0.0716052	0.204638	0.689015	17.7139
PCNP	ENSG00000081154	-0.425343	0.0794544	0.21959	0.658387	2472.79
EXD2	ENSG00000081177	0.690945	0.0137304	0.0632586	1.19888	193.543
ARG2	ENSG00000081181	1.03991	0.00172123	0.0130308	1.88503	463.623
PTPRC	ENSG00000081237	0.432783	0.0287005	0.108541	0.964405	11244.8
UBA5	ENSG00000081307	-0.524128	0.0160928	0.0713303	1.14673	654.604
STK17B	ENSG00000081320	0.0349756	0.9004	0.953043	0.0208873	9174.92
CDC14B	ENSG00000081377	-0.216156	0.421114	0.632373	0.199027	71.9228
ZNF510	ENSG00000081386	0.349853	0.200462	0.402131	0.395633	241.503
ZNF506	ENSG00000081665	-0.516435	0.0886269	0.236164	0.626786	315.6
JMJD4	ENSG00000081692	0.131499	0.627556	0.79088	0.101889	392.812
DUSP12	ENSG00000081721	-0.507599	0.0411581	0.13906	0.856797	430.204
AACS	ENSG00000081760	-0.257219	0.296221	0.51429	0.288792	634.794
DELE1	ENSG00000081791	0.376177	0.100661	0.256731	0.590521	1645.82
IFT25	ENSG00000081870	0.0046124	0.986507	0.994122	0.00256042	444.745
PHLPP1	ENSG00000081913	0.599441	0.0185159	0.0787121	1.10396	493.996
IL12RB2	ENSG00000081985	-0.244896	0.325909	0.544666	0.26387	1564.43
SMARCD3	ENSG00000082014	-0.190412	0.490106	0.690007	0.161147	56.1113
WDR70	ENSG00000082068	0.133512	0.615313	0.782418	0.106561	310.405
FYB1	ENSG00000082074	0.534204	0.00316463	0.0209096	1.67966	2632.02
STRADB	ENSG00000082146	0.994538	0.000960561	0.00832635	2.07955	746.541
BZW1	ENSG00000082153	-1.01442	1.83291e-06	4.93641e-05	4.30659	3582.2
C1QTNF3	ENSG00000082196	1.11123	0.0144497	0.0657623	1.18202	26.8541
ME2	ENSG00000082212	-0.113321	0.556367	0.738419	0.131697	1384.02
C5orf22	ENSG00000082213	-0.483961	0.0429236	0.143461	0.843266	594.278
CCNT2	ENSG00000082258	-0.319935	0.139959	0.318147	0.497372	1032.62
FAM135A	ENSG00000082269	0.25213	0.374296	0.59026	0.228957	137.507
COL19A1	ENSG00000082293	10.1527	1.55407e-19	4.96129e-17	16.3044	218.121
DLG3	ENSG00000082458	-0.587128	0.0370169	0.12977	0.886826	507.299
TRAF5	ENSG00000082512	0.538038	0.0332844	0.120286	0.919785	979.483
MRPL22	ENSG00000082515	-0.743175	0.00713887	0.0389693	1.40928	446.327
GEMIN5	ENSG00000082516	-0.11901	0.650438	0.805829	0.0937571	260.738
NFE2L1	ENSG00000082641	-0.112736	0.584774	0.760015	0.119178	2816.65
GSK3B	ENSG00000082701	-0.700258	0.0119235	0.0569472	1.24453	1257.63
ITGB5	ENSG00000082781	-0.279882	0.0411258	0.138987	0.857027	10.8017
ERC1	ENSG00000082805	0.368657	0.151838	0.336052	0.473593	439.066
XPO1	ENSG00000082898	-0.200741	0.255602	0.469488	0.328375	3711.61
RNF13	ENSG00000082996	0.0126562	0.967692	0.986535	0.00588747	327.406
PALB2	ENSG00000083093	-0.155976	0.551594	0.735533	0.133398	176.356
DOP1A	ENSG00000083097	0.400518	0.16369	0.351929	0.453546	226.691
LYRM2	ENSG00000083099	0.117598	0.637703	0.798058	0.0979655	364.576
BCKDHB	ENSG00000083123	0.599343	0.0189066	0.0800867	1.09644	333.556
KAT6A	ENSG00000083168	-0.48613	0.0136959	0.063164	1.19953	2555.52
TUT7	ENSG00000083223	-0.273618	0.236934	0.447896	0.348823	666.523
ULK2	ENSG00000083290	-0.100968	0.700414	0.83869	0.0763985	338.929
TNPO1	ENSG00000083312	-0.464231	0.0141303	0.0646004	1.18976	1922.65
PLOD1	ENSG00000083444	-0.54815	0.0208233	0.0863973	1.0635	526.378
P2RX5	ENSG00000083454	-0.437181	0.0921585	0.241641	0.616829	1962.39
ITGAE	ENSG00000083457	-0.674939	0.00259372	0.0179057	1.74701	677.405
DIS3	ENSG00000083520	-0.493944	0.0390673	0.134779	0.870377	1015.78
PIBF1	ENSG00000083535	-0.810315	0.0121719	0.0577029	1.2388	154.345
TDRD3	ENSG00000083544	0.425767	0.0717207	0.204878	0.688504	297.772
NUFIP1	ENSG00000083635	-0.625158	0.0559469	0.172425	0.7634	180.181
PDS5B	ENSG00000083642	-0.316281	0.209403	0.413341	0.383691	829.303
OXCT1	ENSG00000083720	0.0528513	0.831403	0.91436	0.038883	1064.45
RRAGB	ENSG00000083750	0.156246	0.547089	0.733027	0.13488	152.455
CYLD	ENSG00000083799	0.17243	0.395376	0.609047	0.215349	8563.65
SLC27A5	ENSG00000083807	0.260997	0.346199	0.564169	0.248591	115.135
ZNF324	ENSG00000083812	-0.0710451	0.778531	0.885573	0.0527758	274.746
ZNF671	ENSG00000083814	0.233486	0.353181	0.570715	0.243581	158.6
ZNF416	ENSG00000083817	-0.223885	0.416611	0.628867	0.201441	107.339
ZNF586	ENSG00000083828	0.116976	0.639654	0.798973	0.0974681	305.533
ZNF446	ENSG00000083838	0.490822	0.0598254	0.180783	0.742843	201.23
ZNF264	ENSG00000083844	-0.131742	0.615926	0.782686	0.106412	650.934
RPS5	ENSG00000083845	-0.244233	0.264493	0.479322	0.319373	16962.7
FAT1	ENSG00000083857	-0.322915	0.00532111	0.0312744	1.50481	66.587
CHMP2B	ENSG00000083937	0.02955	0.88519	0.943967	0.025043	624.833
SMAP2	ENSG00000084070	-0.0549457	0.821887	0.909144	0.0413673	6774.44
PPIE	ENSG00000084072	-0.152684	0.491244	0.690601	0.160773	1432.06
ZMPSTE24	ENSG00000084073	-0.156088	0.54715	0.733027	0.13488	555.443
STARD7	ENSG00000084090	-0.0135027	0.937919	0.970155	0.0131588	2994.24
NOA1	ENSG00000084092	0.0111243	0.971914	0.988902	0.00484669	1401.66
REST	ENSG00000084093	-0.388858	0.0551401	0.170711	0.767738	1066.49
HAL	ENSG00000084110	0.0533916	0.801946	0.896366	0.0475148	11.8746
SSH1	ENSG00000084112	-0.0760883	0.72985	0.857156	0.06694	3689.79
GSTP1	ENSG00000084207	-0.901449	0.00158685	0.0122611	1.91147	3430.87
APLP2	ENSG00000084234	0.0522369	0.821974	0.909144	0.0413673	2010.17
FAM234B	ENSG00000084444	0.241936	0.389267	0.603544	0.219291	132.722
WBP11	ENSG00000084463	-0.502678	0.0409067	0.138491	0.85858	2548.08
EIF3I	ENSG00000084623	-0.272214	0.158931	0.345097	0.462058	3663.24
TXLNA	ENSG00000084652	-0.151769	0.408244	0.620977	0.206925	2542.89
NCOA1	ENSG00000084676	0.0610473	0.814851	0.90509	0.0433083	852.244
AGBL5	ENSG00000084693	-0.714235	0.0131939	0.0613264	1.21235	587.948
KIF3C	ENSG00000084731	0.348247	0.204265	0.406759	0.390663	257.208
RAB10	ENSG00000084733	0.15788	0.484051	0.685369	0.164075	2042.72
HADHA	ENSG00000084754	0.0608495	0.709026	0.84314	0.0741002	5142.72
MAPRE3	ENSG00000084764	-0.489991	0.109731	0.271867	0.565644	34.2198
CAD	ENSG00000084774	0.322716	0.244338	0.456426	0.340629	1030.95
CD59	ENSG00000085063	1.59765	1.69157e-07	6.3441e-06	5.19763	3802.26
CD82	ENSG00000085117	-0.541203	0.0160007	0.0709941	1.14878	4500.89
BCORL1	ENSG00000085185	-0.00155759	0.993218	0.997026	0.00129332	156.186
ATRX	ENSG00000085224	-0.17186	0.440541	0.649878	0.187168	909.467
AK6	ENSG00000085231	0.207005	0.133651	0.308692	0.510475	26.9423
MYNN	ENSG00000085274	-0.399231	0.111632	0.274704	0.561135	505.712
SCAMP1	ENSG00000085365	-0.232798	0.341432	0.559325	0.252336	323.736
PREP	ENSG00000085377	-0.0270002	0.907782	0.956526	0.0193033	832.833
HACE1	ENSG00000085382	-0.0424511	0.864235	0.933332	0.0299641	515.219
SEH1L	ENSG00000085415	-0.488128	0.10256	0.259761	0.585426	555.996
WDR47	ENSG00000085433	0.0137094	0.952637	0.977457	0.00990238	319.32
WDFY1	ENSG00000085449	0.47252	0.0469806	0.152776	0.815945	1522.9
OVGP1	ENSG00000085465	0.0637341	0.810463	0.902442	0.0445809	28.437
MAP3K4	ENSG00000085511	0.0239153	0.926202	0.964763	0.0155794	434.984
PILRA	ENSG00000085514	1.54237	0.00701675	0.0383635	1.41608	12.3432
ABCB1	ENSG00000085563	-2.08715	0.00076434	0.0069572	2.15757	55.6759
ZNF213	ENSG00000085644	0.439641	0.0397928	0.136098	0.866148	492.958
AKR1B1	ENSG00000085662	-0.040739	0.818083	0.906738	0.0425181	1574.49
CPNE3	ENSG00000085719	0.523547	0.0116344	0.0558018	1.25335	1422.58
RRN3	ENSG00000085721	-0.0117558	0.817113	0.906218	0.0427672	239.963
MTIF2	ENSG00000085760	0.0108342	0.967964	0.986735	0.00579929	346.434
DDHD2	ENSG00000085788	-0.00750278	0.964867	0.984642	0.00672147	1012.97
EPS15	ENSG00000085832	0.251841	0.246211	0.458037	0.3391	1149.79
ORC1	ENSG00000085840	-2.18015	1.60526e-12	1.82706e-10	9.73825	717.059
MGST2	ENSG00000085871	0.422981	0.0578858	0.176184	0.754034	640.505
CHERP	ENSG00000085872	-0.699157	0.00205204	0.0148148	1.8293	1655.58
USP40	ENSG00000085982	0.907249	0.00593279	0.0340176	1.4683	226.104
POMGNT1	ENSG00000085998	0.427627	0.0631865	0.187582	0.72681	600.27
RAD54L	ENSG00000085999	-1.19109	0.000682961	0.00639891	2.19389	373.002
MAST2	ENSG00000086015	-0.783758	0.00114897	0.00952431	2.02117	781.169
DNAJA1	ENSG00000086061	-0.617883	0.0216306	0.0886977	1.05209	1979.16
B4GALT1	ENSG00000086062	-0.262515	0.272349	0.487523	0.312005	2172.69
CHMP5	ENSG00000086065	-0.339884	0.11941	0.286792	0.542434	731.705
NFX1	ENSG00000086102	0.146517	0.515807	0.709878	0.148816	888.98
DIMT1	ENSG00000086189	0.0729026	0.740512	0.863249	0.063864	543.014
IPO11	ENSG00000086200	-0.500161	0.0914614	0.240534	0.618823	186.761
EIF2AK1	ENSG00000086232	-0.0972819	0.635617	0.796448	0.0988426	3102.3
SNX10	ENSG00000086300	-0.0903276	0.727339	0.855796	0.0676297	1048.43
SEPHS1	ENSG00000086475	0.0693399	0.786168	0.890278	0.0504744	833.941
MRPL28	ENSG00000086504	0.00520125	0.974949	0.989517	0.00457688	1258.48
ITPKC	ENSG00000086544	0.244097	0.31545	0.533384	0.27296	236.69
FAT2	ENSG00000086570	0.309949	0.0134199	0.0621903	1.20628	7.35073
RBM22	ENSG00000086589	-0.175947	0.464501	0.668693	0.174774	1718
TMED2	ENSG00000086598	-0.843646	5.20136e-06	0.000118814	3.92513	3076.54
ERO1B	ENSG00000086619	-0.198756	0.451002	0.657881	0.181853	116.216
ZFAND6	ENSG00000086666	-0.0642618	0.778244	0.885573	0.0527758	718.313
TXLNG	ENSG00000086712	-0.154628	0.441922	0.651167	0.186308	427.186
LAT2	ENSG00000086730	-1.33515	3.95475e-07	1.3138e-05	4.88147	487.001
HUWE1	ENSG00000086758	0.129013	0.49181	0.691217	0.160386	9629.5
ZW10	ENSG00000086827	-0.394003	0.177655	0.370748	0.430921	233.98
ALG9	ENSG00000086848	-0.106407	0.647312	0.803553	0.0949853	403.708
ACOX3	ENSG00000087008	0.334065	0.126848	0.298402	0.525198	347.257
MTMR2	ENSG00000087053	-0.226195	0.334768	0.553186	0.257129	582.436
PPP1R15A	ENSG00000087074	-0.4863	0.0822551	0.225238	0.647359	10562.1
HSD17B14	ENSG00000087076	-0.0460944	0.774539	0.882978	0.0540499	35.5458
TRIP6	ENSG00000087077	-0.304379	0.237497	0.448313	0.348418	645.62
FTL	ENSG00000087086	-0.54372	0.0710374	0.203556	0.691316	34832.9
SRRT	ENSG00000087087	-0.417788	0.0262774	0.102365	0.98985	2722.66
BAX	ENSG00000087088	0.411118	0.120737	0.28866	0.539614	4632.37
NLK	ENSG00000087095	0.223766	0.356599	0.573758	0.241271	202.127
PIGS	ENSG00000087111	0.0579148	0.783916	0.889395	0.0509055	1247.75
ATXN7L3	ENSG00000087152	-0.0702524	0.685255	0.828726	0.0815891	2458.33
PGS1	ENSG00000087157	0.494363	0.0180588	0.0775242	1.11056	1437.88
PSMC5	ENSG00000087191	0.367071	0.107251	0.268004	0.571859	2193.04
UIMC1	ENSG00000087206	-0.441976	0.0225686	0.0915118	1.03852	598.272
CETP	ENSG00000087237	0.829523	0.0368369	0.129466	0.887843	21.2247
MMP2	ENSG00000087245	0.110558	0.300964	0.519625	0.28431	54.8951
MT3	ENSG00000087250	-4.0435	7.38719e-05	0.00104985	2.97887	25.5328
LPCAT2	ENSG00000087253	-1.67236	0.000666583	0.00628436	2.20174	408.601
GNAO1	ENSG00000087258	-0.602583	0.00523632	0.0309009	1.51003	13.2193
OGFOD1	ENSG00000087263	-0.0379631	0.881037	0.941902	0.0259942	690.83
SH3BP2	ENSG00000087266	0.59124	0.0242515	0.0963947	1.01595	1916.45
NOP14	ENSG00000087269	-0.0523201	0.836605	0.91742	0.037432	1042.01
ADD1	ENSG00000087274	0.283479	0.162014	0.349468	0.456593	6699.05
L2HGDH	ENSG00000087299	-0.923723	0.000638509	0.00608256	2.21591	200.097
TXNDC16	ENSG00000087301	-0.155698	0.540003	0.727362	0.138249	218.467
RTRAF	ENSG00000087302	-0.327802	0.0911508	0.240103	0.619602	1798.97
GMCL1	ENSG00000087338	-0.393727	0.0502046	0.160197	0.795346	917.786
SF3B2	ENSG00000087365	-0.429998	0.0820786	0.224943	0.647928	6353.26
KLHL42	ENSG00000087448	0.691169	0.00175606	0.013225	1.8786	540.259
GNAS	ENSG00000087460	-0.443814	0.0501409	0.160033	0.795791	17224.7
DNM1L	ENSG00000087470	2.81532e-05	0.990993	0.996042	0.00172233	791.555
ERGIC2	ENSG00000087502	-0.266065	0.327565	0.546387	0.2625	354.695
AURKA	ENSG00000087586	-1.69507	4.82907e-06	0.000112469	3.94897	937.91
CASS4	ENSG00000087589	-1.9537	0.000108238	0.0014383	2.84215	78.4851
PIR	ENSG00000087842	-1.61219	0.00109533	0.00916671	2.03779	158.978
AAMDC	ENSG00000087884	0.272865	0.330428	0.549413	0.260101	74.3873
RFX2	ENSG00000087903	-1.15298	0.00151099	0.0118074	1.92785	201.833
METTL2A	ENSG00000087995	-0.253491	0.263514	0.478116	0.320466	306.321
ALG6	ENSG00000088035	-0.00599547	0.979039	0.991385	0.00375761	225.36
CNOT3	ENSG00000088038	-0.323388	0.0944539	0.245839	0.609348	1330.72
PTPN4	ENSG00000088179	-0.274474	0.319929	0.538038	0.269187	613.496
DDX18	ENSG00000088205	-0.181679	0.349541	0.567322	0.246171	1196.58
KHSRP	ENSG00000088247	-0.534352	0.00563059	0.0326528	1.48608	5252.6
GNA11	ENSG00000088256	0.0537807	0.842952	0.921061	0.0357115	119.377
EDEM2	ENSG00000088298	0.452953	0.0727956	0.207135	0.683746	594.753
DNMT3B	ENSG00000088305	-1.03845	0.00630197	0.0355852	1.44873	107.378
TPX2	ENSG00000088325	-1.18815	5.73531e-05	0.000863861	3.06356	3049.57
FER1L4	ENSG00000088340	0.121716	0.656035	0.809439	0.0918159	32.2564
PDRG1	ENSG00000088356	-0.792336	0.00653703	0.0365968	1.43656	480.137
EPB41L1	ENSG00000088367	0.337887	0.0285283	0.108234	0.965636	5.17241
DOCK9	ENSG00000088387	0.0785102	0.769553	0.879886	0.0555734	937.141
ANKRD10	ENSG00000088448	0.0330485	0.851158	0.925424	0.0336593	2020.56
TGDS	ENSG00000088451	-0.444544	0.0884104	0.235971	0.627141	261.976
DOCK3	ENSG00000088538	3.62299	4.09596e-12	4.28896e-10	9.36765	278.936
C3orf18	ENSG00000088543	0.933861	0.00293599	0.0197073	1.70537	525.693
COQ9	ENSG00000088682	0.433176	0.112276	0.275822	0.559372	374.052
KIF9	ENSG00000088727	-1.06013	0.0108593	0.0530164	1.27559	77.3492
CRLS1	ENSG00000088766	-0.488639	0.0254046	0.0997065	1.00128	575.202
PPP1R13B	ENSG00000088808	0.468294	0.128039	0.30019	0.522603	144.068
ATRN	ENSG00000088812	0.385956	0.172102	0.363462	0.439541	483.246
SMOX	ENSG00000088826	-2.23959	4.07872e-19	1.21333e-16	15.916	985.462
FKBP1A	ENSG00000088832	0.252682	0.257059	0.470611	0.327338	4316.19
NSFL1C	ENSG00000088833	0.017076	0.940833	0.97187	0.0123917	956.296
SLC4A11	ENSG00000088836	3.72643	3.58487e-07	1.21876e-05	4.91408	65.3084
DNAAF9	ENSG00000088854	1.69843	7.97821e-08	3.30464e-06	5.48088	414.387
ZNF343	ENSG00000088876	0.0568687	0.836223	0.917376	0.0374524	118.678
EBF4	ENSG00000088881	-2.26519	0.000415096	0.00427755	2.3688	56.2211
CPXM1	ENSG00000088882	0.72142	0.0406614	0.138217	0.859437	31.3023
MAVS	ENSG00000088888	0.682334	0.0161672	0.0716115	1.14502	2856.13
LZTS3	ENSG00000088899	0.027432	0.911797	0.958226	0.0185319	124.801
XRN2	ENSG00000088930	0.131649	0.537885	0.726538	0.138742	2014.52
KIZ	ENSG00000088970	0.0796539	0.767726	0.878389	0.0563131	345.162
DYNLL1	ENSG00000088986	0.354508	0.204811	0.407539	0.38983	1553.18
TESC	ENSG00000088992	-2.3159	2.357e-13	2.93817e-11	10.5319	212.691
SNX5	ENSG00000089006	-0.421403	0.0701736	0.201828	0.695018	2894.94
RPL6	ENSG00000089009	-0.159352	0.438024	0.647864	0.188516	12249.6
SIRPG	ENSG00000089012	0.579994	0.00116416	0.00962374	2.01666	2455.94
MAPKAPK5	ENSG00000089022	-0.0931137	0.654109	0.808616	0.0922575	760.767
P2RX7	ENSG00000089041	0.150025	0.589091	0.764032	0.116888	103.918
ESF1	ENSG00000089048	-0.322136	0.239667	0.451003	0.34582	98.1468
RBBP9	ENSG00000089050	-0.212367	0.430994	0.641346	0.192908	400.975
ANAPC5	ENSG00000089053	0.458075	0.0885707	0.236164	0.626786	2565.04
SLC23A2	ENSG00000089057	-0.206178	0.292607	0.510793	0.291755	924.076
SLC8B1	ENSG00000089060	1.1092	2.21018e-05	0.000390934	3.4079	675.865
TMEM230	ENSG00000089063	0.0259237	0.912871	0.958492	0.0184113	1437.53
DZANK1	ENSG00000089091	0.428992	0.099072	0.254016	0.595138	18.8017
KDM2B	ENSG00000089094	-0.313199	0.155932	0.340848	0.467439	1805.92
TASP1	ENSG00000089123	0.478961	0.125173	0.295791	0.529015	89.2387
OAS1	ENSG00000089127	2.0659	6.33483e-07	2.00767e-05	4.69731	731.671
GCN1	ENSG00000089154	0.165888	0.510609	0.705517	0.151493	3101.86
RPLP0	ENSG00000089157	-0.463153	0.057845	0.176184	0.754034	62089.3
PXN	ENSG00000089159	0.0438851	0.860075	0.931537	0.0307998	3314.32
SIRT4	ENSG00000089163	-0.0697957	0.780402	0.887076	0.0520392	11.0422
KIF16B	ENSG00000089177	0.295289	0.266422	0.480927	0.317921	124.64
TRMT6	ENSG00000089195	-0.220366	0.361396	0.579269	0.23712	300.067
PEBP1	ENSG00000089220	0.496549	0.00342252	0.022144	1.65474	2756.6
BRAP	ENSG00000089234	-0.226832	0.281137	0.497809	0.302937	488.667
ERP29	ENSG00000089248	0.0488227	0.820135	0.908022	0.0419036	3136.36
FUS	ENSG00000089280	-0.332945	0.209146	0.41297	0.384081	5017.28
IGBP1	ENSG00000089289	0.0143846	0.956857	0.980299	0.00864135	2413.41
FXYD5	ENSG00000089327	0.482202	0.086397	0.232624	0.633346	7769.71
ZNF302	ENSG00000089335	0.223855	0.406645	0.619337	0.208073	192.021
GRAMD1A	ENSG00000089351	0.0759689	0.703629	0.840464	0.0754811	3191.39
CDIP1	ENSG00000089486	-0.114188	0.660352	0.812269	0.0903002	833.922
CMTM1	ENSG00000089505	-0.187705	0.422348	0.633159	0.198487	24.6324
GANAB	ENSG00000089597	-0.311234	0.102144	0.259327	0.586152	8004.48
GMIP	ENSG00000089639	0.450898	0.0311632	0.115062	0.939067	3206.5
RBM41	ENSG00000089682	0.0114445	0.964877	0.984642	0.00672147	225.635
BIRC5	ENSG00000089685	-1.55066	4.75462e-07	1.54043e-05	4.81236	2507
LAG3	ENSG00000089692	0.761548	0.0184444	0.0785558	1.10482	2744.76
MLF2	ENSG00000089693	-0.385414	0.131198	0.305017	0.515675	2568.95
OTUB2	ENSG00000089723	-0.505844	0.090274	0.238689	0.622167	95.5924
DDX24	ENSG00000089737	0.125495	0.64441	0.801776	0.0959468	117.96
ZBTB25	ENSG00000089775	0.0253422	0.929257	0.96607	0.0149915	1373.84
NECAP1	ENSG00000089818	0.0174926	0.949834	0.976313	0.0104108	942.113
ARHGAP4	ENSG00000089820	1.49871	2.69779e-08	1.27478e-06	5.89456	5951
ANKRD24	ENSG00000089847	0.257469	0.371777	0.587917	0.230684	67.3224
DHX32	ENSG00000089876	-0.210471	0.395449	0.609052	0.215346	306.355
RCOR1	ENSG00000089902	-0.608018	0.0019023	0.0140198	1.85326	1002.04
GPATCH2L	ENSG00000089916	-0.714502	0.00182259	0.0135622	1.86767	1550.69
LTBP4	ENSG00000090006	0.0522056	0.847841	0.923671	0.0344826	2053.14
BLVRB	ENSG00000090013	-0.465848	0.119615	0.287127	0.541926	288.102
SLC9A1	ENSG00000090020	0.22081	0.29313	0.511036	0.291549	1006.53
SPTLC1	ENSG00000090054	-0.150907	0.420461	0.631795	0.199424	1207.34
PAPOLA	ENSG00000090060	-0.343843	0.0574632	0.175609	0.755452	3151.69
CCNK	ENSG00000090061	-0.257662	0.283266	0.500023	0.30101	1924.08
PCBP4	ENSG00000090097	0.0134169	0.962568	0.983609	0.00717733	612.147
RGS1	ENSG00000090104	-0.0202698	0.929046	0.96607	0.0149915	4689.85
YPEL3	ENSG00000090238	0.412805	0.151097	0.334655	0.475403	2674.48
MRPS33	ENSG00000090263	0.0102915	0.963289	0.983809	0.00708928	461.143
NDUFB2	ENSG00000090266	0.313663	0.220677	0.427888	0.36867	819.7
NUDC	ENSG00000090273	0.0155903	0.949701	0.976299	0.010417	1254.05
MAEA	ENSG00000090316	0.164792	0.475623	0.677598	0.169028	1353.8
ICAM1	ENSG00000090339	-0.108685	0.640282	0.799112	0.0973923	1200.57
STRN4	ENSG00000090372	-0.241257	0.273339	0.488696	0.310962	1944.74
IRAK3	ENSG00000090376	0.17788	0.512952	0.708076	0.14992	246.857
LYZ	ENSG00000090382	0.555053	0.0576515	0.175898	0.75474	477.121
MUL1	ENSG00000090432	-0.082466	0.744308	0.864977	0.0629955	971.568
TFAP4	ENSG00000090447	-0.142575	0.581423	0.757088	0.120854	182.845
PDCD7	ENSG00000090470	-0.0238242	0.912601	0.958374	0.018465	776.369
SPG21	ENSG00000090487	0.314646	0.133808	0.308836	0.510273	1084.06
DNAJB11	ENSG00000090520	-0.376905	0.0531443	0.166413	0.778813	1237.58
FLT3LG	ENSG00000090554	0.196562	0.363063	0.580893	0.235904	1954.23
GNPTG	ENSG00000090581	1.03101	0.000886177	0.00781089	2.1073	769.926
ZNF268	ENSG00000090612	-1.13432	0.00108936	0.00913428	2.03933	191.306
GOLGA3	ENSG00000090615	-1.16815	0.000386886	0.0040544	2.39207	3105.33
PABPC4	ENSG00000090621	-0.0732107	0.717126	0.849069	0.0710569	4616.44
CERS4	ENSG00000090661	-0.204392	0.431619	0.642058	0.192426	561.308
MCOLN1	ENSG00000090674	0.689852	0.00996185	0.0496537	1.30405	225.969
USP48	ENSG00000090686	0.00125907	0.997876	0.99881	0.000517312	1724.96
EFNB1	ENSG00000090776	-0.0254952	0.895451	0.950111	0.0222259	292.477
PDPR	ENSG00000090857	0.133907	0.518729	0.71231	0.147331	1621.77
AARS1	ENSG00000090861	-0.671845	0.00601867	0.0343858	1.46362	2909.12
GLG1	ENSG00000090863	0.493155	0.00337884	0.0219265	1.65903	3474.27
KIF4A	ENSG00000090889	-1.17908	1.19664e-05	0.000235236	3.6285	727.06
TNRC6A	ENSG00000090905	0.107471	0.610298	0.778956	0.108487	1040.83
PLEKHG2	ENSG00000090924	0.640816	0.017008	0.0742275	1.12943	1407.63
NAT14	ENSG00000090971	0.093628	0.70054	0.838764	0.07636	213.97
PITPNM2	ENSG00000090975	0.808628	0.00935086	0.047367	1.32452	735.734
EXOC1	ENSG00000090989	0.196262	0.366792	0.583346	0.234074	547.991
RBM27	ENSG00000091009	-0.331945	0.128617	0.301055	0.521354	840.513
OSBPL8	ENSG00000091039	-0.367498	0.189215	0.387506	0.411721	2184.85
DTX2	ENSG00000091073	0.258445	0.261085	0.475346	0.32299	364.605
PUS7	ENSG00000091127	-0.149711	0.550954	0.735111	0.133647	110.546
LAMB1	ENSG00000091136	-0.161855	0.551784	0.735618	0.133347	32.5586
SLC26A4	ENSG00000091137	0.925103	0.0147776	0.0668361	1.17499	99.2
DLD	ENSG00000091140	-0.452707	0.113117	0.27742	0.556863	755.976
WDR7	ENSG00000091157	0.209	0.328699	0.54751	0.261608	545.089
TXNL1	ENSG00000091164	-0.325779	0.227008	0.435548	0.360964	1463.06
CMTM6	ENSG00000091317	0.908521	1.92057e-05	0.000345025	3.46215	4966.87
ITGA6	ENSG00000091409	2.36285	7.54063e-08	3.14329e-06	5.50262	142.575
RAPGEF4	ENSG00000091428	2.84111	0.00332809	0.0216616	1.66431	7.56329
MAP3K20	ENSG00000091436	-1.60895	2.20369e-06	5.80365e-05	4.2363	705.794
FH	ENSG00000091483	-0.0952625	0.673407	0.820114	0.086126	924.539
SEL1L3	ENSG00000091490	0.445719	0.095578	0.247433	0.606542	3019.26
TF	ENSG00000091513	1.74437	0.00451075	0.0275893	1.55926	14.7965
CDV3	ENSG00000091527	-0.241913	0.182959	0.378617	0.4218	6925.38
MYO15A	ENSG00000091536	-0.433647	0.147358	0.329086	0.48269	18.2692
ALKBH5	ENSG00000091542	-0.166318	0.527147	0.719106	0.143207	3648.99
NLRP1	ENSG00000091592	0.61716	0.037235	0.130312	0.885014	5281.32
PITPNM3	ENSG00000091622	0.237912	0.330589	0.54954	0.260001	22.0312
SPAG7	ENSG00000091640	0.191239	0.302931	0.521376	0.282849	1052.57
ORC6	ENSG00000091651	-1.60988	5.79164e-05	0.000871342	3.05981	360.637
ZC3HC1	ENSG00000091732	-0.0648174	0.804007	0.897489	0.046971	243.044
ESR1	ENSG00000091831	0.832447	0.0313472	0.115448	0.937612	38.0695
ANGPT2	ENSG00000091879	-0.0478734	0.846443	0.922797	0.034894	11.6477
TMEM101	ENSG00000091947	0.0348231	0.887825	0.945231	0.0244619	805.075
CD200	ENSG00000091972	-0.927499	0.0179239	0.0771731	1.11253	85.7786
CCDC80	ENSG00000091986	-1.18678	0.0143513	0.06536	1.18469	16.1592
PPP2R3C	ENSG00000092020	-0.669627	0.007204	0.0391745	1.407	608.555
HAUS4	ENSG00000092036	-0.702163	0.0137779	0.063455	1.19753	1165.02
JPH4	ENSG00000092051	-0.00960219	0.951926	0.977281	0.00998069	16.1196
SLC7A8	ENSG00000092068	3.24144	4.08251e-05	0.000657268	3.18226	41.4626
SLC22A17	ENSG00000092096	1.71074	1.54542e-05	0.000289799	3.5379	202.053
RNF31	ENSG00000092098	0.10399	0.694952	0.835282	0.0781667	518.531
SCFD1	ENSG00000092108	-0.261066	0.250697	0.46347	0.333978	766.551
G2E3	ENSG00000092140	-0.463828	0.102663	0.259914	0.58517	376.456
HECTD1	ENSG00000092148	-0.309735	0.0864386	0.232654	0.63329	1597.25
HNRNPC	ENSG00000092199	-0.655615	0.0130649	0.0608541	1.21571	14204.9
SUPT16H	ENSG00000092201	-0.74761	0.00102097	0.00870021	2.06047	2480.5
TOX4	ENSG00000092203	-0.162799	0.437445	0.647705	0.188623	2016.41
GEMIN2	ENSG00000092208	-0.748423	0.0246122	0.0974142	1.01138	132.229
TINF2	ENSG00000092330	0.494249	0.0108295	0.0529223	1.27636	620.553
SEMA6A	ENSG00000092421	0.22083	0.204023	0.406609	0.390823	15.5678
TRPM7	ENSG00000092439	-0.0157144	0.951843	0.977281	0.00998069	1141.84
TYRO3	ENSG00000092445	-0.0578693	0.789221	0.891591	0.0498345	19.6147
WDR76	ENSG00000092470	-0.959406	0.00748609	0.0403232	1.39444	479.338
CAPN3	ENSG00000092529	2.19277	7.64154e-07	2.36454e-05	4.62625	110.692
SNAP23	ENSG00000092531	0.95659	0.000208195	0.0024528	2.61034	1264.66
PHGDH	ENSG00000092621	-2.49438	6.91945e-12	7.02083e-10	9.15361	1261.51
EZR	ENSG00000092820	-0.0318086	0.862702	0.932599	0.0303049	8578.3
MYL6	ENSG00000092841	0.115014	0.494558	0.69324	0.159117	7971.58
AGO1	ENSG00000092847	0.078149	0.760267	0.87401	0.0584834	890.14
CLSPN	ENSG00000092853	-0.453232	0.0933676	0.243687	0.613168	406.995
RFFL	ENSG00000092871	-0.13934	0.551446	0.735471	0.133434	1301.49
UNC13D	ENSG00000092929	0.712852	0.000205053	0.00242671	2.61498	4186.33
MFSD11	ENSG00000092931	0.342219	0.0929616	0.243306	0.613847	541.469
DPYSL2	ENSG00000092964	1.29297	0.00156565	0.0121438	1.91564	1414.87
GPATCH2	ENSG00000092978	0.0433274	0.863379	0.932942	0.0301454	189.483
NUP50	ENSG00000093000	-0.488169	0.0234085	0.0939571	1.02707	2404.2
CDC45	ENSG00000093009	-0.621771	0.0503546	0.160514	0.794486	558.761
COMT	ENSG00000093010	0.820396	0.00715188	0.0389939	1.409	1222.89
ADA2	ENSG00000093072	0.224287	0.409427	0.621765	0.206373	1032.14
ECHDC1	ENSG00000093144	0.0292415	0.911305	0.957848	0.0187035	406.818
LRRFIP2	ENSG00000093167	-0.584802	0.00822899	0.0431009	1.36551	655.089
SEC22C	ENSG00000093183	-0.355301	0.0698833	0.201343	0.696063	1014.83
XYLB	ENSG00000093217	-0.336366	0.242601	0.454214	0.342739	33.2087
HDAC6	ENSG00000094631	0.243827	0.31341	0.531459	0.27453	1420.21
CDC6	ENSG00000094804	-1.78189	0.000104592	0.0013998	2.85393	452.31
UPRT	ENSG00000094841	-0.185549	0.478826	0.680346	0.16727	358.788
CDC23	ENSG00000094880	-0.59357	0.00272296	0.0185533	1.73158	662.517
CBX5	ENSG00000094916	-0.284535	0.286565	0.503579	0.297933	3319.96
SUCO	ENSG00000094975	-0.535247	0.0604272	0.181949	0.74005	868.363
MSH2	ENSG00000095002	-0.391079	0.172902	0.364488	0.438316	457.367
MAP3K1	ENSG00000095015	0.717035	0.0103477	0.051129	1.29133	1864.75
DHPS	ENSG00000095059	-0.148916	0.538697	0.726982	0.138476	1668.75
HOOK2	ENSG00000095066	0.717553	0.0140078	0.0641921	1.19252	207.651
ARCN1	ENSG00000095139	-0.579144	0.00134857	0.0107697	1.9678	3088.78
EPB41L4B	ENSG00000095203	-0.461278	5.90266e-05	0.000878953	3.05603	21.8099
TMEM38B	ENSG00000095209	-0.14475	0.569348	0.748439	0.125844	179.471
PSMD5	ENSG00000095261	-0.294077	0.257877	0.471682	0.326351	634.257
PTGS1	ENSG00000095303	-0.0794103	0.741206	0.863422	0.0637767	45.107
NUP188	ENSG00000095319	-0.0341988	0.889568	0.946322	0.0239609	1892.51
CRAT	ENSG00000095321	-0.112069	0.619344	0.785066	0.105094	600.628
SH2D3C	ENSG00000095370	0.161746	0.458051	0.664314	0.177627	1153.92
NANS	ENSG00000095380	0.543433	0.0181065	0.0776491	1.10986	1081.81
TBC1D2	ENSG00000095383	1.20076	0.00176544	0.0132727	1.87704	105.247
WHRN	ENSG00000095397	2.04695	4.25686e-06	0.00010149	3.99358	845.893
CWF19L1	ENSG00000095485	-0.123651	0.584938	0.760148	0.119102	773.127
SEMA4G	ENSG00000095539	-0.0932181	0.695812	0.835548	0.0780284	34.7804
BTAF1	ENSG00000095564	-0.207143	0.331337	0.550014	0.259626	2813.41
IKZF5	ENSG00000095574	-0.15528	0.560924	0.741844	0.129687	776.712
SORBS1	ENSG00000095637	-0.192111	0.323985	0.542598	0.265522	13.2853
BAMBI	ENSG00000095739	-0.647772	0.0039965	0.0250528	1.60114	14.6706
WAC	ENSG00000095787	-0.439436	0.032873	0.119388	0.923039	3065.89
CREM	ENSG00000095794	-1.58747	3.7344e-05	0.000609349	3.21513	1153.29
NUBP2	ENSG00000095906	0.0846268	0.638417	0.798263	0.0978541	1188.24
SMIM24	ENSG00000095932	-0.297023	0.301369	0.519643	0.284295	99.1342
HIVEP1	ENSG00000095951	-0.323327	0.210477	0.415024	0.381926	757.148
FKBP5	ENSG00000096060	0.857772	0.0157487	0.0700901	1.15434	1859.07
SRPK1	ENSG00000096063	0.160387	0.536713	0.725577	0.139316	1145.65
BRPF3	ENSG00000096070	1.23952	6.7715e-10	4.47637e-08	7.34907	1209.98
MRPS18A	ENSG00000096080	-0.0767168	0.718736	0.849944	0.0706095	557.486
TMEM14A	ENSG00000096092	0.563867	0.0326443	0.118854	0.924985	327.915
EFHC1	ENSG00000096093	0.58321	0.0688998	0.199343	0.700398	26.8209
HSP90AB1	ENSG00000096384	-0.739958	0.00074236	0.00680922	2.1669	15127.6
CDC5L	ENSG00000096401	-0.471014	0.0225333	0.0913969	1.03907	716.668
ITPR3	ENSG00000096433	0.31113	0.204191	0.406676	0.390751	2951.02
ZNF184	ENSG00000096654	-0.635059	0.0197972	0.0830254	1.08079	186.107
SIRT1	ENSG00000096717	-0.261163	0.337231	0.554915	0.255774	948.796
HNRNPH3	ENSG00000096746	-0.445765	0.0147903	0.0668477	1.17491	2010.06
IFT74	ENSG00000096872	-0.0669172	0.802919	0.897104	0.047157	65.7242
JAK2	ENSG00000096968	0.339123	0.0913563	0.240481	0.618919	1097.17
IL12RB1	ENSG00000096996	1.15172	0.000103083	0.00138243	2.85936	1868.52
ABL1	ENSG00000097007	0.109068	0.650791	0.806038	0.0936447	1237.74
ACOT7	ENSG00000097021	-0.425233	0.133993	0.309099	0.509902	897.973
SH3GLB1	ENSG00000097033	-0.21471	0.319266	0.53713	0.269921	1730.14
CDC7	ENSG00000097046	-0.539321	0.0825764	0.225787	0.646301	246.308
SYDE2	ENSG00000097096	-0.546684	0.0345065	0.123336	0.908911	22.0332
PCSK5	ENSG00000099139	-0.222856	0.139707	0.317746	0.49792	16.7436
SCD	ENSG00000099194	-2.17379	1.6721e-05	0.000310903	3.50738	3385.99
TMED1	ENSG00000099203	-0.258399	0.284193	0.500595	0.300513	468.868
ABLIM1	ENSG00000099204	0.514541	0.0830822	0.226602	0.644736	4328.8
ERMP1	ENSG00000099219	-0.337044	0.203501	0.405942	0.391536	1618.5
RAB18	ENSG00000099246	-0.106851	0.639287	0.798911	0.0975018	1369.53
NRP1	ENSG00000099250	-0.971783	0.015214	0.0683378	1.16534	61.6018
	ENSG00000099251	0.177403	0.517396	0.710917	0.148181	29.9235
TSPAN15	ENSG00000099282	2.65446	1.27632e-06	3.63961e-05	4.43895	164.492
MACROH2A2	ENSG00000099284	0.0642644	0.814805	0.90509	0.0433083	142.947
WASHC2C	ENSG00000099290	0.720081	0.00174246	0.0131377	1.88148	995.951
MAST3	ENSG00000099308	0.475109	0.0407748	0.138336	0.859064	1003.88
MZF1	ENSG00000099326	0.4201	0.0694114	0.200425	0.698049	586.424
OCEL1	ENSG00000099330	0.69133	0.0322964	0.1179	0.928485	185.133
MYO9B	ENSG00000099331	0.0428918	0.794482	0.893766	0.048776	6865.01
KCNK6	ENSG00000099337	0.0185018	0.927034	0.96508	0.0154367	784.091
CATSPERG	ENSG00000099338	0.183289	0.494668	0.69324	0.159117	18.9647
PSMD8	ENSG00000099341	-0.272126	0.123389	0.293005	0.533125	2949.84
FBXL19	ENSG00000099364	0.72409	0.00563298	0.0326528	1.48608	1009.58
STX1B	ENSG00000099365	0.184226	0.50395	0.701276	0.154111	58.2197
HSD3B7	ENSG00000099377	1.77061	1.85933e-07	6.85543e-06	5.16397	199.11
SETD1A	ENSG00000099381	-0.125222	0.592098	0.766338	0.11558	1560.24
BCL7C	ENSG00000099385	-0.224637	0.2633	0.477928	0.320638	847.055
CIRBP	ENSG00000099622	0.252656	0.283899	0.500533	0.300567	3963.93
ATP5F1D	ENSG00000099624	0.0635319	0.739621	0.862825	0.0640774	1421.52
	ENSG00000099725	0.166581	0.547348	0.733152	0.134806	146.772
IGFALS	ENSG00000099769	-0.0165114	0.929789	0.96624	0.0149151	15.864
HNRNPM	ENSG00000099783	0.041162	0.868526	0.935804	0.0288153	3931.25
MARCHF2	ENSG00000099785	1.51878	8.52568e-07	2.57126e-05	4.58985	455.415
NDUFB7	ENSG00000099795	0.0695529	0.738728	0.862484	0.064249	753.722
TECR	ENSG00000099797	-0.0601037	0.760224	0.87401	0.0584834	2489.24
TIMM13	ENSG00000099800	-0.0627897	0.80489	0.898218	0.0466181	534.657
CDC34	ENSG00000099804	-0.247358	0.266759	0.48108	0.317783	844.228
MTAP	ENSG00000099810	0.695027	0.0166717	0.0732515	1.13518	344.789
CEP170B	ENSG00000099814	-0.146721	0.578415	0.755425	0.121808	462.085
POLR2E	ENSG00000099817	-0.315088	0.0843154	0.228959	0.640243	2724.76
POLRMT	ENSG00000099821	0.0892365	0.643305	0.800985	0.0963756	1336.1
HCN2	ENSG00000099822	0.165544	0.557415	0.739289	0.131186	66.3323
IZUMO4	ENSG00000099840	0.590456	0.0638924	0.188821	0.72395	267.667
RASSF7	ENSG00000099849	0.926829	0.000653696	0.0061912	2.20823	527.162
GADD45B	ENSG00000099860	0.116379	0.5318	0.722274	0.141298	1662.82
MADCAM1	ENSG00000099866	0.633628	0.00800153	0.0422477	1.3742	6.85624
MKNK2	ENSG00000099875	0.308202	0.267366	0.481517	0.317388	6938.75
ARVCF	ENSG00000099889	-0.0894425	0.502664	0.700081	0.154852	10.7585
TRMT2A	ENSG00000099899	0.173771	0.444	0.652631	0.185332	1068.66
RANBP1	ENSG00000099901	-0.391453	0.167517	0.356906	0.447446	1336.65
ZDHHC8	ENSG00000099904	0.66649	0.0268068	0.103717	0.98415	835.643
KLHL22	ENSG00000099910	1.05468	0.00454333	0.0277239	1.55715	482.255
MED15	ENSG00000099917	0.486989	0.0335385	0.120897	0.917584	3053.9
SNAP29	ENSG00000099940	0.46966	0.0394535	0.13554	0.867933	1276.11
CRKL	ENSG00000099942	-0.617941	0.0127935	0.0598476	1.22295	3462.26
LZTR1	ENSG00000099949	0.662078	0.0207398	0.0862596	1.06419	1241.7
MMP11	ENSG00000099953	0.0523111	0.778082	0.885573	0.0527758	12.1086
CECR2	ENSG00000099954	3.57294	3.99295e-09	2.27233e-07	6.64353	40.6094
SMARCB1	ENSG00000099956	-0.295823	0.241858	0.453342	0.343575	260.109
DERL3	ENSG00000099958	-0.948536	0.00601257	0.0343662	1.46387	96.0303
BCL2L13	ENSG00000099968	0.762534	0.000944637	0.00823193	2.0845	881.365
DDT	ENSG00000099977	-0.445791	0.076742	0.214815	0.667935	1507.59
OSM	ENSG00000099985	0.912793	0.0129609	0.0604796	1.21839	757.496
CABIN1	ENSG00000099991	0.00710395	0.979847	0.991666	0.00363454	2885.18
TBC1D10A	ENSG00000099992	-0.0744423	0.742084	0.86385	0.0635615	748.116
SUSD2	ENSG00000099994	-0.420349	0.159672	0.346132	0.460758	16.191
SF3A1	ENSG00000099995	0.00973969	0.978492	0.991138	0.00386602	4511.69
RNF215	ENSG00000099999	0.644077	0.0273749	0.105447	0.976965	300.255
SEC14L2	ENSG00000100003	-0.378218	0.15873	0.344833	0.462391	208.365
SPECC1L	ENSG00000100014	0.404741	0.149185	0.331976	0.478893	1031.09
PPIL2	ENSG00000100023	0.328887	0.190798	0.389207	0.409819	1554.98
UPB1	ENSG00000100024	0.114652	0.642602	0.800467	0.0966567	12.1194
YPEL1	ENSG00000100027	-0.448275	0.107153	0.267878	0.572063	454.532
SNRPD3	ENSG00000100028	-0.458266	0.0763823	0.214453	0.668667	925.982
PES1	ENSG00000100029	-0.301869	0.162314	0.349889	0.456069	1117.8
MAPK1	ENSG00000100030	-0.545817	0.00824226	0.0431532	1.36499	1693.49
GGT1	ENSG00000100031	-0.198169	0.418168	0.630068	0.200613	731.973
PPM1F	ENSG00000100034	0.146668	0.514484	0.708933	0.149395	717.182
SLC35E4	ENSG00000100036	-0.178922	0.508483	0.704737	0.151973	326.628
TOP3B	ENSG00000100038	0.247697	0.234741	0.444842	0.351794	699.084
CYTH4	ENSG00000100055	-0.503974	0.00726705	0.0394355	1.40411	2779.13
ESS2	ENSG00000100056	0.0915307	0.737052	0.861309	0.064841	656.698
	ENSG00000100058	0.147041	0.596146	0.769219	0.11395	94.8804
MFNG	ENSG00000100060	0.100808	0.639519	0.798956	0.0974773	3683.37
	ENSG00000100068	-0.0450438	0.863714	0.933076	0.0300828	95.5912
SLC25A1	ENSG00000100075	-0.189206	0.363416	0.580893	0.235904	1241.02
GRK3	ENSG00000100077	0.0188821	0.941555	0.972385	0.0121615	1961.64
GGA1	ENSG00000100083	0.774911	7.29294e-05	0.00103758	2.98398	1168.09
HIRA	ENSG00000100084	0.121566	0.619337	0.785066	0.105094	1269.25
SH3BP1	ENSG00000100092	0.898876	2.45079e-05	0.000422084	3.3746	2663.27
LGALS1	ENSG00000100097	-0.658815	0.0119579	0.0570812	1.24351	17754.8
HPS4	ENSG00000100099	-0.0584936	0.801862	0.896366	0.0475148	1169.68
PIK3IP1	ENSG00000100100	0.539998	0.0770524	0.215179	0.6672	5031.98
SRRD	ENSG00000100104	0.0530057	0.843989	0.921426	0.0355395	291.268
PATZ1	ENSG00000100105	0.996227	2.39503e-07	8.56519e-06	5.06726	951.879
TRIOBP	ENSG00000100106	0.276569	0.31827	0.53649	0.270439	1782.8
TFIP11	ENSG00000100109	-0.149543	0.572337	0.750406	0.124704	1085.03
GCAT	ENSG00000100116	-0.879153	0.0154784	0.0692082	1.15984	167.347
ANKRD54	ENSG00000100124	-0.28795	0.207726	0.411647	0.385475	496.183
EIF3L	ENSG00000100129	-0.333361	0.104839	0.263789	0.578743	10229.9
SNU13	ENSG00000100138	-0.174084	0.337862	0.555383	0.255407	1853.81
MICALL1	ENSG00000100139	0.216506	0.365671	0.582484	0.234716	995.046
POLR2F	ENSG00000100142	0.0133993	0.949324	0.976172	0.0104735	432.841
CCDC134	ENSG00000100147	-0.0963727	0.672556	0.819845	0.0862682	794.468
DEPDC5	ENSG00000100150	-0.0160932	0.948064	0.975528	0.0107603	336.354
PICK1	ENSG00000100151	0.686009	0.0228391	0.0923512	1.03456	216.568
TTC28	ENSG00000100154	0.380024	0.056388	0.173539	0.760602	48.2426
CENPM	ENSG00000100162	-0.453042	0.0841211	0.228578	0.640965	494.669
SEPTIN3	ENSG00000100167	-0.315205	0.247055	0.458812	0.338366	84.0473
KDELR3	ENSG00000100196	-3.47759	7.04447e-10	4.63342e-08	7.3341	48.9339
CYP2D6	ENSG00000100197	0.185273	0.384658	0.59987	0.221943	14.2132
DDX17	ENSG00000100201	0.751344	0.00123712	0.01007	1.99697	13950.3
DMC1	ENSG00000100206	-1.98652	0.000206238	0.0024327	2.61391	53.4526
TCF20	ENSG00000100207	-0.282086	0.157976	0.34403	0.463403	1690.61
HSCB	ENSG00000100209	0.0457426	0.855836	0.928779	0.0320876	152.246
CBY1	ENSG00000100211	0.578631	0.0534662	0.167061	0.777125	81.0605
TOMM22	ENSG00000100216	0.089048	0.613002	0.781112	0.107286	1007.93
XBP1	ENSG00000100219	-0.291372	0.281591	0.498276	0.30253	3125.61
RTCB	ENSG00000100220	-0.166063	0.358378	0.575913	0.239643	1293.82
JOSD1	ENSG00000100221	-0.0508989	0.832769	0.914767	0.0386895	2766.17
FBXO7	ENSG00000100225	-0.0754176	0.709621	0.843622	0.0738524	3147.9
GTPBP1	ENSG00000100226	-0.344954	0.0785802	0.217956	0.661631	1676.66
POLDIP3	ENSG00000100227	-0.54093	0.0179743	0.0772122	1.11231	2933.51
PPP6R2	ENSG00000100239	0.889611	0.000124123	0.00160539	2.79442	2123.93
SBF1	ENSG00000100241	0.344048	0.0688882	0.199343	0.700398	10948
SUN2	ENSG00000100242	0.335558	0.0618865	0.18515	0.732476	19051.4
CYB5R3	ENSG00000100243	0.324168	0.183234	0.379003	0.421358	2097.39
DNAL4	ENSG00000100246	0.243667	0.348955	0.566721	0.24663	178.561
LMF2	ENSG00000100258	0.398659	0.0937532	0.244547	0.611638	1968.95
RHBDD3	ENSG00000100263	-0.0369176	0.862555	0.932528	0.0303383	414.57
PACSIN2	ENSG00000100266	0.0445915	0.868732	0.935884	0.028778	844.319
TTLL1	ENSG00000100271	0.505646	0.104636	0.263432	0.579331	93.3524
AP1B1	ENSG00000100280	0.326922	0.20851	0.412388	0.384694	2018.83
HMGXB4	ENSG00000100281	-0.436738	0.0927598	0.242827	0.614704	702.571
TOM1	ENSG00000100284	0.260795	0.328091	0.546915	0.26208	1283.29
NEFH	ENSG00000100285	0.0424948	0.858267	0.930649	0.0312142	154.169
CHKB	ENSG00000100288	0.8245	0.000550828	0.00537642	2.26951	1100.63
BIK	ENSG00000100290	1.51116	0.00354241	0.0227622	1.64279	34.0383
HMOX1	ENSG00000100292	-1.89483	2.22009e-06	5.81174e-05	4.23569	1174.68
MCAT	ENSG00000100294	-0.383279	0.150372	0.333765	0.476559	210.136
THOC5	ENSG00000100296	-0.276498	0.162613	0.3503	0.45556	750.625
MCM5	ENSG00000100297	-0.591216	0.0578215	0.17617	0.754069	3517.41
APOBEC3H	ENSG00000100298	0.323991	0.229999	0.438824	0.35771	765.623
ARSA	ENSG00000100299	1.48199	1.14407e-09	7.26927e-08	7.13851	1138.59
TSPO	ENSG00000100300	0.618776	0.00103808	0.00880587	2.05523	2672.69
TTLL12	ENSG00000100304	0.0211018	0.93334	0.968531	0.0138866	1262.92
CBX7	ENSG00000100307	0.347455	0.215149	0.420781	0.375943	1516.33
PDGFB	ENSG00000100311	0.267922	0.0720564	0.205613	0.68695	44.0692
RPL3	ENSG00000100316	-0.198321	0.346721	0.564387	0.248423	62819
ZMAT5	ENSG00000100319	0.162454	0.508743	0.704874	0.151889	370.155
SYNGR1	ENSG00000100321	-2.99633	1.22854e-06	3.51867e-05	4.45362	44.7483
TAB1	ENSG00000100324	0.272069	0.226069	0.43432	0.362191	737.242
ASCC2	ENSG00000100325	0.108335	0.556838	0.73882	0.131462	1381.62
MTMR3	ENSG00000100330	-0.276764	0.196518	0.396826	0.4014	1573.24
MIEF1	ENSG00000100335	-0.405586	0.0762965	0.21444	0.668695	1678.1
APOL4	ENSG00000100336	2.03859	0.000208453	0.00245363	2.61019	385.487
APOL1	ENSG00000100342	0.67579	0.00285008	0.0192392	1.71581	1329.82
MYH9	ENSG00000100345	0.438317	0.0257064	0.100679	0.997059	34247.5
CACNA1I	ENSG00000100346	-0.388696	0.0689312	0.19939	0.700296	994.458
SAMM50	ENSG00000100347	0.114032	0.610477	0.779105	0.108404	982.542
TXN2	ENSG00000100348	-0.241288	0.237195	0.448129	0.348597	1681.05
FOXRED2	ENSG00000100350	-0.416205	0.157993	0.34403	0.463403	199.973
GRAP2	ENSG00000100351	1.11296	0.00465717	0.0282735	1.54862	1861.96
EIF3D	ENSG00000100353	-0.0885611	0.664697	0.815279	0.0886936	6420.57
TNRC6B	ENSG00000100354	-0.237488	0.387486	0.601995	0.220407	1329.22
SGSM3	ENSG00000100359	0.0964144	0.622829	0.787273	0.103875	1446.21
IFT27	ENSG00000100360	0.90209	0.00660788	0.0368673	1.43336	351.903
KIAA0930	ENSG00000100364	-0.327356	0.181328	0.376193	0.424589	671.239
NCF4	ENSG00000100365	0.94775	1.08091e-05	0.000217328	3.66288	2402.52
CSF2RB	ENSG00000100368	0.0915604	0.736521	0.861245	0.0648733	2459.24
SLC25A17	ENSG00000100372	-0.0497715	0.829772	0.913466	0.0393074	290.239
FAM118A	ENSG00000100376	-0.154115	0.275109	0.490929	0.308981	2221.48
KCTD17	ENSG00000100379	0.298283	0.146183	0.327299	0.485055	643.07
ST13	ENSG00000100380	-0.304939	0.199967	0.401807	0.395983	4052.01
IL2RB	ENSG00000100385	0.105196	0.590131	0.764851	0.116423	15829.2
RBX1	ENSG00000100387	0.0210118	0.930891	0.967018	0.0145653	1119.35
EP300	ENSG00000100393	-0.036571	0.873639	0.938455	0.0275866	3093.62
L3MBTL2	ENSG00000100395	0.358843	0.1592	0.34551	0.46154	761.99
RANGAP1	ENSG00000100401	-0.358301	0.0942192	0.24542	0.61009	3112.68
ZC3H7B	ENSG00000100403	0.394774	0.144159	0.324319	0.489027	2305.14
PHF5A	ENSG00000100410	-0.860936	0.000205896	0.0024327	2.61391	674.815
ACO2	ENSG00000100412	0.0962092	0.599772	0.771871	0.112455	2030.55
POLR3H	ENSG00000100413	-0.0158409	0.952669	0.977457	0.00990238	513.693
TRMU	ENSG00000100416	-0.00690352	0.975932	0.98977	0.00446554	754.692
PMM1	ENSG00000100417	-0.147003	0.573661	0.751767	0.123917	1079.31
DESI1	ENSG00000100418	0.457724	0.021391	0.0879953	1.05554	1547.35
CERK	ENSG00000100422	0.67934	0.000311847	0.00343294	2.46433	3606.8
BRD1	ENSG00000100425	-0.0346372	0.845271	0.922164	0.0351919	1939.72
ZBED4	ENSG00000100426	-0.198076	0.313876	0.531616	0.274402	1711.96
MLC1	ENSG00000100427	0.492151	0.12894	0.301589	0.520585	43.6752
HDAC10	ENSG00000100429	0.807007	0.000408608	0.00422454	2.37422	1333.69
ABHD4	ENSG00000100439	0.00416169	0.987542	0.994423	0.00242871	745.942
KHNYN	ENSG00000100441	0.093436	0.640437	0.799112	0.0973923	4419.42
FKBP3	ENSG00000100442	0.26069	0.334894	0.553253	0.257076	587.567
SDR39U1	ENSG00000100445	0.56213	0.0101605	0.0503369	1.29811	644.898
GZMH	ENSG00000100450	-0.168558	0.409577	0.621848	0.206316	9.76305
GZMB	ENSG00000100453	-4.80692	8.08919e-55	2.64699e-51	50.5772	1200.06
RBM23	ENSG00000100461	0.162781	0.444231	0.652733	0.185265	1336.22
PRMT5	ENSG00000100462	-0.193725	0.444781	0.653114	0.185011	622.761
COCH	ENSG00000100473	-0.291539	0.251023	0.463876	0.333598	47.3946
AP4S1	ENSG00000100478	0.141953	0.580732	0.756747	0.121049	195.223
POLE2	ENSG00000100479	-1.3744	0.00196244	0.0143339	1.84364	162.871
VCPKMT	ENSG00000100483	-0.418453	0.155774	0.340755	0.467557	270.961
SOS2	ENSG00000100485	-1.62566	2.62311e-05	0.000447056	3.34964	522.219
CDKL1	ENSG00000100490	0.382854	0.171595	0.362903	0.440209	110.39
NIN	ENSG00000100503	-0.726464	0.000792234	0.00714156	2.14621	1331.91
PSMC6	ENSG00000100519	-0.289275	0.171356	0.362514	0.440675	803.6
GNPNAT1	ENSG00000100522	-0.562052	0.0484403	0.155905	0.807139	404.807
DDHD1	ENSG00000100523	-0.164511	0.535765	0.725119	0.13959	1640.23
CDKN3	ENSG00000100526	-1.29914	1.45351e-05	0.000274531	3.56141	516.758
CNIH1	ENSG00000100528	-0.321098	0.174829	0.367337	0.434935	1073.57
CGRRF1	ENSG00000100532	-0.112557	0.645939	0.802839	0.0953713	336.243
ATP6V1D	ENSG00000100554	0.165021	0.49919	0.697172	0.15666	413.954
PIGH	ENSG00000100564	0.341572	0.152554	0.336979	0.472397	273.467
PSMA3	ENSG00000100567	-0.511184	0.0191794	0.0809283	1.0919	1115.18
VTI1B	ENSG00000100568	0.00786143	0.982909	0.992301	0.00335643	1372.4
TIMM9	ENSG00000100575	-0.131456	0.603717	0.774658	0.11089	304.602
GSTZ1	ENSG00000100577	-0.148309	0.570781	0.749569	0.125188	177.604
KIAA0586	ENSG00000100578	0.368445	0.0758537	0.213654	0.670289	408.753
TMED8	ENSG00000100580	0.174406	0.410714	0.623012	0.205504	1122.52
AHSA1	ENSG00000100591	0.0401302	0.868974	0.935884	0.028778	860.82
DAAM1	ENSG00000100592	-0.274319	0.266306	0.480887	0.317957	301.875
SPTLC2	ENSG00000100596	0.0705845	0.788635	0.891414	0.0499205	1009.27
RIN3	ENSG00000100599	1.10033	8.66378e-08	3.57587e-06	5.44662	2428.47
LGMN	ENSG00000100600	3.7937	4.88315e-14	7.02369e-12	11.1534	2603.15
ALKBH1	ENSG00000100601	-0.361283	0.203543	0.405942	0.391536	165.709
SNW1	ENSG00000100603	-0.517543	0.00716338	0.0390185	1.40873	1349.4
ITPK1	ENSG00000100605	0.290993	0.183518	0.379414	0.420887	1553.83
DHRS7	ENSG00000100612	0.231307	0.275311	0.491202	0.308739	1136.03
PPM1A	ENSG00000100614	-0.573399	0.0109825	0.0533807	1.27262	1598.6
SIX4	ENSG00000100625	-0.486665	0.110886	0.273639	0.562822	62.1675
ASB2	ENSG00000100628	-0.835744	0.0137174	0.0632207	1.19914	1057.92
CEP128	ENSG00000100629	0.0385411	0.889398	0.946296	0.0239732	260.706
ERH	ENSG00000100632	-0.308564	0.184887	0.381241	0.418801	1514.81
HIF1A	ENSG00000100644	-0.912131	0.00105493	0.00892249	2.04951	1969.95
SUSD6	ENSG00000100647	0.275085	0.223293	0.431092	0.36543	2642.44
SRSF5	ENSG00000100650	0.0918264	0.665447	0.815547	0.0885511	7507.51
EIF5	ENSG00000100664	-0.305804	0.153688	0.338657	0.47024	3335.18
DICER1	ENSG00000100697	-0.0100743	0.962226	0.983337	0.00729775	1556.29
ZFYVE21	ENSG00000100711	0.172092	0.493391	0.692471	0.159599	250.437
MTHFD1	ENSG00000100714	-0.313841	0.197816	0.398648	0.39941	1965.25
ZC3H14	ENSG00000100722	0.293081	0.246046	0.457978	0.339156	631.423
TELO2	ENSG00000100726	0.150813	0.538242	0.726668	0.138664	837.437
PCNX1	ENSG00000100731	-0.206229	0.359754	0.577131	0.238725	1972.33
GSKIP	ENSG00000100744	0.272476	0.280587	0.497239	0.303435	424.965
VRK1	ENSG00000100749	-0.386884	0.176136	0.368954	0.433027	798.41
PSMC1	ENSG00000100764	-0.334115	0.090711	0.239141	0.621346	1666.86
PAPLN	ENSG00000100767	0.169547	0.55626	0.738352	0.131736	40.6608
RPS6KA5	ENSG00000100784	-0.11193	0.649902	0.805529	0.0939189	765.994
PPP4R3A	ENSG00000100796	-0.33448	0.172885	0.364488	0.438316	3484.16
C14orf93	ENSG00000100802	0.885953	0.00035686	0.0038099	2.41909	243.358
PSMB5	ENSG00000100804	-0.561406	0.0157884	0.0702188	1.15355	605.875
YY1	ENSG00000100811	-0.486678	0.0189223	0.0801276	1.09622	3818.15
ACIN1	ENSG00000100813	0.442142	0.018515	0.0787121	1.10396	4519.42
TRIP11	ENSG00000100815	0.0664165	0.792018	0.892606	0.0493403	329.211
PABPN1	ENSG00000100836	0.202858	0.268612	0.482948	0.3161	3369.8
ARHGAP5	ENSG00000100852	0.552965	0.0296874	0.111168	0.95402	862.941
CINP	ENSG00000100865	0.00389616	0.989614	0.995547	0.00193824	483.375
DHRS2	ENSG00000100867	5.86529	3.07526e-33	4.0252e-30	29.3952	688.106
SRP54	ENSG00000100883	-0.857369	1.35448e-05	0.000259952	3.58511	963.173
CHD8	ENSG00000100888	-0.126653	0.470715	0.674056	0.171304	2016.14
PRORP	ENSG00000100890	0.484035	0.0274881	0.105666	0.976066	901.236
DCAF11	ENSG00000100897	0.0359677	0.730937	0.857556	0.0667375	289.562
PSMA6	ENSG00000100902	-0.43472	0.0380869	0.132567	0.877563	2295.26
NFKBIA	ENSG00000100906	-0.406305	0.145441	0.326196	0.486522	4252.04
BRMS1L	ENSG00000100916	0.131776	0.637976	0.79809	0.0979481	86.7278
SEC23A	ENSG00000100934	-0.521361	0.0153658	0.068807	1.16237	1343.99
GMPR2	ENSG00000100938	0.21622	0.0783349	0.217599	0.662344	450.906
PNN	ENSG00000100941	-0.337064	0.0998134	0.255118	0.593259	1699.36
RABGGTA	ENSG00000100949	0.325029	0.215581	0.421343	0.375364	465.258
PLTP	ENSG00000100979	-0.232413	0.407997	0.620673	0.207137	103.212
PCIF1	ENSG00000100982	-0.174096	0.417224	0.629298	0.201144	1411.77
GSS	ENSG00000100983	0.140248	0.539449	0.727094	0.13841	896.39
TRPC4AP	ENSG00000100991	0.205069	0.257022	0.470611	0.327338	2222.45
PYGB	ENSG00000100994	0.415509	0.0795861	0.219815	0.657943	1321.07
ABHD12	ENSG00000100997	0.188279	0.33182	0.550468	0.259268	804.986
PROCR	ENSG00000101000	-0.123849	0.624972	0.789143	0.102844	20.3092
GINS1	ENSG00000101003	-0.856184	0.0158712	0.0704675	1.15201	365.7
NINL	ENSG00000101004	0.114877	0.675726	0.821834	0.0852161	101.38
CD40	ENSG00000101017	-0.00380761	0.986212	0.994122	0.00256042	68.7319
UQCC1	ENSG00000101019	0.129044	0.578866	0.755704	0.121648	684.477
ZMYND8	ENSG00000101040	0.354302	0.125527	0.296467	0.528024	677.967
SGK2	ENSG00000101049	1.80866	0.00672323	0.0373183	1.42808	10.5702
IFT52	ENSG00000101052	0.136458	0.583213	0.758588	0.119994	291.816
MYBL2	ENSG00000101057	-1.27924	0.000509156	0.00505531	2.29625	1709.91
NDRG3	ENSG00000101079	0.427021	0.059454	0.180054	0.744597	818.28
SLA2	ENSG00000101082	0.294203	0.169324	0.359145	0.44473	1605.27
RAB5IF	ENSG00000101084	-0.204728	0.267307	0.481517	0.317388	1663.02
NFATC2	ENSG00000101096	-0.4558	0.092215	0.241739	0.616653	1390.21
PABPC1L	ENSG00000101104	0.463711	0.096667	0.249168	0.603508	346.959
STK4	ENSG00000101109	0.379554	0.0565735	0.173947	0.759584	5860.4
ADNP	ENSG00000101126	-0.253244	0.187568	0.38493	0.414618	2093.83
PFDN4	ENSG00000101132	0.075354	0.767256	0.878168	0.0564223	637.848
DOK5	ENSG00000101134	0.609241	0.026385	0.102614	0.988794	170.736
CSTF1	ENSG00000101138	0.00286068	0.993942	0.997601	0.00104317	736.466
RAE1	ENSG00000101146	-0.568041	0.00783118	0.0416507	1.38038	832.691
TPD52L2	ENSG00000101150	0.172954	0.411166	0.623321	0.205288	2001.58
DNAJC5	ENSG00000101152	0.0242743	0.906718	0.955789	0.0196378	3044.34
NELFCD	ENSG00000101158	0.143801	0.530959	0.721599	0.141704	1046.86
CTSZ	ENSG00000101160	0.757469	6.56975e-05	0.000949133	3.02267	1961.39
PRPF6	ENSG00000101161	0.0995304	0.585096	0.760176	0.119086	2914.62
TUBB1	ENSG00000101162	0.0248522	0.904301	0.955155	0.019926	26.8596
PRELID3B	ENSG00000101166	-0.591254	0.00675542	0.0373434	1.42779	1161.6
MTG2	ENSG00000101181	0.184688	0.4846	0.685431	0.164036	441.338
PSMA7	ENSG00000101182	-0.073623	0.708347	0.842792	0.0742794	3227.47
SLCO4A1	ENSG00000101187	-0.420346	0.0733358	0.20831	0.68129	1089.63
MRGBP	ENSG00000101189	-0.285983	0.256863	0.470607	0.327341	653.449
TCFL5	ENSG00000101190	-0.271523	0.305777	0.524408	0.28033	132.594
DIDO1	ENSG00000101191	0.303219	0.129553	0.302592	0.519143	2814.16
GID8	ENSG00000101193	-0.505309	0.0267649	0.103616	0.984573	1680.56
SLC17A9	ENSG00000101194	-1.87726	0.000163692	0.00202759	2.69302	366.418
ARFGAP1	ENSG00000101199	-0.317109	0.0852091	0.2305	0.637329	1978.69
EEF1A2	ENSG00000101210	0.40694	0.172126	0.363462	0.439541	137.794
PTK6	ENSG00000101213	1.61568	0.000735431	0.00676938	2.16945	44.1697
GMEB2	ENSG00000101216	-0.332828	0.190723	0.389207	0.409819	1141.83
ADISSP	ENSG00000101220	0.33031	0.195137	0.39489	0.403524	458.681
CDC25B	ENSG00000101224	0.554533	0.00233983	0.0165367	1.78155	6603.77
RNF24	ENSG00000101236	-0.58548	0.00502561	0.0299273	1.52393	827.441
ARFRP1	ENSG00000101246	0.528876	0.0823629	0.225379	0.647086	686.387
NDUFAF5	ENSG00000101247	-0.167508	0.514741	0.709204	0.149229	248.137
TRIB3	ENSG00000101255	-0.375946	0.184949	0.381287	0.418748	837.725
RASSF2	ENSG00000101265	-0.548559	0.0559245	0.172404	0.763453	2114.15
CSNK2A1	ENSG00000101266	-0.64247	0.0049133	0.0294326	1.53117	2614.28
CDS2	ENSG00000101290	0.315039	0.0732714	0.208172	0.681577	2464.04
HM13	ENSG00000101294	-0.175378	0.423852	0.634529	0.197549	2050.9
SNPH	ENSG00000101298	0.288421	0.296058	0.514252	0.288824	280.443
MYLK2	ENSG00000101306	-0.181319	0.486804	0.687059	0.163006	12.7825
SIRPB1	ENSG00000101307	1.30793	0.00434168	0.0267805	1.57218	88.9437
SEC23B	ENSG00000101310	-0.752199	0.00405366	0.0253868	1.59539	1927.2
MYL9	ENSG00000101335	-0.32489	0.144465	0.324731	0.488476	38.235
TM9SF4	ENSG00000101337	-0.171208	0.395332	0.609047	0.215349	1509.32
TLDC2	ENSG00000101342	1.79791	2.15194e-05	0.000382147	3.41777	87.3727
CRNKL1	ENSG00000101343	-0.0947931	0.662256	0.813494	0.0896457	430.794
POFUT1	ENSG00000101346	0.236086	0.308331	0.526379	0.278702	810.664
SAMHD1	ENSG00000101347	2.12354	4.4253e-13	5.36322e-11	10.2706	4330.64
KIF3B	ENSG00000101350	0.295087	0.271045	0.486188	0.313196	723.183
NOP56	ENSG00000101361	-0.0803286	0.743516	0.864441	0.0632647	1856.98
IDH3B	ENSG00000101365	-0.280699	0.107329	0.268149	0.571624	1510.75
MAPRE1	ENSG00000101367	-0.442942	0.00816049	0.0429072	1.36747	3702.86
JAG1	ENSG00000101384	-2.74896	0.000267222	0.00301784	2.5203	37.0422
CDK5RAP1	ENSG00000101391	0.0619573	0.789853	0.891678	0.0497918	469.444
SNTA1	ENSG00000101400	0.861976	0.00718572	0.0391076	1.40774	120.341
TTI1	ENSG00000101407	-0.188885	0.484736	0.685472	0.16401	400.747
E2F1	ENSG00000101412	-0.95072	0.00262454	0.0180518	1.74348	1284.93
RPRD1B	ENSG00000101413	-0.891715	0.00099649	0.00857531	2.06675	582.938
PXMP4	ENSG00000101417	-0.0237123	0.925509	0.964632	0.0156384	247.653
CHMP4B	ENSG00000101421	0.151828	0.386266	0.601221	0.220966	2341.98
CST3	ENSG00000101439	2.96392	1.68419e-07	6.33459e-06	5.19828	77.8776
ACTR5	ENSG00000101442	-0.441831	0.0887963	0.236399	0.626354	262.155
AHCY	ENSG00000101444	-0.742742	0.00228382	0.0162197	1.78996	1914.71
PPP1R16B	ENSG00000101445	-0.527514	0.00322813	0.0212097	1.67347	5542.16
FAM83D	ENSG00000101447	-1.02209	0.00112918	0.00939002	2.02733	410.466
DHX35	ENSG00000101452	0.10411	0.70238	0.83971	0.0758708	313.848
DNTTIP1	ENSG00000101457	-0.255045	0.228842	0.437361	0.35916	413.476
MAP1LC3A	ENSG00000101460	0.565615	0.0659477	0.193323	0.713715	178.652
PIGU	ENSG00000101464	0.150319	0.562464	0.743345	0.12881	333.594
ACOT8	ENSG00000101473	0.12005	0.572018	0.750214	0.124815	670.348
APMAP	ENSG00000101474	-0.299835	0.236501	0.447336	0.349366	1898.13
ZNF516	ENSG00000101493	-0.140836	0.141244	0.32024	0.494525	144.658
ADNP2	ENSG00000101544	-0.397046	0.16469	0.353496	0.451616	1381.89
RBFA	ENSG00000101546	-0.00126939	0.995989	0.997822	0.000946924	238.57
USP14	ENSG00000101557	-0.476066	0.047573	0.154053	0.812329	1355.61
VAPA	ENSG00000101558	-0.70731	0.00030501	0.00336901	2.4725	2927.67
METTL4	ENSG00000101574	0.257389	0.305737	0.524408	0.28033	264.427
LPIN2	ENSG00000101577	-0.17035	0.464236	0.668636	0.17481	2508.69
SMCHD1	ENSG00000101596	0.449799	0.0326356	0.118854	0.924985	4885.86
MYOM1	ENSG00000101605	0.511265	0.11282	0.276847	0.557761	48.8614
MYL12A	ENSG00000101608	0.193309	0.36763	0.584111	0.233505	6846.52
CEP76	ENSG00000101624	-0.669635	0.0274716	0.105633	0.976199	221.518
CEP192	ENSG00000101639	-0.102585	0.638635	0.79831	0.0978287	1123.82
RNMT	ENSG00000101654	-0.583907	0.0368606	0.129466	0.887843	985.239
SMAD7	ENSG00000101665	-0.654294	0.0127008	0.0595418	1.22518	1685.84
RNF125	ENSG00000101695	-0.1798	0.464187	0.668636	0.17481	2053.67
ANKRD12	ENSG00000101745	-0.0136642	0.950632	0.976809	0.0101902	810.43
POLI	ENSG00000101751	1.06845	0.000645481	0.00612669	2.21277	258.483
MIB1	ENSG00000101752	-0.11014	0.608993	0.777968	0.109038	5624
RBBP8	ENSG00000101773	-0.837225	0.00656496	0.036706	1.43526	386.617
RIOK3	ENSG00000101782	-0.165705	0.518424	0.71203	0.147501	1780.04
CSTF2	ENSG00000101811	-0.0683761	0.792581	0.892646	0.0493209	431.101
VSIG1	ENSG00000101842	1.59503	0.000577422	0.00560258	2.25161	177.541
PSMD10	ENSG00000101843	-0.225908	0.262145	0.476492	0.321944	447.06
ATG4A	ENSG00000101844	0.155628	0.555396	0.737953	0.131971	195.824
STS	ENSG00000101846	0.0512956	0.815297	0.905136	0.043286	61.0153
TBL1X	ENSG00000101849	-0.452291	0.116813	0.28309	0.548076	1493.64
PGRMC1	ENSG00000101856	0.356014	0.158777	0.344877	0.462336	1139.38
POLA1	ENSG00000101868	-0.0285206	0.898513	0.952047	0.0213418	309.098
NKAP	ENSG00000101882	-0.318673	0.153485	0.338382	0.470593	396.652
RHOXF1	ENSG00000101883	0.241427	0.279578	0.496324	0.304235	29.6918
NXT2	ENSG00000101888	0.0393153	0.869492	0.936151	0.0286541	281.304
MCTS2	ENSG00000101898	-0.155404	0.539328	0.727094	0.13841	135.28
ALG13	ENSG00000101901	0.186359	0.434721	0.645351	0.190204	555.3
PRPS2	ENSG00000101911	-0.475783	0.0522581	0.164702	0.783302	680.171
MOSPD1	ENSG00000101928	0.212084	0.373051	0.589078	0.229827	291.067
AMMECR1	ENSG00000101935	0.677185	0.0200823	0.0839533	1.07596	426.283
WDR13	ENSG00000101940	0.502659	0.0242657	0.096422	1.01582	1089.93
SUV39H1	ENSG00000101945	-0.713652	0.00955049	0.0481018	1.31784	726.105
XIAP	ENSG00000101966	-0.107663	0.651054	0.806134	0.0935929	956.818
STAG2	ENSG00000101972	-0.764296	0.000563528	0.00549219	2.26025	1465.63
ATP11C	ENSG00000101974	0.0252071	0.925654	0.96464	0.0156347	363.985
ABCD1	ENSG00000101986	0.691011	0.00320492	0.0211012	1.67569	294.917
CCDC22	ENSG00000101997	-0.43715	0.0995721	0.25475	0.593886	511.9
CACNA1F	ENSG00000102001	-0.0532532	0.828339	0.912637	0.0397018	88.9617
SYP	ENSG00000102003	0.659074	0.064254	0.189462	0.722478	22.509
PLP2	ENSG00000102007	0.536912	0.0323012	0.1179	0.928485	2833.81
PLS3	ENSG00000102024	-1.49627	0.00307246	0.0203829	1.69073	108.509
NAA10	ENSG00000102030	0.328529	0.170147	0.360482	0.443116	654.169
RENBP	ENSG00000102032	1.15098	7.25791e-06	0.000155991	3.8069	317.022
ELF4	ENSG00000102034	0.284915	0.246797	0.458463	0.338696	1950.33
MTMR8	ENSG00000102043	0.0788562	0.753972	0.871334	0.0598152	30.4608
ASB9	ENSG00000102048	-0.0850542	0.580142	0.756398	0.12125	17.3308
ZC3H12B	ENSG00000102053	-0.447257	0.151122	0.334655	0.475403	61.4005
RBBP7	ENSG00000102054	-0.182382	0.41357	0.62566	0.203662	1995.29
KCND1	ENSG00000102057	-0.179211	0.270831	0.48607	0.313301	27.1442
SLC25A14	ENSG00000102078	-0.0660676	0.800348	0.896078	0.047654	92.1189
FMR1	ENSG00000102081	-0.438013	0.0295697	0.110899	0.955072	681.211
SCML2	ENSG00000102098	-2.10249	0.000545162	0.00532907	2.27335	36.8373
SLC35A2	ENSG00000102100	0.647248	0.0345419	0.123395	0.908702	956.129
PQBP1	ENSG00000102103	0.336315	0.159025	0.345186	0.461946	1250.3
PCSK1N	ENSG00000102109	3.87429	3.97835e-10	2.7996e-08	7.5529	46.4728
EMD	ENSG00000102119	-0.246201	0.311006	0.529494	0.276139	1285.99
TAFAZZIN	ENSG00000102125	0.621363	0.00193493	0.0141964	1.84782	1387.84
PGK1	ENSG00000102144	-1.08849	4.34121e-08	1.97299e-06	5.70488	21441.3
MAGT1	ENSG00000102158	-0.274227	0.212224	0.416649	0.380229	1271.94
SMS	ENSG00000102172	-0.517949	0.0259293	0.10134	0.994218	1511.52
PHEX	ENSG00000102174	-0.487518	0.0388519	0.134177	0.872321	20.4409
UBL4A	ENSG00000102178	-0.60782	0.0106126	0.0521053	1.28312	1097.76
CD99L2	ENSG00000102181	0.839053	0.000322339	0.00350714	2.45505	831.834
EEA1	ENSG00000102189	0.0257827	0.926798	0.965064	0.0154437	213.584
[truncated: 11,090 more rows]
