# Supplementary material for: CD25+CD27+CD70− alloantigen-specific Tregs: promising stable immunotherapy for transplantation
Source: Front Immunol. 2026 Jun 10;17:1789008. doi: 10.3389/fimmu.2026.1789008 (PMC13290811; doi:10.3389/fimmu.2026.1789008)
Supplement: Supplementary file 11 [file Table2.xlsx]

## Sheet: Supplementary Table 2
Gene symbol	Ensembl ID	log2FoldChange	padj (FDR)	Regulation (Up in CD27+ AS-Treg / Down in Tconv)
CFH	ENSG00000000971	-8.78891	4.58264e-06	Down (Tconv)
MAMLD1	ENSG00000013619	-4.95976	3.97464e-20	Down (Tconv)
IKZF2	ENSG00000030419	3.17527	5.98911e-18	Up (CD27+ AS-Treg)
TNFRSF9	ENSG00000049249	2.15683	2.15632e-05	Up (CD27+ AS-Treg)
FOXP3	ENSG00000049768	5.04809	1.30395e-33	Up (CD27+ AS-Treg)
SPI1	ENSG00000066336	-3.01008	0.00178015	Down (Tconv)
PTPN3	ENSG00000070159	-9.30071	1.05111e-20	Down (Tconv)
CXCL2	ENSG00000081041	2.41151	0.00201281	Up (CD27+ AS-Treg)
COL19A1	ENSG00000082293	10.1527	4.96129e-17	Up (CD27+ AS-Treg)
GZMB	ENSG00000100453	-4.80692	2.64699e-51	Down (Tconv)
DHRS2	ENSG00000100867	5.86529	4.0252e-30	Up (CD27+ AS-Treg)
CD40LG	ENSG00000102245	-2.07461	3.62431e-08	Down (Tconv)
CCL22	ENSG00000102962	-10.5352	6.05641e-08	Down (Tconv)
TFAM	ENSG00000108064	-1.0446	0.000118814	Down (Tconv)
CPE	ENSG00000109472	7.31479	3.62457e-24	Up (CD27+ AS-Treg)
CUX2	ENSG00000111249	8.42691	2.40886e-05	Up (CD27+ AS-Treg)
IFNG	ENSG00000111537	-3.56188	1.74987e-05	Down (Tconv)
CCR6	ENSG00000112486	9.65568	1.29014e-08	Up (CD27+ AS-Treg)
CD86	ENSG00000114013	1.08388	0.0288821	Up (CD27+ AS-Treg)
GNLY	ENSG00000115523	-5.75197	8.53941e-24	Down (Tconv)
IL1R1	ENSG00000115594	8.16243	6.33366e-80	Up (CD27+ AS-Treg)
CD80	ENSG00000121594	1.40297	0.000419713	Up (CD27+ AS-Treg)
CCR2	ENSG00000121807	1.01279	0.0421119	Up (CD27+ AS-Treg)
EGR2	ENSG00000122877	-1.40593	8.53808e-06	Down (Tconv)
IKZF4	ENSG00000123411	1.27463	3.35063e-08	Up (CD27+ AS-Treg)
G0S2	ENSG00000123689	-10.8935	1.16474e-11	Down (Tconv)
BMP4	ENSG00000125378	8.77	1.69817e-12	Up (CD27+ AS-Treg)
CD70	ENSG00000125726	1.0573	0.0403844	Up (CD27+ AS-Treg)
CCR7	ENSG00000126353	2.24456	1.09811e-05	Up (CD27+ AS-Treg)
IL2RA	ENSG00000134460	1.6159	1.65337e-08	Up (CD27+ AS-Treg)
LRRC32	ENSG00000137507	6.05714	9.19135e-33	Up (CD27+ AS-Treg)
CYP1B1	ENSG00000138061	-3.94722	3.86854e-33	Down (Tconv)
ENTPD1	ENSG00000138185	-1.10283	0.00150738	Down (Tconv)
CD27	ENSG00000139193	2.68436	2.14529e-13	Up (CD27+ AS-Treg)
ACKR3	ENSG00000144476	2.00141	0.00983583	Up (CD27+ AS-Treg)
GZMA	ENSG00000145649	-5.59558	4.08417e-22	Down (Tconv)
DOCK5	ENSG00000147459	-9.60785	2.61279e-16	Down (Tconv)
ADAM12	ENSG00000148848	8.82084	1.23786e-05	Up (CD27+ AS-Treg)
BATF	ENSG00000156127	1.12789	3.38537e-05	Up (CD27+ AS-Treg)
FCRL3	ENSG00000160856	13.036	4.09445e-18	Up (CD27+ AS-Treg)
ATF3	ENSG00000162772	-2.05715	0.00017448	Down (Tconv)
IL24	ENSG00000162892	2.78036	0.0005781	Up (CD27+ AS-Treg)
CSF2	ENSG00000164400	-7.6042	4.00739e-08	Down (Tconv)
AQP3	ENSG00000165272	3.0425	8.97852e-35	Up (CD27+ AS-Treg)
HDGFL3	ENSG00000166503	-7.33965	6.88636e-39	Down (Tconv)
STAT6	ENSG00000166888	1.37332	1.20464e-09	Up (CD27+ AS-Treg)
GSDMA	ENSG00000167914	10.6016	7.59347e-11	Up (CD27+ AS-Treg)
GNG4	ENSG00000168243	-12.5109	4.63557e-18	Down (Tconv)
NSG1	ENSG00000168824	8.28797	6.50656e-19	Up (CD27+ AS-Treg)
IL13	ENSG00000169194	-6.11781	9.14009e-13	Down (Tconv)
CXCL8	ENSG00000169429	-3.13228	7.62712e-24	Down (Tconv)
HSPA6	ENSG00000173110	-10.4511	9.70531e-20	Down (Tconv)
CD28	ENSG00000178562	1.02057	0.000170801	Up (CD27+ AS-Treg)
MAF	ENSG00000178573	1.56219	1.81708e-05	Up (CD27+ AS-Treg)
TIGIT	ENSG00000181847	3.5975	2.61279e-16	Up (CD27+ AS-Treg)
CCR4	ENSG00000183813	2.00166	1.76828e-06	Up (CD27+ AS-Treg)
ZDHHC23	ENSG00000184307	3.86313	6.79712e-27	Up (CD27+ AS-Treg)
CXCR3	ENSG00000186810	1.15486	0.00950756	Up (CD27+ AS-Treg)
SHTN1	ENSG00000187164	10.0306	2.50118e-09	Up (CD27+ AS-Treg)
PDCD1	ENSG00000188389	-1.51063	0.00161882	Down (Tconv)
SELL	ENSG00000188404	2.94677	1.04759e-51	Up (CD27+ AS-Treg)
TMEM63A	ENSG00000196187	2.93865	4.26273e-25	Up (CD27+ AS-Treg)
F5	ENSG00000198734	4.90053	1.37753e-77	Up (CD27+ AS-Treg)
LTB	ENSG00000227507	1.75469	2.01717e-06	Up (CD27+ AS-Treg)
TNFRSF13B	ENSG00000240505	8.55525	1.78083e-05	Up (CD27+ AS-Treg)
