# Supplementary material for: CD25+CD27+CD70− alloantigen-specific Tregs: promising stable immunotherapy for transplantation
Source: Front Immunol. 2026 Jun 10;17:1789008. doi: 10.3389/fimmu.2026.1789008 (PMC13290811; doi:10.3389/fimmu.2026.1789008)
Supplement: Supplementary file 12 [file Table3.xlsx]

## Sheet: VST_expression
Gene	Tconv_05	Tconv_06	Tconv_20	Tconv_21	nTd21_05	nTd21_06	nTd21_20	nTd21_21
CFH	7.12348	7.28275	7.54029	7.23316	6.23746	6.23746	6.23746	6.23746
MAMLD1	9.18832	8.96632	10.4313	10.5601	7.31339	6.76148	6.87651	7.14575
IKZF2	8.66874	7.99111	8.67878	8.64251	12.5277	10.0408	11.0518	11.1036
TNFRSF9	7.29855	8.52898	8.57135	7.67041	8.89891	9.28477	9.97819	10.1918
FOXP3	9.14277	8.53503	8.79547	9.50699	13.9268	14.3837	13.0886	13.2443
SPI1	7.3046	7.50938	7.27796	6.97633	6.47735	6.40948	6.54477	6.68206
PTPN3	9.67621	9.22116	10.3401	8.73514	6.23746	6.23746	6.63568	6.23746
TBX21	9.56938	9.64529	9.23455	8.96278	9.17899	9.44577	8.92758	8.77222
CXCL2	6.40186	6.53417	6.85004	6.51307	8.17627	8.45843	6.60781	7.21908
COL19A1	6.23746	6.23746	6.23746	6.3802	9.74009	9.88617	7.79067	8.05013
LAG3	11.853	10.6821	10.4434	10.4259	11.2366	12.5852	11.8107	11.4943
GZMB	10.909	10.6789	11.819	11.3702	7.49016	7.17756	8.37693	7.65671
DHRS2	6.78432	7.09887	7.22934	6.84731	10.4351	11.2135	9.60385	10.5158
CD40LG	10.8119	10.4257	10.926	10.7675	8.594	9.46243	8.71899	8.95904
CCL22	8.63976	6.58475	6.84132	8.38655	6.23746	6.23746	6.23746	6.23746
TGFB1	12.9542	13.1756	13.1708	13.9264	12.8018	13.0019	13.2986	13.1455
GATA3	12.3219	11.5772	11.5486	12.5285	11.4075	11.7969	12.3829	11.9132
TFAM	10.3184	10.469	10.3505	10.3303	9.25033	9.25524	9.71829	9.44958
CPE	6.75007	6.52665	6.23746	6.50831	9.97636	9.87179	9.50131	8.32269
CUX2	6.23746	6.23746	6.23746	6.23746	7.36308	7.58996	7.13665	6.799
IFNG	7.80377	7.90504	8.91304	8.67062	6.85685	7.23195	6.65553	6.51917
CCR6	6.23746	6.23746	6.23746	6.23746	7.50234	7.73378	7.65453	7.42735
BCL6	10.4282	11.4754	8.83322	9.30435	9.00751	8.80173	9.68667	9.86483
CD86	8.36256	7.53606	8.16004	8.8345	9.81636	9.28432	8.78817	8.78699
GNLY	12.0816	9.18541	11.0275	12.7264	7.01976	6.81648	7.96884	7.51186
IL1R1	6.65486	6.66229	6.70075	6.87103	11.7061	11.5407	11.0522	11.2024
CD80	8.63555	8.64835	9.06094	8.50498	10.194	10.2599	9.37914	9.84657
CCR2	9.19886	7.8585	8.67051	9.92976	9.9415	10.4133	9.83146	9.88441
CXCR4	12.025	13.0656	11.5589	11.1134	12.7666	12.6701	13.6523	13.5603
EGR2	10.6364	10.4002	9.95381	9.87466	9.1827	8.90639	8.65883	9.2275
IKZF4	10.1641	9.95509	10.5574	9.78305	11.5356	11.2772	11.521	10.9352
G0S2	7.76669	8.62145	8.16119	7.17419	6.23746	6.23746	6.23746	6.23746
BMP4	6.44037	6.23746	6.23746	6.23746	9.17215	8.22097	7.49086	7.4953
CD70	9.77931	10.8985	9.26114	7.81951	10.0493	11.1591	11.024	11.2703
CCR7	9.56047	10.4883	10.959	8.642	12.0683	12.2956	11.9313	12.2764
BHLHE40	13.4516	14.7441	12.6841	12.2192	11.0231	10.6025	13.0317	12.768
IL2RA	13.2962	12.9811	13.2992	12.663	14.6802	14.9698	14.457	14.8069
IRF4	12.3502	13.0662	12.3647	11.7416	12.3827	12.6153	13.5496	13.5786
LRRC32	7.23451	7.52668	7.16564	6.89397	10.4548	11.313	11.7978	12.1067
CYP1B1	10.7619	11.1084	13.537	12.9327	7.88793	7.52885	10.0381	9.65694
ENTPD1	12.8565	12.3254	12.6248	11.8974	11.4114	10.9386	10.9874	11.6835
STAT4	10.2063	9.76945	10.6429	10.8714	9.60018	8.99786	10.1873	10.1958
CD27	10.3323	10.3349	9.40455	9.47434	12.5379	12.1182	12.6571	12.4588
ACKR3	6.73825	6.82959	6.51522	6.46528	7.56185	8.03106	6.64744	6.74003
GZMA	12.3748	10.2286	11.667	13.1432	6.94008	7.38547	7.96399	8.0354
DOCK5	9.67001	8.25468	8.23211	7.94378	6.23746	6.23746	6.23746	6.3903
ADAM12	6.23746	6.23746	6.23746	6.23746	7.06942	6.66977	7.87309	7.45682
BATF	9.57982	9.66179	9.63852	9.80552	10.8223	11.0228	10.5071	10.5382
CXCR5	7.54559	8.03257	8.47069	7.34099	6.23746	6.40196	7.69989	8.0238
FCRL3	6.23746	6.23746	6.23746	6.23746	8.55015	10.052	10.0724	7.38176
ATF3	11.3061	12.1969	11.5801	10.161	8.87103	8.83431	9.55394	9.97485
IL24	6.90018	6.48073	6.77812	6.59621	7.25394	7.3276	7.82551	7.76674
CTLA4	11.0407	11.7301	10.5434	10.4466	11.9561	11.542	11.6383	11.845
ICOS	11.591	12.1871	10.8056	10.5176	11.1975	11.4171	11.2691	11.7553
CSF2	7.51448	7.13846	8.04861	7.83477	6.23746	6.40171	6.23746	6.23746
AQP3	9.27292	9.18128	9.5544	10.0606	12.4235	11.6815	12.5161	12.6441
HDGFL3	10.9651	11.1624	11.8927	11.5219	6.71654	6.49246	7.52373	7.0325
STAT6	11.1656	10.6454	10.7545	10.9516	12.3258	12.1881	12.2683	12.1246
GSDMA	6.23746	6.23746	6.23746	6.23746	8.23259	7.75526	8.3724	7.07661
GNG4	7.76618	8.78653	9.84742	8.57537	6.23746	6.23746	6.23746	6.23746
STAT3	12.5202	12.565	12.5629	11.9639	12.0952	11.631	12.235	12.2902
NSG1	6.23746	6.59488	6.59678	6.23746	10.5234	10.7817	8.86052	8.01144
IL13	8.80922	7.58258	8.58372	7.9463	6.47267	6.23746	6.51737	6.60566
CXCL8	11.2616	11.3605	10.7408	10.7622	8.8382	8.33373	8.02535	8.61679
HSPA6	7.38291	8.83505	11.0866	7.49146	6.23746	6.40236	6.23746	6.23746
CD28	11.8378	12.1463	11.1439	10.7951	12.8021	12.7566	12.3043	12.2562
MAF	12.9051	11.9434	11.8603	12.7964	13.713	13.6193	14.4615	14.3127
TIGIT	9.26355	8.75544	10.3504	9.4541	13.2673	13.1009	12.7912	12.1983
CCR4	10.7094	10.7645	11.4598	11.6168	13.3828	13.7971	12.8357	12.7958
ZDHHC23	7.35713	7.37677	7.28293	7.51811	10.4246	9.78855	9.53539	9.55453
CXCR3	8.88405	9.07215	10.1501	9.87946	10.9236	10.943	10.6167	10.252
SHTN1	6.23746	6.23746	6.23746	6.23746	7.99538	8.2114	7.1927	7.25528
PDCD1	9.37617	8.06603	10.2028	10.4818	8.34522	7.91138	8.33391	8.3508
SELL	11.131	11.0869	11.5448	11.267	13.8508	14.1479	14.3787	14.2143
TMEM63A	9.9899	9.49644	9.73628	10.0308	13.0339	12.6046	12.5116	12.1661
F5	7.72227	7.84482	8.18062	7.86133	11.8338	11.5217	11.8796	11.9285
LTB	11.9604	11.6221	12.0311	13.1798	14.2925	13.8591	14.0424	13.8771
TNFRSF13B	6.23746	6.23746	6.23746	6.23746	7.31482	6.81032	7.36558	7.48029
CCL5	11.9554	10.1419	11.2745	12.0114	10.3269	11.0032	11.1152	11.2927
CCL4	7.7164	6.23746	7.9024	7.23237	6.23746	6.23746	7.17559	6.90215
