# Supplementary material for: CD25+CD27+CD70− alloantigen-specific Tregs: promising stable immunotherapy for transplantation
Source: Front Immunol. 2026 Jun 10;17:1789008. doi: 10.3389/fimmu.2026.1789008 (PMC13290811; doi:10.3389/fimmu.2026.1789008)
Supplement: Supplementary file 13 [file Table4.xlsx]

## Sheet: Sheet1
ensembl_id	ensembl_base	symbol	gene_label	baseMean	log2FoldChange	lfcSE	pvalue	padj	padj_safe	neglog10padj	signif	direction	highlight
ENSG00000000419	ENSG00000000419	DPM1	DPM1	614.095	8.77507e-07	0.00144267	0.83954	0.999958	0.999958	1.80605e-05	FALSE	NS	FALSE
ENSG00000000457	ENSG00000000457	SCYL3	SCYL3	550.255	-8.32038e-07	0.00144267	0.833756	0.999958	0.999958	1.80605e-05	FALSE	NS	FALSE
ENSG00000000460	ENSG00000000460	FIRRM	FIRRM	467.966	-2.29298e-06	0.00144268	0.412656	0.999958	0.999958	1.80605e-05	FALSE	NS	FALSE
ENSG00000001036	ENSG00000001036	FUCA2	FUCA2	639.846	6.66942e-07	0.00144267	0.879702	0.999958	0.999958	1.80605e-05	FALSE	NS	FALSE
ENSG00000001084	ENSG00000001084	GCLC	GCLC	1118.51	2.13137e-06	0.00144266	0.661347	0.999958	0.999958	1.80605e-05	FALSE	NS	FALSE
ENSG00000001167	ENSG00000001167	NFYA	NFYA	853.682	-2.36078e-06	0.00144267	0.587991	0.999958	0.999958	1.80605e-05	FALSE	NS	FALSE
ENSG00000001460	ENSG00000001460	STPG1	STPG1	88.718	1.69026e-06	0.00144269	0.318557	0.999958	0.999958	1.80605e-05	FALSE	NS	FALSE
ENSG00000001461	ENSG00000001461	NIPAL3	NIPAL3	1829.36	-3.56772e-06	0.00144266	0.493203	0.999958	0.999958	1.80605e-05	FALSE	NS	FALSE
ENSG00000001497	ENSG00000001497	LAS1L	LAS1L	790.82	3.71913e-06	0.00144267	0.404818	0.999958	0.999958	1.80605e-05	FALSE	NS	FALSE
ENSG00000001561	ENSG00000001561	ENPP4	ENPP4	385.144	-5.1045e-07	0.00144268	0.882234	0.999958	0.999958	1.80605e-05	FALSE	NS	FALSE
ENSG00000001629	ENSG00000001629	ANKIB1	ANKIB1	1772.8	-2.33075e-06	0.00144266	0.631922	0.999958	0.999958	1.80605e-05	FALSE	NS	FALSE
ENSG00000001630	ENSG00000001630	CYP51A1	CYP51A1	522.743	1.27657e-06	0.00144268	0.648368	0.999958	0.999958	1.80605e-05	FALSE	NS	FALSE
ENSG00000001631	ENSG00000001631	KRIT1	KRIT1	748.991	-5.85373e-07	0.00144268	0.874237	0.999958	0.999958	1.80605e-05	FALSE	NS	FALSE
ENSG00000002016	ENSG00000002016	RAD52	RAD52	266.526	-2.98582e-06	0.00144268	0.403222	0.999958	0.999958	1.80605e-05	FALSE	NS	FALSE
ENSG00000002330	ENSG00000002330	BAD	BAD	453.81	1.95629e-06	0.00144267	0.605438	0.999958	0.999958	1.80605e-05	FALSE	NS	FALSE
ENSG00000002549	ENSG00000002549	LAP3	LAP3	1155.17	-1.89007e-06	0.00144267	0.638461	0.999958	0.999958	1.80605e-05	FALSE	NS	FALSE
ENSG00000002587	ENSG00000002587	HS3ST1	HS3ST1	20.0943	-5.77214e-07	0.00144269	0.216729	0.999958	0.999958	1.80605e-05	FALSE	NS	FALSE
ENSG00000002822	ENSG00000002822	MAD1L1	MAD1L1	2144.09	-1.67545e-06	0.00144268	0.584588	0.999958	0.999958	1.80605e-05	FALSE	NS	FALSE
ENSG00000002834	ENSG00000002834	LASP1	LASP1	7594.43	-9.29267e-07	0.00144265	0.867379	0.999958	0.999958	1.80605e-05	FALSE	NS	FALSE
ENSG00000002919	ENSG00000002919	SNX11	SNX11	477.259	8.34763e-08	0.00144268	0.982609	0.999958	0.999958	1.80605e-05	FALSE	NS	FALSE
ENSG00000003056	ENSG00000003056	M6PR	M6PR	2576.29	4.39766e-06	0.00144266	0.412548	0.999958	0.999958	1.80605e-05	FALSE	NS	FALSE
ENSG00000003147	ENSG00000003147	ICA1	ICA1	129.967	1.1145e-06	0.00144269	0.0822878	0.999958	0.999958	1.80605e-05	FALSE	NS	FALSE
ENSG00000003393	ENSG00000003393	ALS2	ALS2	418.24	3.34337e-06	0.00144268	0.374643	0.999958	0.999958	1.80605e-05	FALSE	NS	FALSE
ENSG00000003400	ENSG00000003400	CASP10	CASP10	743.456	-2.27101e-07	0.00144268	0.929956	0.999958	0.999958	1.80605e-05	FALSE	NS	FALSE
ENSG00000003402	ENSG00000003402	CFLAR	CFLAR	7037.18	-5.43367e-07	0.00144265	0.917541	0.999958	0.999958	1.80605e-05	FALSE	NS	FALSE
ENSG00000003509	ENSG00000003509	NDUFAF7	NDUFAF7	298.902	-4.4501e-07	0.00144268	0.896906	0.999958	0.999958	1.80605e-05	FALSE	NS	FALSE
ENSG00000003756	ENSG00000003756	RBM5	RBM5	4375.66	-3.96601e-06	0.00144267	0.349724	0.999958	0.999958	1.80605e-05	FALSE	NS	FALSE
ENSG00000003987	ENSG00000003987	MTMR7	MTMR7	45.1784	2.38201e-06	0.00144269	0.582085	0.999958	0.999958	1.80605e-05	FALSE	NS	FALSE
ENSG00000004059	ENSG00000004059	ARF5	ARF5	2194.53	-8.99038e-07	0.00144266	0.856973	0.999958	0.999958	1.80605e-05	FALSE	NS	FALSE
ENSG00000004139	ENSG00000004139	SARM1	SARM1	1141.03	-1.04685e-06	0.00144268	0.771052	0.999958	0.999958	1.80605e-05	FALSE	NS	FALSE
ENSG00000004142	ENSG00000004142	POLDIP2	POLDIP2	1565.78	1.21509e-06	0.00144267	0.780773	0.999958	0.999958	1.80605e-05	FALSE	NS	FALSE
ENSG00000004399	ENSG00000004399	PLXND1	PLXND1	254.72	1.486e-06	0.00144269	0.0798037	0.999958	0.999958	1.80605e-05	FALSE	NS	FALSE
ENSG00000004455	ENSG00000004455	AK2	AK2	2394.24	5.252e-06	0.00144267	0.244306	0.999958	0.999958	1.80605e-05	FALSE	NS	FALSE
ENSG00000004468	ENSG00000004468	CD38	CD38	1266.32	0.820931	0.29669	0.00015559	0.222666	0.222666	0.652346	FALSE	NS	FALSE
ENSG00000004478	ENSG00000004478	FKBP4	FKBP4	699.601	1.77452e-06	0.00144268	0.561269	0.999958	0.999958	1.80605e-05	FALSE	NS	FALSE
ENSG00000004487	ENSG00000004487	KDM1A	KDM1A	1599.92	2.78632e-06	0.00144267	0.544928	0.999958	0.999958	1.80605e-05	FALSE	NS	FALSE
ENSG00000004534	ENSG00000004534	RBM6	RBM6	1874.62	-8.5131e-07	0.00144266	0.857182	0.999958	0.999958	1.80605e-05	FALSE	NS	FALSE
ENSG00000004660	ENSG00000004660	CAMKK1	CAMKK1	60.164	1.18605e-06	0.00144269	0.422953	0.999958	0.999958	1.80605e-05	FALSE	NS	FALSE
ENSG00000004700	ENSG00000004700	RECQL	RECQL	1664.19	-1.68094e-06	0.00144267	0.69634	0.999958	0.999958	1.80605e-05	FALSE	NS	FALSE
ENSG00000004766	ENSG00000004766	VPS50	VPS50	390.752	-0.849591	0.394208	0.000719645	0.479058	0.479058	0.319612	FALSE	NS	FALSE
ENSG00000004777	ENSG00000004777	ARHGAP33	ARHGAP33	418.065	-4.62825e-06	0.00144269	0.100619	0.999958	0.999958	1.80605e-05	FALSE	NS	FALSE
ENSG00000004779	ENSG00000004779	NDUFAB1	NDUFAB1	603.431	2.46957e-06	0.00144267	0.54619	0.999958	0.999958	1.80605e-05	FALSE	NS	FALSE
ENSG00000004838	ENSG00000004838	ZMYND10	ZMYND10	19.7324	4.86434e-07	0.00144269	0.528835	0.999958	0.999958	1.80605e-05	FALSE	NS	FALSE
ENSG00000004864	ENSG00000004864	SLC25A13	SLC25A13	144.49	2.28217e-07	0.00144269	0.909269	0.999958	0.999958	1.80605e-05	FALSE	NS	FALSE
ENSG00000004866	ENSG00000004866	ST7	ST7	321.146	2.95056e-07	0.00144269	0.757023	0.999958	0.999958	1.80605e-05	FALSE	NS	FALSE
ENSG00000004897	ENSG00000004897	CDC27	CDC27	1594.1	4.64484e-06	0.00144268	0.179261	0.999958	0.999958	1.80605e-05	FALSE	NS	FALSE
ENSG00000004961	ENSG00000004961	HCCS	HCCS	277.071	1.48359e-06	0.00144268	0.623608	0.999958	0.999958	1.80605e-05	FALSE	NS	FALSE
ENSG00000004975	ENSG00000004975	DVL2	DVL2	752.858	-2.86425e-06	0.00144267	0.470247	0.999958	0.999958	1.80605e-05	FALSE	NS	FALSE
ENSG00000005007	ENSG00000005007	UPF1	UPF1	3034.55	-3.04954e-06	0.00144266	0.552314	0.999958	0.999958	1.80605e-05	FALSE	NS	FALSE
ENSG00000005020	ENSG00000005020	SKAP2	SKAP2	554.494	4.44823e-07	0.00144269	0.835837	0.999958	0.999958	1.80605e-05	FALSE	NS	FALSE
ENSG00000005022	ENSG00000005022	SLC25A5	SLC25A5	4135.89	1.76948e-06	0.00144268	0.634301	0.999958	0.999958	1.80605e-05	FALSE	NS	FALSE
ENSG00000005059	ENSG00000005059	MCUB	MCUB	1637	1.50421e-06	0.00144269	0.571677	0.999958	0.999958	1.80605e-05	FALSE	NS	FALSE
ENSG00000005075	ENSG00000005075	POLR2J	POLR2J	715.396	3.48096e-08	0.00144267	0.995147	0.999958	0.999958	1.80605e-05	FALSE	NS	FALSE
ENSG00000005100	ENSG00000005100	DHX33	DHX33	642.454	2.66852e-06	0.00144267	0.51649	0.999958	0.999958	1.80605e-05	FALSE	NS	FALSE
ENSG00000005102	ENSG00000005102	MEOX1	MEOX1	565.347	-1.76457e-06	0.00144269	0.471861	0.999958	0.999958	1.80605e-05	FALSE	NS	FALSE
ENSG00000005156	ENSG00000005156	LIG3	LIG3	600.386	-4.91545e-07	0.00144269	0.845322	0.999958	0.999958	1.80605e-05	FALSE	NS	FALSE
ENSG00000005175	ENSG00000005175	RPAP3	RPAP3	463.495	-3.70927e-06	0.00144268	0.218305	0.999958	0.999958	1.80605e-05	FALSE	NS	FALSE
ENSG00000005187	ENSG00000005187	ACSM3	ACSM3	102.684	-2.66837e-07	0.00144269	0.905184	0.999958	0.999958	1.80605e-05	FALSE	NS	FALSE
ENSG00000005189	ENSG00000005189	REXO5	REXO5	133.782	1.00489e-06	0.00144269	0.523778	0.999958	0.999958	1.80605e-05	FALSE	NS	FALSE
ENSG00000005194	ENSG00000005194	CIAPIN1	CIAPIN1	796.736	-1.34746e-06	0.00144267	0.748469	0.999958	0.999958	1.80605e-05	FALSE	NS	FALSE
ENSG00000005206	ENSG00000005206	SPPL2B	SPPL2B	1391.11	-2.99349e-06	0.00144268	0.423863	0.999958	0.999958	1.80605e-05	FALSE	NS	FALSE
ENSG00000005238	ENSG00000005238	ATOSB	ATOSB	715.739	-1.33172e-06	0.00144268	0.669865	0.999958	0.999958	1.80605e-05	FALSE	NS	FALSE
ENSG00000005243	ENSG00000005243	COPZ2	COPZ2	41.3269	6.06521e-07	0.00144269	0.693189	0.999958	0.999958	1.80605e-05	FALSE	NS	FALSE
ENSG00000005302	ENSG00000005302	MSL3	MSL3	1762.51	1.01947e-06	0.00144268	0.783748	0.999958	0.999958	1.80605e-05	FALSE	NS	FALSE
ENSG00000005339	ENSG00000005339	CREBBP	CREBBP	3166.99	-6.48275e-06	0.00144266	0.221513	0.999958	0.999958	1.80605e-05	FALSE	NS	FALSE
ENSG00000005379	ENSG00000005379	TSPOAP1	TSPOAP1	598.388	1.31899e-06	0.00144269	0.618173	0.999958	0.999958	1.80605e-05	FALSE	NS	FALSE
ENSG00000005436	ENSG00000005436	GCFC2	GCFC2	337.266	-1.75312e-06	0.00144268	0.605771	0.999958	0.999958	1.80605e-05	FALSE	NS	FALSE
ENSG00000005448	ENSG00000005448	WDR54	WDR54	1066.95	3.79276e-06	0.00144268	0.25229	0.999958	0.999958	1.80605e-05	FALSE	NS	FALSE
ENSG00000005469	ENSG00000005469	CROT	CROT	219.348	-2.12265e-06	0.00144268	0.477457	0.999958	0.999958	1.80605e-05	FALSE	NS	FALSE
ENSG00000005483	ENSG00000005483	KMT2E	KMT2E	2535.29	-3.86942e-06	0.00144266	0.466048	0.999958	0.999958	1.80605e-05	FALSE	NS	FALSE
ENSG00000005486	ENSG00000005486	RHBDD2	RHBDD2	1342.13	-2.86925e-06	0.00144266	0.572823	0.999958	0.999958	1.80605e-05	FALSE	NS	FALSE
ENSG00000005801	ENSG00000005801	ZNF195	ZNF195	703.155	-1.36339e-06	0.00144267	0.745731	0.999958	0.999958	1.80605e-05	FALSE	NS	FALSE
ENSG00000005810	ENSG00000005810	MYCBP2	MYCBP2	3287.8	-6.81493e-06	0.00144268	0.120604	0.999958	0.999958	1.80605e-05	FALSE	NS	FALSE
ENSG00000005812	ENSG00000005812	FBXL3	FBXL3	1342.51	-6.66794e-06	0.00144267	0.13856	0.999958	0.999958	1.80605e-05	FALSE	NS	FALSE
ENSG00000005844	ENSG00000005844	ITGAL	ITGAL	23148.5	-6.53126e-07	0.00144267	0.88385	0.999958	0.999958	1.80605e-05	FALSE	NS	FALSE
ENSG00000005882	ENSG00000005882	PDK2	PDK2	679.837	-1.1501e-06	0.00144267	0.856068	0.999958	0.999958	1.80605e-05	FALSE	NS	FALSE
ENSG00000005884	ENSG00000005884	ITGA3	ITGA3	488.95	-2.773e-06	0.00144269	0.235054	0.999958	0.999958	1.80605e-05	FALSE	NS	FALSE
ENSG00000005889	ENSG00000005889	ZFX	ZFX	781.092	-1.75653e-06	0.00144268	0.538193	0.999958	0.999958	1.80605e-05	FALSE	NS	FALSE
ENSG00000005893	ENSG00000005893	LAMP2	LAMP2	2325.96	1.05289e-06	0.00144266	0.841347	0.999958	0.999958	1.80605e-05	FALSE	NS	FALSE
ENSG00000005961	ENSG00000005961	ITGA2B	ITGA2B	6.64604	4.73717e-07	0.00144269	0.393447	0.999958	0.999958	1.80605e-05	FALSE	NS	FALSE
ENSG00000006007	ENSG00000006007	GDE1	GDE1	2132.37	-3.84442e-07	0.00144268	0.905117	0.999958	0.999958	1.80605e-05	FALSE	NS	FALSE
ENSG00000006015	ENSG00000006015	REX1BD	REX1BD	1185.07	-1.59777e-06	0.00144268	0.665895	0.999958	0.999958	1.80605e-05	FALSE	NS	FALSE
ENSG00000006016	ENSG00000006016	CRLF1	CRLF1	37.6279	8.98773e-07	0.00144269	0.40675	0.999958	0.999958	1.80605e-05	FALSE	NS	FALSE
ENSG00000006025	ENSG00000006025	OSBPL7	OSBPL7	1190.07	1.27522e-06	0.00144266	0.793299	0.999958	0.999958	1.80605e-05	FALSE	NS	FALSE
ENSG00000006042	ENSG00000006042	TMEM98	TMEM98	15.6127	-1.18629e-06	0.00144269	0.056188	0.999958	0.999958	1.80605e-05	FALSE	NS	FALSE
ENSG00000006062	ENSG00000006062	MAP3K14	MAP3K14	1154.05	2.05507e-06	0.00144267	0.637308	0.999958	0.999958	1.80605e-05	FALSE	NS	FALSE
ENSG00000006071	ENSG00000006071	ABCC8	ABCC8	14.1741	-1.22407e-06	0.00144269	0.118095	0.999958	0.999958	1.80605e-05	FALSE	NS	FALSE
ENSG00000006125	ENSG00000006125	AP2B1	AP2B1	6732.78	1.57294e-06	0.00144268	0.675174	0.999958	0.999958	1.80605e-05	FALSE	NS	FALSE
ENSG00000006194	ENSG00000006194	ZNF263	ZNF263	751.968	-5.2164e-07	0.00144267	0.905176	0.999958	0.999958	1.80605e-05	FALSE	NS	FALSE
ENSG00000006282	ENSG00000006282	SPATA20	SPATA20	1501.6	6.60996e-07	0.00144268	0.860717	0.999958	0.999958	1.80605e-05	FALSE	NS	FALSE
ENSG00000006327	ENSG00000006327	TNFRSF12A	TNFRSF12A	23.7942	9.98478e-07	0.00144269	0.330885	0.999958	0.999958	1.80605e-05	FALSE	NS	FALSE
ENSG00000006432	ENSG00000006432	MAP3K9	MAP3K9	342.829	1.37569e-06	0.00144268	0.682817	0.999958	0.999958	1.80605e-05	FALSE	NS	FALSE
ENSG00000006451	ENSG00000006451	RALA	RALA	958.505	1.80332e-06	0.00144267	0.657625	0.999958	0.999958	1.80605e-05	FALSE	NS	FALSE
ENSG00000006453	ENSG00000006453	BAIAP2L1	BAIAP2L1	81.1595	1.92087e-06	0.00144269	0.343451	0.999958	0.999958	1.80605e-05	FALSE	NS	FALSE
ENSG00000006459	ENSG00000006459	KDM7A	KDM7A	2669.33	6.14831e-07	0.00144267	0.895911	0.999958	0.999958	1.80605e-05	FALSE	NS	FALSE
ENSG00000006530	ENSG00000006530	AGK	AGK	894.082	6.44624e-06	0.00144269	0.061945	0.999958	0.999958	1.80605e-05	FALSE	NS	FALSE
ENSG00000006555	ENSG00000006555	TTC22	TTC22	534.12	-2.1794e-06	0.00144268	0.541645	0.999958	0.999958	1.80605e-05	FALSE	NS	FALSE
ENSG00000006576	ENSG00000006576	PHTF2	PHTF2	3636.34	-5.85495e-06	0.00144268	0.110713	0.999958	0.999958	1.80605e-05	FALSE	NS	FALSE
ENSG00000006607	ENSG00000006607	FARP2	FARP2	550.603	3.84235e-06	0.00144269	0.117443	0.999958	0.999958	1.80605e-05	FALSE	NS	FALSE
ENSG00000006625	ENSG00000006625	GGCT	GGCT	334.721	3.56769e-06	0.00144268	0.259817	0.999958	0.999958	1.80605e-05	FALSE	NS	FALSE
ENSG00000006634	ENSG00000006634	DBF4	DBF4	636.078	-3.0693e-07	0.00144268	0.929958	0.999958	0.999958	1.80605e-05	FALSE	NS	FALSE
ENSG00000006652	ENSG00000006652	IFRD1	IFRD1	609.456	-4.93238e-08	0.00144267	0.988682	0.999958	0.999958	1.80605e-05	FALSE	NS	FALSE
ENSG00000006695	ENSG00000006695	COX10	COX10	884.362	3.18141e-06	0.00144267	0.445977	0.999958	0.999958	1.80605e-05	FALSE	NS	FALSE
ENSG00000006704	ENSG00000006704	GTF2IRD1	GTF2IRD1	15.9952	-4.81903e-07	0.00144269	0.482887	0.999958	0.999958	1.80605e-05	FALSE	NS	FALSE
ENSG00000006712	ENSG00000006712	PAF1	PAF1	920.444	2.16557e-06	0.00144267	0.611397	0.999958	0.999958	1.80605e-05	FALSE	NS	FALSE
ENSG00000006715	ENSG00000006715	VPS41	VPS41	918.189	1.77851e-06	0.00144268	0.604498	0.999958	0.999958	1.80605e-05	FALSE	NS	FALSE
ENSG00000006740	ENSG00000006740	ARHGAP44	ARHGAP44	13.0283	3.1501e-07	0.00144269	0.53785	0.999958	0.999958	1.80605e-05	FALSE	NS	FALSE
ENSG00000006744	ENSG00000006744	ELAC2	ELAC2	2070.22	-7.61835e-07	0.00144267	0.86304	0.999958	0.999958	1.80605e-05	FALSE	NS	FALSE
ENSG00000006747	ENSG00000006747	SCIN	SCIN	33.0419	7.66524e-07	0.00144269	0.503973	0.999958	0.999958	1.80605e-05	FALSE	NS	FALSE
ENSG00000006756	ENSG00000006756	ARSD	ARSD	305.281	4.07671e-07	0.00144269	0.832494	0.999958	0.999958	1.80605e-05	FALSE	NS	FALSE
ENSG00000006757	ENSG00000006757	PNPLA4	PNPLA4	147.742	1.31385e-07	0.00144269	0.967316	0.999958	0.999958	1.80605e-05	FALSE	NS	FALSE
ENSG00000006837	ENSG00000006837	CDKL3	CDKL3	8.90881	-2.33897e-07	0.00144269	0.509453	0.999958	0.999958	1.80605e-05	FALSE	NS	FALSE
ENSG00000007038	ENSG00000007038	PRSS21	PRSS21	63.5936	2.03067e-07	0.00144269	0.774295	0.999958	0.999958	1.80605e-05	FALSE	NS	FALSE
ENSG00000007047	ENSG00000007047	MARK4	MARK4	812.873	4.71971e-07	0.00144267	0.906369	0.999958	0.999958	1.80605e-05	FALSE	NS	FALSE
ENSG00000007080	ENSG00000007080	CCDC124	CCDC124	779.642	1.18876e-07	0.00144267	0.980173	0.999958	0.999958	1.80605e-05	FALSE	NS	FALSE
ENSG00000007129	ENSG00000007129	CEACAM21	CEACAM21	53.9107	-1.33557e-07	0.00144269	0.934504	0.999958	0.999958	1.80605e-05	FALSE	NS	FALSE
ENSG00000007168	ENSG00000007168	PAFAH1B1	PAFAH1B1	3177.38	2.28994e-06	0.00144266	0.667246	0.999958	0.999958	1.80605e-05	FALSE	NS	FALSE
ENSG00000007202	ENSG00000007202	BLTP2	BLTP2	4608.5	-7.88695e-06	0.00144266	0.15545	0.999958	0.999958	1.80605e-05	FALSE	NS	FALSE
ENSG00000007255	ENSG00000007255	TRAPPC6A	TRAPPC6A	1013	-2.4179e-06	0.00144267	0.556522	0.999958	0.999958	1.80605e-05	FALSE	NS	FALSE
ENSG00000007312	ENSG00000007312	CD79B	CD79B	1347.45	-5.81925e-06	0.00144267	0.24358	0.999958	0.999958	1.80605e-05	FALSE	NS	FALSE
ENSG00000007341	ENSG00000007341	ST7L	ST7L	164.567	1.61747e-06	0.00144269	0.506379	0.999958	0.999958	1.80605e-05	FALSE	NS	FALSE
ENSG00000007350	ENSG00000007350	TKTL1	TKTL1	30.2022	1.17896e-06	0.00144269	0.208024	0.999958	0.999958	1.80605e-05	FALSE	NS	FALSE
ENSG00000007376	ENSG00000007376	RPUSD1	RPUSD1	723.379	-4.49507e-07	0.00144267	0.915215	0.999958	0.999958	1.80605e-05	FALSE	NS	FALSE
ENSG00000007392	ENSG00000007392	LUC7L	LUC7L	1161.04	-4.47473e-06	0.00144269	0.139698	0.999958	0.999958	1.80605e-05	FALSE	NS	FALSE
ENSG00000007402	ENSG00000007402	CACNA2D2	CACNA2D2	63.5286	1.3108e-06	0.00144269	0.285846	0.999958	0.999958	1.80605e-05	FALSE	NS	FALSE
ENSG00000007516	ENSG00000007516	BAIAP3	BAIAP3	149.639	4.53483e-07	0.00144269	0.491844	0.999958	0.999958	1.80605e-05	FALSE	NS	FALSE
ENSG00000007520	ENSG00000007520	TSR3	TSR3	985.906	-9.29832e-07	0.00144267	0.839176	0.999958	0.999958	1.80605e-05	FALSE	NS	FALSE
ENSG00000007541	ENSG00000007541	PIGQ	PIGQ	690.827	-4.72416e-06	0.00144268	0.204237	0.999958	0.999958	1.80605e-05	FALSE	NS	FALSE
ENSG00000007545	ENSG00000007545	CRAMP1	CRAMP1	1237.1	-6.65293e-06	0.00144267	0.182776	0.999958	0.999958	1.80605e-05	FALSE	NS	FALSE
ENSG00000007923	ENSG00000007923	DNAJC11	DNAJC11	1042.59	-2.31477e-06	0.00144267	0.562045	0.999958	0.999958	1.80605e-05	FALSE	NS	FALSE
ENSG00000007944	ENSG00000007944	MYLIP	MYLIP	788.651	-6.02298e-07	0.00144267	0.881184	0.999958	0.999958	1.80605e-05	FALSE	NS	FALSE
ENSG00000008018	ENSG00000008018	PSMB1	PSMB1	1976.71	-1.96399e-07	0.00144266	0.964874	0.999958	0.999958	1.80605e-05	FALSE	NS	FALSE
ENSG00000008083	ENSG00000008083	JARID2	JARID2	799.862	2.65754e-07	0.00144267	0.951248	0.999958	0.999958	1.80605e-05	FALSE	NS	FALSE
ENSG00000008086	ENSG00000008086	CDKL5	CDKL5	13.2485	-6.27177e-07	0.00144269	0.222964	0.999958	0.999958	1.80605e-05	FALSE	NS	FALSE
ENSG00000008128	ENSG00000008128	CDK11A	CDK11A	1784.96	-5.17959e-06	0.00144268	0.133705	0.999958	0.999958	1.80605e-05	FALSE	NS	FALSE
ENSG00000008130	ENSG00000008130	NADK	NADK	1626.97	-4.19722e-06	0.00144266	0.420832	0.999958	0.999958	1.80605e-05	FALSE	NS	FALSE
ENSG00000008226	ENSG00000008226	DLEC1	DLEC1	59.8442	-1.83708e-06	0.00144269	0.195968	0.999958	0.999958	1.80605e-05	FALSE	NS	FALSE
ENSG00000008256	ENSG00000008256	CYTH3	CYTH3	22.0265	5.09724e-07	0.00144269	0.346731	0.999958	0.999958	1.80605e-05	FALSE	NS	FALSE
ENSG00000008277	ENSG00000008277	ADAM22	ADAM22	39.4862	2.16984e-06	0.00144269	0.0127235	0.999958	0.999958	1.80605e-05	FALSE	NS	FALSE
ENSG00000008282	ENSG00000008282	SYPL1	SYPL1	669.328	3.92357e-06	0.00144267	0.35057	0.999958	0.999958	1.80605e-05	FALSE	NS	FALSE
ENSG00000008294	ENSG00000008294	SPAG9	SPAG9	1494.85	8.59209e-07	0.00144267	0.853752	0.999958	0.999958	1.80605e-05	FALSE	NS	FALSE
ENSG00000008300	ENSG00000008300	CELSR3	CELSR3	400.864	4.28576e-07	0.00144269	0.775144	0.999958	0.999958	1.80605e-05	FALSE	NS	FALSE
ENSG00000008311	ENSG00000008311	AASS	AASS	43.576	3.46117e-07	0.00144269	0.795996	0.999958	0.999958	1.80605e-05	FALSE	NS	FALSE
ENSG00000008324	ENSG00000008324	SS18L2	SS18L2	482.508	3.63737e-06	0.00144267	0.37121	0.999958	0.999958	1.80605e-05	FALSE	NS	FALSE
ENSG00000008382	ENSG00000008382	MPND	MPND	355.484	-8.65081e-07	0.00144269	0.720358	0.999958	0.999958	1.80605e-05	FALSE	NS	FALSE
ENSG00000008405	ENSG00000008405	CRY1	CRY1	429.092	2.19899e-06	0.00144268	0.567109	0.999958	0.999958	1.80605e-05	FALSE	NS	FALSE
ENSG00000008513	ENSG00000008513	ST3GAL1	ST3GAL1	3145.89	-1.44254e-07	0.00144267	0.970779	0.999958	0.999958	1.80605e-05	FALSE	NS	FALSE
ENSG00000008516	ENSG00000008516	MMP25	MMP25	254.351	-4.53529e-07	0.00144268	0.878969	0.999958	0.999958	1.80605e-05	FALSE	NS	FALSE
ENSG00000008517	ENSG00000008517	IL32	IL32	45547	-1.21303e-06	0.00144264	0.840318	0.999958	0.999958	1.80605e-05	FALSE	NS	FALSE
ENSG00000008710	ENSG00000008710	PKD1	PKD1	2186.74	3.59637e-06	0.00144267	0.39458	0.999958	0.999958	1.80605e-05	FALSE	NS	FALSE
ENSG00000008735	ENSG00000008735	MAPK8IP2	MAPK8IP2	13.7667	4.03271e-07	0.00144269	0.641963	0.999958	0.999958	1.80605e-05	FALSE	NS	FALSE
ENSG00000008838	ENSG00000008838	MED24	MED24	2001.4	-4.69942e-07	0.00144266	0.927557	0.999958	0.999958	1.80605e-05	FALSE	NS	FALSE
ENSG00000008853	ENSG00000008853	RHOBTB2	RHOBTB2	329.595	3.84047e-06	0.00144269	0.13193	0.999958	0.999958	1.80605e-05	FALSE	NS	FALSE
ENSG00000008869	ENSG00000008869	HEATR5B	HEATR5B	1535.78	-5.09672e-06	0.00144267	0.26463	0.999958	0.999958	1.80605e-05	FALSE	NS	FALSE
ENSG00000008952	ENSG00000008952	SEC62	SEC62	1382.94	-2.2459e-07	0.00144267	0.953876	0.999958	0.999958	1.80605e-05	FALSE	NS	FALSE
ENSG00000008988	ENSG00000008988	RPS20	RPS20	11688.4	1.03013e-06	0.00144267	0.803287	0.999958	0.999958	1.80605e-05	FALSE	NS	FALSE
ENSG00000009307	ENSG00000009307	CSDE1	CSDE1	9979.64	4.94694e-06	0.00144267	0.260825	0.999958	0.999958	1.80605e-05	FALSE	NS	FALSE
ENSG00000009335	ENSG00000009335	UBE3C	UBE3C	2496.69	-4.12391e-07	0.00144267	0.921629	0.999958	0.999958	1.80605e-05	FALSE	NS	FALSE
ENSG00000009413	ENSG00000009413	REV3L	REV3L	832.994	-1.85932e-06	0.00144267	0.656137	0.999958	0.999958	1.80605e-05	FALSE	NS	FALSE
ENSG00000009694	ENSG00000009694	TENM1	TENM1	174.877	1.07649e-06	0.00144269	0.647715	0.999958	0.999958	1.80605e-05	FALSE	NS	FALSE
ENSG00000009724	ENSG00000009724	MASP2	MASP2	136.939	-8.51916e-07	0.00144269	0.613537	0.999958	0.999958	1.80605e-05	FALSE	NS	FALSE
ENSG00000009780	ENSG00000009780	FAM76A	FAM76A	248.484	6.84844e-08	0.00144269	0.982671	0.999958	0.999958	1.80605e-05	FALSE	NS	FALSE
ENSG00000009790	ENSG00000009790	TRAF3IP3	TRAF3IP3	9066.8	-6.72065e-06	0.00144267	0.142858	0.999958	0.999958	1.80605e-05	FALSE	NS	FALSE
ENSG00000009830	ENSG00000009830	POMT2	POMT2	128.798	-1.04778e-06	0.00144269	0.68424	0.999958	0.999958	1.80605e-05	FALSE	NS	FALSE
ENSG00000009844	ENSG00000009844	VTA1	VTA1	630.117	4.58791e-07	0.00144267	0.912224	0.999958	0.999958	1.80605e-05	FALSE	NS	FALSE
ENSG00000009954	ENSG00000009954	BAZ1B	BAZ1B	2348.52	1.57192e-07	0.00144267	0.97103	0.999958	0.999958	1.80605e-05	FALSE	NS	FALSE
ENSG00000010017	ENSG00000010017	RANBP9	RANBP9	2216.05	2.16587e-06	0.00144266	0.66189	0.999958	0.999958	1.80605e-05	FALSE	NS	FALSE
ENSG00000010030	ENSG00000010030	ETV7	ETV7	142.374	1.5746e-07	0.00144269	0.938112	0.999958	0.999958	1.80605e-05	FALSE	NS	FALSE
ENSG00000010072	ENSG00000010072	SPRTN	SPRTN	261.563	-1.87296e-06	0.00144268	0.524281	0.999958	0.999958	1.80605e-05	FALSE	NS	FALSE
ENSG00000010165	ENSG00000010165	METTL13	METTL13	1398.38	-4.56045e-07	0.00144267	0.918204	0.999958	0.999958	1.80605e-05	FALSE	NS	FALSE
ENSG00000010219	ENSG00000010219	DYRK4	DYRK4	194.153	-3.83415e-07	0.00144268	0.886041	0.999958	0.999958	1.80605e-05	FALSE	NS	FALSE
ENSG00000010244	ENSG00000010244	ZNF207	ZNF207	5657.95	1.48975e-07	0.00144266	0.979866	0.999958	0.999958	1.80605e-05	FALSE	NS	FALSE
ENSG00000010256	ENSG00000010256	UQCRC1	UQCRC1	2171.54	5.6336e-06	0.00144267	0.190122	0.999958	0.999958	1.80605e-05	FALSE	NS	FALSE
ENSG00000010270	ENSG00000010270	STARD3NL	STARD3NL	400.437	2.25427e-06	0.00144269	0.374132	0.999958	0.999958	1.80605e-05	FALSE	NS	FALSE
ENSG00000010278	ENSG00000010278	CD9	CD9	949.281	-3.28913e-06	0.00144268	0.304814	0.999958	0.999958	1.80605e-05	FALSE	NS	FALSE
ENSG00000010292	ENSG00000010292	NCAPD2	NCAPD2	4002.44	3.00586e-06	0.00144268	0.400799	0.999958	0.999958	1.80605e-05	FALSE	NS	FALSE
ENSG00000010295	ENSG00000010295	IFFO1	IFFO1	1246.21	-5.73649e-06	0.00144268	0.122253	0.999958	0.999958	1.80605e-05	FALSE	NS	FALSE
ENSG00000010310	ENSG00000010310	GIPR	GIPR	453.93	1.54414e-06	0.00144269	0.44686	0.999958	0.999958	1.80605e-05	FALSE	NS	FALSE
ENSG00000010318	ENSG00000010318	PHF7	PHF7	230.14	3.14158e-06	0.00144269	0.229746	0.999958	0.999958	1.80605e-05	FALSE	NS	FALSE
ENSG00000010319	ENSG00000010319	SEMA3G	SEMA3G	1619.6	-5.46522e-06	0.00144268	0.119056	0.999958	0.999958	1.80605e-05	FALSE	NS	FALSE
ENSG00000010322	ENSG00000010322	NISCH	NISCH	3870.34	-3.04576e-06	0.00144266	0.548038	0.999958	0.999958	1.80605e-05	FALSE	NS	FALSE
ENSG00000010361	ENSG00000010361	FUZ	FUZ	246.066	-4.46319e-07	0.00144269	0.853876	0.999958	0.999958	1.80605e-05	FALSE	NS	FALSE
ENSG00000010404	ENSG00000010404	IDS	IDS	6520.69	9.00909e-08	0.00144266	0.988108	0.999958	0.999958	1.80605e-05	FALSE	NS	FALSE
ENSG00000010539	ENSG00000010539	ZNF200	ZNF200	221.296	-9.42116e-07	0.00144268	0.737968	0.999958	0.999958	1.80605e-05	FALSE	NS	FALSE
ENSG00000010610	ENSG00000010610	CD4	CD4	21063.2	-3.83382e-06	0.00144264	0.534572	0.999958	0.999958	1.80605e-05	FALSE	NS	FALSE
ENSG00000010626	ENSG00000010626	LRRC23	LRRC23	89.9175	-1.37711e-07	0.00144269	0.939096	0.999958	0.999958	1.80605e-05	FALSE	NS	FALSE
ENSG00000010671	ENSG00000010671	BTK	BTK	17.0059	6.64905e-07	0.00144269	0.355949	0.999958	0.999958	1.80605e-05	FALSE	NS	FALSE
ENSG00000010704	ENSG00000010704	HFE	HFE	13.42	7.91417e-07	0.00144269	0.320311	0.999958	0.999958	1.80605e-05	FALSE	NS	FALSE
ENSG00000010803	ENSG00000010803	SCMH1	SCMH1	493.939	1.3095e-06	0.00144269	0.624169	0.999958	0.999958	1.80605e-05	FALSE	NS	FALSE
ENSG00000010810	ENSG00000010810	FYN	FYN	4081.96	-4.28769e-06	0.00144266	0.396311	0.999958	0.999958	1.80605e-05	FALSE	NS	FALSE
ENSG00000010818	ENSG00000010818	HIVEP2	HIVEP2	1528.53	1.03556e-06	0.00144269	0.64082	0.999958	0.999958	1.80605e-05	FALSE	NS	FALSE
ENSG00000011007	ENSG00000011007	ELOA	ELOA	1097.05	2.47393e-06	0.00144267	0.583477	0.999958	0.999958	1.80605e-05	FALSE	NS	FALSE
ENSG00000011009	ENSG00000011009	LYPLA2	LYPLA2	1878.37	-4.59798e-07	0.00144266	0.919614	0.999958	0.999958	1.80605e-05	FALSE	NS	FALSE
ENSG00000011021	ENSG00000011021	CLCN6	CLCN6	383.126	-7.66712e-08	0.00144268	0.981499	0.999958	0.999958	1.80605e-05	FALSE	NS	FALSE
ENSG00000011028	ENSG00000011028	MRC2	MRC2	436.117	1.79973e-06	0.00144269	0.249517	0.999958	0.999958	1.80605e-05	FALSE	NS	FALSE
ENSG00000011052	ENSG00000011052	NME1-NME2	NME1-NME2	97.4274	9.33474e-07	0.00144269	0.379493	0.999958	0.999958	1.80605e-05	FALSE	NS	FALSE
ENSG00000011132	ENSG00000011132	APBA3	APBA3	1320.01	4.92017e-07	0.00144268	0.890251	0.999958	0.999958	1.80605e-05	FALSE	NS	FALSE
ENSG00000011143	ENSG00000011143	MKS1	MKS1	262.521	2.9445e-06	0.00144268	0.359085	0.999958	0.999958	1.80605e-05	FALSE	NS	FALSE
ENSG00000011198	ENSG00000011198	ABHD5	ABHD5	232.187	3.80704e-07	0.00144268	0.897663	0.999958	0.999958	1.80605e-05	FALSE	NS	FALSE
ENSG00000011243	ENSG00000011243	AKAP8L	AKAP8L	1780.73	-3.70969e-06	0.00144267	0.414491	0.999958	0.999958	1.80605e-05	FALSE	NS	FALSE
ENSG00000011258	ENSG00000011258	MBTD1	MBTD1	519.235	3.91952e-06	0.00144268	0.28332	0.999958	0.999958	1.80605e-05	FALSE	NS	FALSE
ENSG00000011260	ENSG00000011260	UTP18	UTP18	807.21	-1.42768e-06	0.00144267	0.730269	0.999958	0.999958	1.80605e-05	FALSE	NS	FALSE
ENSG00000011275	ENSG00000011275	RNF216	RNF216	1256.03	-2.79117e-06	0.00144267	0.51281	0.999958	0.999958	1.80605e-05	FALSE	NS	FALSE
ENSG00000011295	ENSG00000011295	TTC19	TTC19	624.326	1.80964e-06	0.00144267	0.654819	0.999958	0.999958	1.80605e-05	FALSE	NS	FALSE
ENSG00000011304	ENSG00000011304	PTBP1	PTBP1	6493.26	2.97119e-06	0.00144266	0.561812	0.999958	0.999958	1.80605e-05	FALSE	NS	FALSE
ENSG00000011332	ENSG00000011332	DPF1	DPF1	12.3284	1.13747e-07	0.00144269	0.860325	0.999958	0.999958	1.80605e-05	FALSE	NS	FALSE
ENSG00000011376	ENSG00000011376	LARS2	LARS2	505.053	-2.07014e-06	0.00144268	0.573659	0.999958	0.999958	1.80605e-05	FALSE	NS	FALSE
ENSG00000011405	ENSG00000011405	PIK3C2A	PIK3C2A	842.073	2.24627e-06	0.00144268	0.531166	0.999958	0.999958	1.80605e-05	FALSE	NS	FALSE
ENSG00000011422	ENSG00000011422	PLAUR	PLAUR	30.3102	-8.99724e-08	0.00144269	0.921976	0.999958	0.999958	1.80605e-05	FALSE	NS	FALSE
ENSG00000011426	ENSG00000011426	ANLN	ANLN	424.706	1.40828e-06	0.00144269	0.424193	0.999958	0.999958	1.80605e-05	FALSE	NS	FALSE
ENSG00000011451	ENSG00000011451	WIZ	WIZ	1029.1	-2.88836e-06	0.00144267	0.491299	0.999958	0.999958	1.80605e-05	FALSE	NS	FALSE
ENSG00000011454	ENSG00000011454	RABGAP1	RABGAP1	968.186	-7.25775e-06	0.00144267	0.121633	0.999958	0.999958	1.80605e-05	FALSE	NS	FALSE
ENSG00000011478	ENSG00000011478	QPCTL	QPCTL	140.617	6.92456e-07	0.00144269	0.79127	0.999958	0.999958	1.80605e-05	FALSE	NS	FALSE
ENSG00000011485	ENSG00000011485	PPP5C	PPP5C	1253.6	-7.6256e-08	0.00144266	0.985102	0.999958	0.999958	1.80605e-05	FALSE	NS	FALSE
ENSG00000011523	ENSG00000011523	CEP68	CEP68	648.973	3.90055e-06	0.00144267	0.340688	0.999958	0.999958	1.80605e-05	FALSE	NS	FALSE
ENSG00000011566	ENSG00000011566	MAP4K3	MAP4K3	312.815	5.69236e-07	0.00144268	0.870279	0.999958	0.999958	1.80605e-05	FALSE	NS	FALSE
ENSG00000011590	ENSG00000011590	ZBTB32	ZBTB32	1489.8	8.47537e-07	0.00144269	0.743464	0.999958	0.999958	1.80605e-05	FALSE	NS	FALSE
ENSG00000011638	ENSG00000011638	LDAF1	LDAF1	243.672	-4.95071e-06	0.00144269	0.758893	0.999958	0.999958	1.80605e-05	FALSE	NS	FALSE
ENSG00000012048	ENSG00000012048	BRCA1	BRCA1	434.254	4.15428e-06	0.00144269	0.0920264	0.999958	0.999958	1.80605e-05	FALSE	NS	FALSE
ENSG00000012061	ENSG00000012061	ERCC1	ERCC1	897.776	1.34456e-06	0.00144267	0.755868	0.999958	0.999958	1.80605e-05	FALSE	NS	FALSE
ENSG00000012171	ENSG00000012171	SEMA3B	SEMA3B	8.57671	6.49145e-07	0.00144269	0.327577	0.999958	0.999958	1.80605e-05	FALSE	NS	FALSE
ENSG00000012174	ENSG00000012174	MBTPS2	MBTPS2	323.928	4.17029e-07	0.00144268	0.904539	0.999958	0.999958	1.80605e-05	FALSE	NS	FALSE
ENSG00000012211	ENSG00000012211	PRICKLE3	PRICKLE3	318.012	-1.90857e-06	0.00144268	0.542587	0.999958	0.999958	1.80605e-05	FALSE	NS	FALSE
ENSG00000012232	ENSG00000012232	EXTL3	EXTL3	606.286	-1.86599e-06	0.00144267	0.66505	0.999958	0.999958	1.80605e-05	FALSE	NS	FALSE
ENSG00000012660	ENSG00000012660	ELOVL5	ELOVL5	3339.05	2.43686e-06	0.00144267	0.570056	0.999958	0.999958	1.80605e-05	FALSE	NS	FALSE
ENSG00000012817	ENSG00000012817	KDM5D	KDM5D	2167.79	-6.5902e-06	0.00144268	0.0672645	0.999958	0.999958	1.80605e-05	FALSE	NS	FALSE
ENSG00000012822	ENSG00000012822	CALCOCO1	CALCOCO1	3101.86	-3.51946e-06	0.00144267	0.387935	0.999958	0.999958	1.80605e-05	FALSE	NS	FALSE
ENSG00000012963	ENSG00000012963	UBR7	UBR7	1197.97	4.20181e-06	0.00144268	0.291227	0.999958	0.999958	1.80605e-05	FALSE	NS	FALSE
ENSG00000012983	ENSG00000012983	MAP4K5	MAP4K5	410.904	-1.72171e-06	0.00144269	0.5039	0.999958	0.999958	1.80605e-05	FALSE	NS	FALSE
ENSG00000013016	ENSG00000013016	EHD3	EHD3	76.4044	1.89746e-06	0.00144269	0.325083	0.999958	0.999958	1.80605e-05	FALSE	NS	FALSE
ENSG00000013288	ENSG00000013288	MAN2B2	MAN2B2	2475.05	-3.92363e-06	0.00144268	0.317307	0.999958	0.999958	1.80605e-05	FALSE	NS	FALSE
ENSG00000013306	ENSG00000013306	SLC25A39	SLC25A39	1464.73	-1.59322e-06	0.00144266	0.747605	0.999958	0.999958	1.80605e-05	FALSE	NS	FALSE
ENSG00000013364	ENSG00000013364	MVP	MVP	7341.38	-3.02285e-06	0.00144265	0.590354	0.999958	0.999958	1.80605e-05	FALSE	NS	FALSE
ENSG00000013374	ENSG00000013374	NUB1	NUB1	1325.85	3.0761e-06	0.00144268	0.420888	0.999958	0.999958	1.80605e-05	FALSE	NS	FALSE
ENSG00000013375	ENSG00000013375	PGM3	PGM3	467.221	4.30526e-06	0.00144268	0.280213	0.999958	0.999958	1.80605e-05	FALSE	NS	FALSE
ENSG00000013392	ENSG00000013392	RWDD2A	RWDD2A	104.14	1.90942e-06	0.00144269	0.288878	0.999958	0.999958	1.80605e-05	FALSE	NS	FALSE
ENSG00000013441	ENSG00000013441	CLK1	CLK1	2115.16	-3.81853e-06	0.00144267	0.383735	0.999958	0.999958	1.80605e-05	FALSE	NS	FALSE
ENSG00000013503	ENSG00000013503	POLR3B	POLR3B	139.879	-3.77136e-07	0.00144269	0.860169	0.999958	0.999958	1.80605e-05	FALSE	NS	FALSE
ENSG00000013523	ENSG00000013523	ANGEL1	ANGEL1	736.719	1.54577e-06	0.00144268	0.656488	0.999958	0.999958	1.80605e-05	FALSE	NS	FALSE
ENSG00000013561	ENSG00000013561	RNF14	RNF14	600.567	-4.46143e-06	0.00144268	0.274502	0.999958	0.999958	1.80605e-05	FALSE	NS	FALSE
ENSG00000013563	ENSG00000013563	DNASE1L1	DNASE1L1	735.824	-1.54748e-06	0.00144267	0.728446	0.999958	0.999958	1.80605e-05	FALSE	NS	FALSE
ENSG00000013573	ENSG00000013573	DDX11	DDX11	1103.59	5.13629e-06	0.00144267	0.249889	0.999958	0.999958	1.80605e-05	FALSE	NS	FALSE
ENSG00000013583	ENSG00000013583	HEBP1	HEBP1	97.7628	1.41409e-06	0.00144269	0.526325	0.999958	0.999958	1.80605e-05	FALSE	NS	FALSE
ENSG00000013588	ENSG00000013588	GPRC5A	GPRC5A	12.313	-1.14464e-07	0.00144269	0.598965	0.999958	0.999958	1.80605e-05	FALSE	NS	FALSE
ENSG00000013619	ENSG00000013619	MAMLD1	MAMLD1	14.0635	3.44635e-07	0.00144269	0.219083	0.999958	0.999958	1.80605e-05	FALSE	NS	FALSE
ENSG00000013725	ENSG00000013725	CD6	CD6	5214.73	-6.50603e-07	0.00144269	0.781841	0.999958	0.999958	1.80605e-05	FALSE	NS	FALSE
ENSG00000013810	ENSG00000013810	TACC3	TACC3	4517.71	3.51708e-06	0.00144267	0.376936	0.999958	0.999958	1.80605e-05	FALSE	NS	FALSE
ENSG00000014123	ENSG00000014123	UFL1	UFL1	1036.55	6.11965e-07	0.00144266	0.898885	0.999958	0.999958	1.80605e-05	FALSE	NS	FALSE
ENSG00000014138	ENSG00000014138	POLA2	POLA2	540.425	2.07071e-06	0.00144268	0.489498	0.999958	0.999958	1.80605e-05	FALSE	NS	FALSE
ENSG00000014164	ENSG00000014164	ZC3H3	ZC3H3	1565.95	5.22757e-07	0.00144268	0.887569	0.999958	0.999958	1.80605e-05	FALSE	NS	FALSE
ENSG00000014216	ENSG00000014216	CAPN1	CAPN1	5394.35	-2.10199e-06	0.00144266	0.690224	0.999958	0.999958	1.80605e-05	FALSE	NS	FALSE
ENSG00000014641	ENSG00000014641	MDH1	MDH1	2174.72	3.91353e-06	0.00144267	0.40655	0.999958	0.999958	1.80605e-05	FALSE	NS	FALSE
ENSG00000014824	ENSG00000014824	SLC30A9	SLC30A9	890.166	-2.46084e-06	0.00144267	0.581986	0.999958	0.999958	1.80605e-05	FALSE	NS	FALSE
ENSG00000014914	ENSG00000014914	MTMR11	MTMR11	254.887	8.69821e-07	0.00144269	0.695113	0.999958	0.999958	1.80605e-05	FALSE	NS	FALSE
ENSG00000014919	ENSG00000014919	COX15	COX15	1010.72	4.70367e-06	0.00144267	0.304804	0.999958	0.999958	1.80605e-05	FALSE	NS	FALSE
ENSG00000015133	ENSG00000015133	CCDC88C	CCDC88C	5329.74	-1.17025e-07	0.00144266	0.980185	0.999958	0.999958	1.80605e-05	FALSE	NS	FALSE
ENSG00000015153	ENSG00000015153	YAF2	YAF2	504.979	-1.99259e-06	0.00144268	0.577893	0.999958	0.999958	1.80605e-05	FALSE	NS	FALSE
ENSG00000015171	ENSG00000015171	ZMYND11	ZMYND11	1155.49	-3.41916e-06	0.00144267	0.441907	0.999958	0.999958	1.80605e-05	FALSE	NS	FALSE
ENSG00000015285	ENSG00000015285	WAS	WAS	4015.24	-2.28952e-08	0.00144265	0.994906	0.999958	0.999958	1.80605e-05	FALSE	NS	FALSE
ENSG00000015475	ENSG00000015475	BID	BID	487.519	1.64095e-06	0.00144268	0.637368	0.999958	0.999958	1.80605e-05	FALSE	NS	FALSE
ENSG00000015479	ENSG00000015479	MATR3	MATR3	4792.91	-2.47401e-06	0.00144266	0.619911	0.999958	0.999958	1.80605e-05	FALSE	NS	FALSE
ENSG00000015532	ENSG00000015532	XYLT2	XYLT2	724.219	-6.12588e-07	0.00144267	0.885773	0.999958	0.999958	1.80605e-05	FALSE	NS	FALSE
ENSG00000015568	ENSG00000015568	RGPD5	RGPD5	57.3312	1.53639e-06	0.00144269	0.193855	0.999958	0.999958	1.80605e-05	FALSE	NS	FALSE
ENSG00000015676	ENSG00000015676	NUDCD3	NUDCD3	1711.57	2.45001e-06	0.00144267	0.579212	0.999958	0.999958	1.80605e-05	FALSE	NS	FALSE
ENSG00000016391	ENSG00000016391	CHDH	CHDH	990.261	4.71094e-06	0.00144268	0.216515	0.999958	0.999958	1.80605e-05	FALSE	NS	FALSE
ENSG00000016864	ENSG00000016864	GLT8D1	GLT8D1	615.952	5.94427e-07	0.00144267	0.937097	0.999958	0.999958	1.80605e-05	FALSE	NS	FALSE
ENSG00000017260	ENSG00000017260	ATP2C1	ATP2C1	2465.55	-2.86429e-05	0.0014428	0.508384	0.999958	0.999958	1.80605e-05	FALSE	NS	FALSE
ENSG00000017427	ENSG00000017427	IGF1	IGF1	197.357	-1.17082e-06	0.00144269	0.599838	0.999958	0.999958	1.80605e-05	FALSE	NS	FALSE
ENSG00000017483	ENSG00000017483	SLC38A5	SLC38A5	651.008	3.6737e-06	0.00144268	0.320195	0.999958	0.999958	1.80605e-05	FALSE	NS	FALSE
ENSG00000017797	ENSG00000017797	RALBP1	RALBP1	2331.83	6.40912e-06	0.00144267	0.198811	0.999958	0.999958	1.80605e-05	FALSE	NS	FALSE
ENSG00000018189	ENSG00000018189	RUFY3	RUFY3	227.687	2.70906e-07	0.00144269	0.886538	0.999958	0.999958	1.80605e-05	FALSE	NS	FALSE
ENSG00000018280	ENSG00000018280	SLC11A1	SLC11A1	18.3257	1.62165e-07	0.00144269	0.826222	0.999958	0.999958	1.80605e-05	FALSE	NS	FALSE
ENSG00000018510	ENSG00000018510	AGPS	AGPS	1266.3	-5.0424e-07	0.00144267	0.911025	0.999958	0.999958	1.80605e-05	FALSE	NS	FALSE
ENSG00000018610	ENSG00000018610	STEEP1	STEEP1	355.063	-5.13736e-07	0.00144268	0.886351	0.999958	0.999958	1.80605e-05	FALSE	NS	FALSE
ENSG00000018699	ENSG00000018699	TTC27	TTC27	287.169	-2.07855e-06	0.00144268	0.517883	0.999958	0.999958	1.80605e-05	FALSE	NS	FALSE
ENSG00000018869	ENSG00000018869	ZNF582	ZNF582	23.5329	-2.80595e-07	0.00144269	0.788062	0.999958	0.999958	1.80605e-05	FALSE	NS	FALSE
ENSG00000019485	ENSG00000019485	PRDM11	PRDM11	172.696	-3.71936e-07	0.00144269	0.840581	0.999958	0.999958	1.80605e-05	FALSE	NS	FALSE
ENSG00000019582	ENSG00000019582	CD74	CD74	80062.4	1.53691e-06	0.00144267	0.725979	0.999958	0.999958	1.80605e-05	FALSE	NS	FALSE
ENSG00000019995	ENSG00000019995	ZRANB1	ZRANB1	582.967	-2.24326e-06	0.00144267	0.573702	0.999958	0.999958	1.80605e-05	FALSE	NS	FALSE
ENSG00000020129	ENSG00000020129	NCDN	NCDN	1144.96	2.17076e-07	0.00144267	0.962203	0.999958	0.999958	1.80605e-05	FALSE	NS	FALSE
ENSG00000020256	ENSG00000020256	ZFP64	ZFP64	277.425	-2.9477e-07	0.00144268	0.927793	0.999958	0.999958	1.80605e-05	FALSE	NS	FALSE
ENSG00000020426	ENSG00000020426	MNAT1	MNAT1	271.961	-2.01854e-07	0.00144268	0.940944	0.999958	0.999958	1.80605e-05	FALSE	NS	FALSE
ENSG00000020577	ENSG00000020577	SAMD4A	SAMD4A	272.468	-1.75665e-06	0.00144268	0.574001	0.999958	0.999958	1.80605e-05	FALSE	NS	FALSE
ENSG00000020633	ENSG00000020633	RUNX3	RUNX3	5710.67	2.73104e-06	0.00144267	0.541962	0.999958	0.999958	1.80605e-05	FALSE	NS	FALSE
ENSG00000020922	ENSG00000020922	MRE11	MRE11	939.863	3.13336e-06	0.00144267	0.455962	0.999958	0.999958	1.80605e-05	FALSE	NS	FALSE
ENSG00000021300	ENSG00000021300	PLEKHB1	PLEKHB1	415.362	-2.42965e-07	0.00144269	0.907102	0.999958	0.999958	1.80605e-05	FALSE	NS	FALSE
ENSG00000021355	ENSG00000021355	SERPINB1	SERPINB1	1152.93	5.54007e-06	0.00144267	0.212321	0.999958	0.999958	1.80605e-05	FALSE	NS	FALSE
ENSG00000021574	ENSG00000021574	SPAST	SPAST	733.148	4.52686e-07	0.00144267	0.919832	0.999958	0.999958	1.80605e-05	FALSE	NS	FALSE
ENSG00000021645	ENSG00000021645	NRXN3	NRXN3	51.928	-5.80788e-07	0.00144269	0.651481	0.999958	0.999958	1.80605e-05	FALSE	NS	FALSE
ENSG00000021776	ENSG00000021776	AQR	AQR	1291.28	-1.99119e-06	0.00144268	0.570265	0.999958	0.999958	1.80605e-05	FALSE	NS	FALSE
ENSG00000022267	ENSG00000022267	FHL1	FHL1	110.431	-1.42593e-06	0.00144269	0.480523	0.999958	0.999958	1.80605e-05	FALSE	NS	FALSE
ENSG00000022277	ENSG00000022277	RTF2	RTF2	1763	1.74159e-06	0.00144266	0.718012	0.999958	0.999958	1.80605e-05	FALSE	NS	FALSE
ENSG00000022556	ENSG00000022556	NLRP2	NLRP2	35.3751	-8.43415e-07	0.00144269	0.0718877	0.999958	0.999958	1.80605e-05	FALSE	NS	FALSE
ENSG00000022567	ENSG00000022567	SLC45A4	SLC45A4	357.114	-3.42163e-07	0.00144269	0.884148	0.999958	0.999958	1.80605e-05	FALSE	NS	FALSE
ENSG00000022840	ENSG00000022840	RNF10	RNF10	4623.8	3.90771e-07	0.00144266	0.943755	0.999958	0.999958	1.80605e-05	FALSE	NS	FALSE
ENSG00000022976	ENSG00000022976	ZNF839	ZNF839	401.665	-1.28393e-06	0.00144268	0.69971	0.999958	0.999958	1.80605e-05	FALSE	NS	FALSE
ENSG00000023041	ENSG00000023041	ZDHHC6	ZDHHC6	1088.46	3.43246e-06	0.00144267	0.414654	0.999958	0.999958	1.80605e-05	FALSE	NS	FALSE
ENSG00000023171	ENSG00000023171	GRAMD1B	GRAMD1B	704.275	3.40354e-06	0.00144268	0.280947	0.999958	0.999958	1.80605e-05	FALSE	NS	FALSE
ENSG00000023191	ENSG00000023191	RNH1	RNH1	23.1863	6.30403e-08	0.00144269	0.784975	0.999958	0.999958	1.80605e-05	FALSE	NS	FALSE
ENSG00000023287	ENSG00000023287	RB1CC1	RB1CC1	795.328	-2.67357e-06	0.00144267	0.558927	0.999958	0.999958	1.80605e-05	FALSE	NS	FALSE
ENSG00000023318	ENSG00000023318	ERP44	ERP44	1085.42	-4.49475e-06	0.00144267	0.353507	0.999958	0.999958	1.80605e-05	FALSE	NS	FALSE
ENSG00000023330	ENSG00000023330	ALAS1	ALAS1	1155.67	-1.34756e-06	0.00144267	0.744577	0.999958	0.999958	1.80605e-05	FALSE	NS	FALSE
ENSG00000023445	ENSG00000023445	BIRC3	BIRC3	3678.26	1.11586e-06	0.00144267	0.777927	0.999958	0.999958	1.80605e-05	FALSE	NS	FALSE
ENSG00000023516	ENSG00000023516	AKAP11	AKAP11	2681.16	-2.96798e-06	0.00144267	0.467638	0.999958	0.999958	1.80605e-05	FALSE	NS	FALSE
ENSG00000023572	ENSG00000023572	GLRX2	GLRX2	407.796	1.3746e-06	0.00144268	0.67822	0.999958	0.999958	1.80605e-05	FALSE	NS	FALSE
ENSG00000023608	ENSG00000023608	SNAPC1	SNAPC1	126.604	1.1249e-06	0.00144269	0.651795	0.999958	0.999958	1.80605e-05	FALSE	NS	FALSE
ENSG00000023697	ENSG00000023697	DERA	DERA	329.409	5.43472e-07	0.00144268	0.858676	0.999958	0.999958	1.80605e-05	FALSE	NS	FALSE
ENSG00000023734	ENSG00000023734	STRAP	STRAP	1605.48	7.75546e-06	0.00144268	0.898989	0.999958	0.999958	1.80605e-05	FALSE	NS	FALSE
ENSG00000023839	ENSG00000023839	ABCC2	ABCC2	48.361	-3.60372e-07	0.00144269	0.42297	0.999958	0.999958	1.80605e-05	FALSE	NS	FALSE
ENSG00000023892	ENSG00000023892	DEF6	DEF6	6595.23	-2.50406e-06	0.00144266	0.600463	0.999958	0.999958	1.80605e-05	FALSE	NS	FALSE
ENSG00000023902	ENSG00000023902	PLEKHO1	PLEKHO1	1780.83	-2.91166e-06	0.00144266	0.558885	0.999958	0.999958	1.80605e-05	FALSE	NS	FALSE
ENSG00000023909	ENSG00000023909	GCLM	GCLM	519.245	9.28573e-07	0.00144268	0.767633	0.999958	0.999958	1.80605e-05	FALSE	NS	FALSE
ENSG00000024048	ENSG00000024048	UBR2	UBR2	1730.01	-1.77326e-06	0.00144266	0.735377	0.999958	0.999958	1.80605e-05	FALSE	NS	FALSE
ENSG00000024526	ENSG00000024526	DEPDC1	DEPDC1	322.67	2.37509e-06	0.00144269	0.159053	0.999958	0.999958	1.80605e-05	FALSE	NS	FALSE
ENSG00000024862	ENSG00000024862	CCDC28A	CCDC28A	511.272	1.69566e-06	0.00144268	0.660146	0.999958	0.999958	1.80605e-05	FALSE	NS	FALSE
ENSG00000025039	ENSG00000025039	RRAGD	RRAGD	317.888	2.13581e-06	0.00144269	0.120012	0.999958	0.999958	1.80605e-05	FALSE	NS	FALSE
ENSG00000025156	ENSG00000025156	HSF2	HSF2	211.263	3.23362e-06	0.00144268	0.291696	0.999958	0.999958	1.80605e-05	FALSE	NS	FALSE
ENSG00000025293	ENSG00000025293	PHF20	PHF20	994.752	3.69621e-07	0.00144267	0.929832	0.999958	0.999958	1.80605e-05	FALSE	NS	FALSE
ENSG00000025423	ENSG00000025423	HSD17B6	HSD17B6	9.11375	3.77315e-07	0.00144269	0.539921	0.999958	0.999958	1.80605e-05	FALSE	NS	FALSE
ENSG00000025434	ENSG00000025434	NR1H3	NR1H3	125.26	1.1713e-07	0.00144269	0.955733	0.999958	0.999958	1.80605e-05	FALSE	NS	FALSE
ENSG00000025708	ENSG00000025708	TYMP	TYMP	1898.64	-5.66457e-07	0.00144268	0.825452	0.999958	0.999958	1.80605e-05	FALSE	NS	FALSE
ENSG00000025770	ENSG00000025770	NCAPH2	NCAPH2	1062.19	1.1758e-06	0.00144268	0.711227	0.999958	0.999958	1.80605e-05	FALSE	NS	FALSE
ENSG00000025772	ENSG00000025772	TOMM34	TOMM34	562.285	2.3479e-07	0.00144268	0.995587	0.999958	0.999958	1.80605e-05	FALSE	NS	FALSE
ENSG00000025796	ENSG00000025796	SEC63	SEC63	871.088	7.00136e-06	0.00144268	0.0992481	0.999958	0.999958	1.80605e-05	FALSE	NS	FALSE
ENSG00000025800	ENSG00000025800	KPNA6	KPNA6	1701.9	-4.11191e-07	0.00144267	0.936504	0.999958	0.999958	1.80605e-05	FALSE	NS	FALSE
ENSG00000026025	ENSG00000026025	VIM	VIM	57620.1	2.81221e-06	0.00144268	0.449439	0.999958	0.999958	1.80605e-05	FALSE	NS	FALSE
ENSG00000026036	ENSG00000026036	RTEL1-TNFRSF6B	RTEL1-TNFRSF6B	306.908	8.98138e-07	0.00144268	0.745884	0.999958	0.999958	1.80605e-05	FALSE	NS	FALSE
ENSG00000026103	ENSG00000026103	FAS	FAS	3586.91	-2.36817e-05	0.00144276	0.419497	0.999958	0.999958	1.80605e-05	FALSE	NS	FALSE
ENSG00000026297	ENSG00000026297	RNASET2	RNASET2	3611.06	-4.0074e-06	0.00144267	0.370357	0.999958	0.999958	1.80605e-05	FALSE	NS	FALSE
ENSG00000026508	ENSG00000026508	CD44	CD44	12419.8	4.06912e-06	0.00144267	0.331064	0.999958	0.999958	1.80605e-05	FALSE	NS	FALSE
ENSG00000026652	ENSG00000026652	AGPAT4	AGPAT4	524.537	-4.77085e-06	0.00144268	0.21698	0.999958	0.999958	1.80605e-05	FALSE	NS	FALSE
ENSG00000026751	ENSG00000026751	SLAMF7	SLAMF7	69.2149	-4.00434e-07	0.00144269	0.768349	0.999958	0.999958	1.80605e-05	FALSE	NS	FALSE
ENSG00000026950	ENSG00000026950	BTN3A1	BTN3A1	2605.47	-1.58187e-06	0.00144268	0.593001	0.999958	0.999958	1.80605e-05	FALSE	NS	FALSE
ENSG00000027001	ENSG00000027001	MIPEP	MIPEP	136.986	-2.1153e-06	0.00144269	0.397786	0.999958	0.999958	1.80605e-05	FALSE	NS	FALSE
ENSG00000027075	ENSG00000027075	PRKCH	PRKCH	4760.73	-6.38375e-06	0.00144266	0.257776	0.999958	0.999958	1.80605e-05	FALSE	NS	FALSE
ENSG00000027697	ENSG00000027697	IFNGR1	IFNGR1	450.312	-9.08681e-07	0.00144268	0.77742	0.999958	0.999958	1.80605e-05	FALSE	NS	FALSE
ENSG00000027847	ENSG00000027847	B4GALT7	B4GALT7	387.401	-2.15271e-06	0.00144268	0.485247	0.999958	0.999958	1.80605e-05	FALSE	NS	FALSE
ENSG00000027869	ENSG00000027869	SH2D2A	SH2D2A	1323.59	1.94749e-06	0.00144266	0.699381	0.999958	0.999958	1.80605e-05	FALSE	NS	FALSE
ENSG00000028116	ENSG00000028116	VRK2	VRK2	270.064	-4.86435e-07	0.00144268	0.870602	0.999958	0.999958	1.80605e-05	FALSE	NS	FALSE
ENSG00000028137	ENSG00000028137	TNFRSF1B	TNFRSF1B	42702.9	-1.52427e-06	0.00144268	0.656951	0.999958	0.999958	1.80605e-05	FALSE	NS	FALSE
ENSG00000028203	ENSG00000028203	VEZT	VEZT	700.15	8.08673e-08	0.00144267	0.987504	0.999958	0.999958	1.80605e-05	FALSE	NS	FALSE
ENSG00000028277	ENSG00000028277	POU2F2	POU2F2	3294.94	4.83152e-07	0.00144266	0.919179	0.999958	0.999958	1.80605e-05	FALSE	NS	FALSE
ENSG00000028310	ENSG00000028310	BRD9	BRD9	1318.93	-6.1425e-06	0.00144267	0.208588	0.999958	0.999958	1.80605e-05	FALSE	NS	FALSE
ENSG00000028528	ENSG00000028528	SNX1	SNX1	2346.98	-2.6094e-06	0.00144267	0.543296	0.999958	0.999958	1.80605e-05	FALSE	NS	FALSE
ENSG00000028839	ENSG00000028839	TBPL1	TBPL1	328.652	2.02004e-06	0.00144268	0.555928	0.999958	0.999958	1.80605e-05	FALSE	NS	FALSE
ENSG00000029153	ENSG00000029153	BMAL2	BMAL2	725.16	-9.38485e-07	0.00144269	0.717002	0.999958	0.999958	1.80605e-05	FALSE	NS	FALSE
ENSG00000029363	ENSG00000029363	BCLAF1	BCLAF1	2985.31	-5.65939e-06	0.00144267	0.23109	0.999958	0.999958	1.80605e-05	FALSE	NS	FALSE
ENSG00000029364	ENSG00000029364	SLC39A9	SLC39A9	1076.87	-1.12097e-06	0.00144267	0.771351	0.999958	0.999958	1.80605e-05	FALSE	NS	FALSE
ENSG00000029534	ENSG00000029534	ANK1	ANK1	1795.74	-9.59209e-07	0.00144269	0.68862	0.999958	0.999958	1.80605e-05	FALSE	NS	FALSE
ENSG00000029639	ENSG00000029639	TFB1M	TFB1M	249.135	-3.40267e-06	0.00144268	0.28217	0.999958	0.999958	1.80605e-05	FALSE	NS	FALSE
ENSG00000029725	ENSG00000029725	RABEP1	RABEP1	1017.65	8.51918e-07	0.00144266	0.862971	0.999958	0.999958	1.80605e-05	FALSE	NS	FALSE
ENSG00000029993	ENSG00000029993	HMGB3	HMGB3	410.174	2.58026e-06	0.00144269	0.318848	0.999958	0.999958	1.80605e-05	FALSE	NS	FALSE
ENSG00000030066	ENSG00000030066	NUP160	NUP160	990.004	-2.75606e-06	0.00144267	0.49203	0.999958	0.999958	1.80605e-05	FALSE	NS	FALSE
ENSG00000030110	ENSG00000030110	BAK1	BAK1	2002.79	7.18218e-07	0.00144267	0.872967	0.999958	0.999958	1.80605e-05	FALSE	NS	FALSE
ENSG00000030419	ENSG00000030419	IKZF2	IKZF2	2585.98	-5.44545e-08	0.00144269	0.906499	0.999958	0.999958	1.80605e-05	FALSE	NS	FALSE
ENSG00000030582	ENSG00000030582	GRN	GRN	2718.49	-4.78748e-06	0.00144267	0.272041	0.999958	0.999958	1.80605e-05	FALSE	NS	FALSE
ENSG00000031003	ENSG00000031003	FAM13B	FAM13B	1145.89	-3.03822e-06	0.00144267	0.468136	0.999958	0.999958	1.80605e-05	FALSE	NS	FALSE
ENSG00000031081	ENSG00000031081	ARHGAP31	ARHGAP31	996.112	4.58458e-07	0.00144266	0.9398	0.999958	0.999958	1.80605e-05	FALSE	NS	FALSE
ENSG00000031691	ENSG00000031691	CENPQ	CENPQ	130.71	1.78003e-06	0.00144269	0.426664	0.999958	0.999958	1.80605e-05	FALSE	NS	FALSE
ENSG00000031698	ENSG00000031698	SARS1	SARS1	2362.64	-2.69026e-07	0.00144266	0.953929	0.999958	0.999958	1.80605e-05	FALSE	NS	FALSE
ENSG00000031823	ENSG00000031823	RANBP3	RANBP3	2062.28	-1.51237e-06	0.00144266	0.773043	0.999958	0.999958	1.80605e-05	FALSE	NS	FALSE
ENSG00000032219	ENSG00000032219	ARID4A	ARID4A	699.872	1.41895e-06	0.00144268	0.659053	0.999958	0.999958	1.80605e-05	FALSE	NS	FALSE
ENSG00000032389	ENSG00000032389	EIPR1	EIPR1	798.942	-6.95993e-07	0.00144267	0.879082	0.999958	0.999958	1.80605e-05	FALSE	NS	FALSE
ENSG00000032444	ENSG00000032444	PNPLA6	PNPLA6	4969.67	-6.03549e-06	0.00144266	0.257674	0.999958	0.999958	1.80605e-05	FALSE	NS	FALSE
ENSG00000032742	ENSG00000032742	IFT88	IFT88	100.89	-1.37711e-06	0.00144269	0.451695	0.999958	0.999958	1.80605e-05	FALSE	NS	FALSE
ENSG00000033011	ENSG00000033011	ALG1	ALG1	727.541	-6.29683e-06	0.00144268	0.117509	0.999958	0.999958	1.80605e-05	FALSE	NS	FALSE
ENSG00000033030	ENSG00000033030	ZCCHC8	ZCCHC8	627.735	-1.40549e-06	0.00144267	0.721468	0.999958	0.999958	1.80605e-05	FALSE	NS	FALSE
ENSG00000033050	ENSG00000033050	ABCF2	ABCF2	860.83	-4.80834e-06	0.00144268	0.239398	0.999958	0.999958	1.80605e-05	FALSE	NS	FALSE
ENSG00000033100	ENSG00000033100	CHPF2	CHPF2	2410.1	-4.36512e-06	0.00144266	0.42567	0.999958	0.999958	1.80605e-05	FALSE	NS	FALSE
ENSG00000033170	ENSG00000033170	FUT8	FUT8	801.511	-1.94593e-06	0.00144268	0.537419	0.999958	0.999958	1.80605e-05	FALSE	NS	FALSE
ENSG00000033178	ENSG00000033178	UBA6	UBA6	958.118	4.00327e-06	0.00144268	0.316397	0.999958	0.999958	1.80605e-05	FALSE	NS	FALSE
ENSG00000033327	ENSG00000033327	GAB2	GAB2	2062.14	-2.23911e-06	0.00144269	0.361796	0.999958	0.999958	1.80605e-05	FALSE	NS	FALSE
ENSG00000033627	ENSG00000033627	ATP6V0A1	ATP6V0A1	1071.92	-1.31876e-06	0.00144268	0.695316	0.999958	0.999958	1.80605e-05	FALSE	NS	FALSE
ENSG00000033800	ENSG00000033800	PIAS1	PIAS1	1006.75	4.25225e-06	0.00144267	0.501685	0.999958	0.999958	1.80605e-05	FALSE	NS	FALSE
ENSG00000033867	ENSG00000033867	SLC4A7	SLC4A7	2101.2	1.97132e-06	0.00144268	0.605007	0.999958	0.999958	1.80605e-05	FALSE	NS	FALSE
ENSG00000034152	ENSG00000034152	MAP2K3	MAP2K3	1728.84	-2.60036e-06	0.00144267	0.523679	0.999958	0.999958	1.80605e-05	FALSE	NS	FALSE
ENSG00000034510	ENSG00000034510	TMSB10	TMSB10	34540.6	4.2007e-06	0.00144266	0.429758	0.999958	0.999958	1.80605e-05	FALSE	NS	FALSE
ENSG00000034533	ENSG00000034533	ASTE1	ASTE1	207.939	-2.04663e-06	0.00144268	0.460018	0.999958	0.999958	1.80605e-05	FALSE	NS	FALSE
ENSG00000034677	ENSG00000034677	RNF19A	RNF19A	1694.93	-3.55419e-06	0.00144267	0.415608	0.999958	0.999958	1.80605e-05	FALSE	NS	FALSE
ENSG00000034693	ENSG00000034693	PEX3	PEX3	263.343	-4.50565e-07	0.00144268	0.870695	0.999958	0.999958	1.80605e-05	FALSE	NS	FALSE
ENSG00000034713	ENSG00000034713	GABARAPL2	GABARAPL2	1132.01	8.51087e-08	0.00144266	0.987843	0.999958	0.999958	1.80605e-05	FALSE	NS	FALSE
ENSG00000035115	ENSG00000035115	SH3YL1	SH3YL1	694.465	9.86459e-07	0.00144269	0.602185	0.999958	0.999958	1.80605e-05	FALSE	NS	FALSE
ENSG00000035141	ENSG00000035141	FAM136A	FAM136A	757.799	2.53264e-07	0.00144268	0.946366	0.999958	0.999958	1.80605e-05	FALSE	NS	FALSE
ENSG00000035403	ENSG00000035403	VCL	VCL	1405.41	-2.48524e-07	0.00144267	0.947145	0.999958	0.999958	1.80605e-05	FALSE	NS	FALSE
ENSG00000035499	ENSG00000035499	DEPDC1B	DEPDC1B	347.91	2.91502e-06	0.00144269	0.114563	0.999958	0.999958	1.80605e-05	FALSE	NS	FALSE
ENSG00000035664	ENSG00000035664	DAPK2	DAPK2	15.4737	1.90622e-07	0.00144269	0.653812	0.999958	0.999958	1.80605e-05	FALSE	NS	FALSE
ENSG00000035681	ENSG00000035681	NSMAF	NSMAF	1355.93	-2.4011e-06	0.00144266	0.624455	0.999958	0.999958	1.80605e-05	FALSE	NS	FALSE
ENSG00000035687	ENSG00000035687	ADSS2	ADSS2	1144.91	-5.38559e-07	0.00144266	0.910289	0.999958	0.999958	1.80605e-05	FALSE	NS	FALSE
ENSG00000035720	ENSG00000035720	STAP1	STAP1	164.606	2.38056e-06	0.00144269	0.293525	0.999958	0.999958	1.80605e-05	FALSE	NS	FALSE
ENSG00000035862	ENSG00000035862	TIMP2	TIMP2	26.9844	1.25385e-06	0.00144269	0.12178	0.999958	0.999958	1.80605e-05	FALSE	NS	FALSE
ENSG00000035928	ENSG00000035928	RFC1	RFC1	847.872	5.91772e-07	0.00144267	0.891651	0.999958	0.999958	1.80605e-05	FALSE	NS	FALSE
ENSG00000036054	ENSG00000036054	TBC1D23	TBC1D23	408.088	-3.03926e-06	0.00144268	0.418393	0.999958	0.999958	1.80605e-05	FALSE	NS	FALSE
ENSG00000036257	ENSG00000036257	CUL3	CUL3	1705.07	1.37131e-06	0.00144266	0.797709	0.999958	0.999958	1.80605e-05	FALSE	NS	FALSE
ENSG00000036448	ENSG00000036448	MYOM2	MYOM2	31.8073	1.94223e-07	0.00144269	0.596588	0.999958	0.999958	1.80605e-05	FALSE	NS	FALSE
ENSG00000036549	ENSG00000036549	ZZZ3	ZZZ3	618.047	-3.14165e-06	0.00144268	0.343206	0.999958	0.999958	1.80605e-05	FALSE	NS	FALSE
ENSG00000036828	ENSG00000036828	CASR	CASR	283.647	-1.23909e-06	0.00144269	0.354545	0.999958	0.999958	1.80605e-05	FALSE	NS	FALSE
ENSG00000037042	ENSG00000037042	TUBG2	TUBG2	155.379	-6.2863e-07	0.00144269	0.777492	0.999958	0.999958	1.80605e-05	FALSE	NS	FALSE
ENSG00000037241	ENSG00000037241	RPL26L1	RPL26L1	292.248	3.42833e-06	0.00144269	0.240752	0.999958	0.999958	1.80605e-05	FALSE	NS	FALSE
ENSG00000037280	ENSG00000037280	FLT4	FLT4	622.539	-3.77709e-07	0.00144269	0.833033	0.999958	0.999958	1.80605e-05	FALSE	NS	FALSE
ENSG00000037474	ENSG00000037474	NSUN2	NSUN2	1483.39	1.27957e-07	0.00144266	0.981213	0.999958	0.999958	1.80605e-05	FALSE	NS	FALSE
ENSG00000037749	ENSG00000037749	MFAP3	MFAP3	551.457	-9.92463e-07	0.00144267	0.293679	0.999958	0.999958	1.80605e-05	FALSE	NS	FALSE
ENSG00000037757	ENSG00000037757	MRI1	MRI1	1264.46	-1.34484e-06	0.00144268	0.661023	0.999958	0.999958	1.80605e-05	FALSE	NS	FALSE
ENSG00000037897	ENSG00000037897	METTL1	METTL1	46.5523	-6.39348e-07	0.00144269	0.634466	0.999958	0.999958	1.80605e-05	FALSE	NS	FALSE
ENSG00000038002	ENSG00000038002	AGA	AGA	492.573	-8.8639e-07	0.00144268	0.776985	0.999958	0.999958	1.80605e-05	FALSE	NS	FALSE
ENSG00000038210	ENSG00000038210	PI4K2B	PI4K2B	1202.91	2.60413e-06	0.00144268	0.448455	0.999958	0.999958	1.80605e-05	FALSE	NS	FALSE
ENSG00000038219	ENSG00000038219	BOD1L1	BOD1L1	1501.41	-3.59479e-06	0.00144267	0.399053	0.999958	0.999958	1.80605e-05	FALSE	NS	FALSE
ENSG00000038274	ENSG00000038274	MAT2B	MAT2B	3520.82	1.08302e-06	0.00144266	0.825836	0.999958	0.999958	1.80605e-05	FALSE	NS	FALSE
ENSG00000038358	ENSG00000038358	EDC4	EDC4	2860.94	-6.25993e-06	0.00144267	0.199773	0.999958	0.999958	1.80605e-05	FALSE	NS	FALSE
ENSG00000038382	ENSG00000038382	TRIO	TRIO	980.274	-3.14835e-06	0.00144269	0.240271	0.999958	0.999958	1.80605e-05	FALSE	NS	FALSE
ENSG00000038532	ENSG00000038532	CLEC16A	CLEC16A	1240.06	-3.59092e-06	0.00144267	0.428352	0.999958	0.999958	1.80605e-05	FALSE	NS	FALSE
ENSG00000039068	ENSG00000039068	CDH1	CDH1	63.74	3.02038e-07	0.00144269	0.744458	0.999958	0.999958	1.80605e-05	FALSE	NS	FALSE
ENSG00000039123	ENSG00000039123	MTREX	MTREX	1030.22	-3.39522e-06	0.00144267	0.414553	0.999958	0.999958	1.80605e-05	FALSE	NS	FALSE
ENSG00000039319	ENSG00000039319	ZFYVE16	ZFYVE16	275.113	-7.48081e-07	0.00144269	0.751371	0.999958	0.999958	1.80605e-05	FALSE	NS	FALSE
ENSG00000039523	ENSG00000039523	RIPOR1	RIPOR1	649.084	2.53407e-06	0.00144268	0.488647	0.999958	0.999958	1.80605e-05	FALSE	NS	FALSE
ENSG00000039600	ENSG00000039600	SOX30	SOX30	12.318	3.55418e-07	0.00144269	0.639368	0.999958	0.999958	1.80605e-05	FALSE	NS	FALSE
ENSG00000039650	ENSG00000039650	PNKP	PNKP	811.961	-2.81673e-06	0.00144268	0.468125	0.999958	0.999958	1.80605e-05	FALSE	NS	FALSE
ENSG00000040199	ENSG00000040199	PHLPP2	PHLPP2	588.677	8.62602e-07	0.00144268	0.788103	0.999958	0.999958	1.80605e-05	FALSE	NS	FALSE
ENSG00000040275	ENSG00000040275	SPDL1	SPDL1	312.642	2.4347e-06	0.00144269	0.277945	0.999958	0.999958	1.80605e-05	FALSE	NS	FALSE
ENSG00000040341	ENSG00000040341	STAU2	STAU2	889.317	4.19519e-06	0.00144267	0.377811	0.999958	0.999958	1.80605e-05	FALSE	NS	FALSE
ENSG00000040487	ENSG00000040487	SLC66A1	SLC66A1	171.735	1.24722e-06	0.00144269	0.622573	0.999958	0.999958	1.80605e-05	FALSE	NS	FALSE
ENSG00000040531	ENSG00000040531	CTNS	CTNS	700.495	-4.63358e-06	0.00144269	0.0868866	0.999958	0.999958	1.80605e-05	FALSE	NS	FALSE
ENSG00000040608	ENSG00000040608	RTN4R	RTN4R	32.9813	3.69895e-07	0.00144269	0.77022	0.999958	0.999958	1.80605e-05	FALSE	NS	FALSE
ENSG00000040633	ENSG00000040633	PHF23	PHF23	726.122	2.54467e-06	0.00144267	0.515937	0.999958	0.999958	1.80605e-05	FALSE	NS	FALSE
ENSG00000040933	ENSG00000040933	INPP4A	INPP4A	2276.88	-1.08176e-05	0.00144267	0.0456039	0.999958	0.999958	1.80605e-05	FALSE	NS	FALSE
ENSG00000041357	ENSG00000041357	PSMA4	PSMA4	1674.22	5.32421e-07	0.00144266	0.91146	0.999958	0.999958	1.80605e-05	FALSE	NS	FALSE
ENSG00000041802	ENSG00000041802	LSG1	LSG1	1120.4	-2.30944e-05	0.00144277	0.678251	0.999958	0.999958	1.80605e-05	FALSE	NS	FALSE
ENSG00000041880	ENSG00000041880	PARP3	PARP3	523.717	-3.68997e-06	0.00144268	0.296337	0.999958	0.999958	1.80605e-05	FALSE	NS	FALSE
ENSG00000041982	ENSG00000041982	TNC	TNC	6.78626	-1.30316e-07	0.00144269	0.393901	0.999958	0.999958	1.80605e-05	FALSE	NS	FALSE
ENSG00000041988	ENSG00000041988	THAP3	THAP3	274.803	2.42565e-06	0.00144268	0.462562	0.999958	0.999958	1.80605e-05	FALSE	NS	FALSE
ENSG00000042062	ENSG00000042062	RIPOR3	RIPOR3	9.56013	2.23383e-07	0.00144269	0.820276	0.999958	0.999958	1.80605e-05	FALSE	NS	FALSE
ENSG00000042088	ENSG00000042088	TDP1	TDP1	1070.54	3.2386e-06	0.00144267	0.449383	0.999958	0.999958	1.80605e-05	FALSE	NS	FALSE
ENSG00000042286	ENSG00000042286	AIFM2	AIFM2	323.668	5.18167e-07	0.00144268	0.8571	0.999958	0.999958	1.80605e-05	FALSE	NS	FALSE
ENSG00000042317	ENSG00000042317	SPATA7	SPATA7	55.6557	-1.90046e-07	0.00144269	0.907097	0.999958	0.999958	1.80605e-05	FALSE	NS	FALSE
ENSG00000042429	ENSG00000042429	MED17	MED17	822.661	4.65382e-07	0.00144267	0.918034	0.999958	0.999958	1.80605e-05	FALSE	NS	FALSE
ENSG00000042445	ENSG00000042445	RETSAT	RETSAT	64.3759	-5.3597e-07	0.00144269	0.30013	0.999958	0.999958	1.80605e-05	FALSE	NS	FALSE
ENSG00000042493	ENSG00000042493	CAPG	CAPG	1966.77	-4.10174e-06	0.00144267	0.335887	0.999958	0.999958	1.80605e-05	FALSE	NS	FALSE
ENSG00000042753	ENSG00000042753	AP2S1	AP2S1	845.037	-5.98445e-07	0.00144268	0.856863	0.999958	0.999958	1.80605e-05	FALSE	NS	FALSE
ENSG00000042832	ENSG00000042832	TG	TG	19.8157	1.32342e-06	0.00144269	0.0894883	0.999958	0.999958	1.80605e-05	FALSE	NS	FALSE
ENSG00000043093	ENSG00000043093	DCUN1D1	DCUN1D1	772.15	3.67343e-06	0.00144267	0.434291	0.999958	0.999958	1.80605e-05	FALSE	NS	FALSE
ENSG00000043143	ENSG00000043143	JADE2	JADE2	3320.01	3.39975e-06	0.00144265	0.546146	0.999958	0.999958	1.80605e-05	FALSE	NS	FALSE
ENSG00000043462	ENSG00000043462	LCP2	LCP2	7039.93	-3.21647e-06	0.00144266	0.548894	0.999958	0.999958	1.80605e-05	FALSE	NS	FALSE
ENSG00000043514	ENSG00000043514	TRIT1	TRIT1	273.015	2.46428e-07	0.00144268	0.938747	0.999958	0.999958	1.80605e-05	FALSE	NS	FALSE
ENSG00000044090	ENSG00000044090	CUL7	CUL7	686.562	6.01356e-07	0.00144268	0.839934	0.999958	0.999958	1.80605e-05	FALSE	NS	FALSE
ENSG00000044115	ENSG00000044115	CTNNA1	CTNNA1	1884.36	4.58469e-06	0.00144267	0.367638	0.999958	0.999958	1.80605e-05	FALSE	NS	FALSE
ENSG00000044446	ENSG00000044446	PHKA2	PHKA2	684.677	1.44384e-06	0.00144267	0.725315	0.999958	0.999958	1.80605e-05	FALSE	NS	FALSE
ENSG00000044459	ENSG00000044459	CNTLN	CNTLN	23.0792	5.00826e-07	0.00144269	0.603681	0.999958	0.999958	1.80605e-05	FALSE	NS	FALSE
ENSG00000044574	ENSG00000044574	HSPA5	HSPA5	7902.04	-3.72229e-06	0.00144266	0.493208	0.999958	0.999958	1.80605e-05	FALSE	NS	FALSE
ENSG00000046604	ENSG00000046604	DSG2	DSG2	17.5538	-1.78366e-07	0.00144269	0.845999	0.999958	0.999958	1.80605e-05	FALSE	NS	FALSE
ENSG00000046647	ENSG00000046647	GEMIN8	GEMIN8	211.929	1.22954e-07	0.00144268	0.966618	0.999958	0.999958	1.80605e-05	FALSE	NS	FALSE
ENSG00000046651	ENSG00000046651	OFD1	OFD1	984.507	-3.10849e-06	0.00144268	0.288302	0.999958	0.999958	1.80605e-05	FALSE	NS	FALSE
ENSG00000046653	ENSG00000046653	GPM6B	GPM6B	36.3928	-1.30405e-07	0.00144269	0.916389	0.999958	0.999958	1.80605e-05	FALSE	NS	FALSE
ENSG00000047056	ENSG00000047056	WDR37	WDR37	1043.38	-2.18666e-07	0.00144267	0.958577	0.999958	0.999958	1.80605e-05	FALSE	NS	FALSE
ENSG00000047188	ENSG00000047188	YTHDC2	YTHDC2	960.786	-3.11035e-06	0.00144267	0.468325	0.999958	0.999958	1.80605e-05	FALSE	NS	FALSE
ENSG00000047230	ENSG00000047230	CTPS2	CTPS2	264.107	2.76283e-06	0.00144269	0.316628	0.999958	0.999958	1.80605e-05	FALSE	NS	FALSE
ENSG00000047249	ENSG00000047249	ATP6V1H	ATP6V1H	604.071	-1.1109e-06	0.00144267	0.784808	0.999958	0.999958	1.80605e-05	FALSE	NS	FALSE
ENSG00000047315	ENSG00000047315	POLR2B	POLR2B	2369.51	-2.00842e-06	0.00144266	0.703188	0.999958	0.999958	1.80605e-05	FALSE	NS	FALSE
ENSG00000047346	ENSG00000047346	ATOSA	ATOSA	1541.5	-2.41297e-06	0.00144266	0.612612	0.999958	0.999958	1.80605e-05	FALSE	NS	FALSE
ENSG00000047365	ENSG00000047365	ARAP2	ARAP2	2006.43	-3.40154e-06	0.00144268	0.353555	0.999958	0.999958	1.80605e-05	FALSE	NS	FALSE
ENSG00000047410	ENSG00000047410	TPR	TPR	2685.1	-2.93676e-06	0.00144267	0.514133	0.999958	0.999958	1.80605e-05	FALSE	NS	FALSE
ENSG00000047578	ENSG00000047578	KATNIP	KATNIP	571.814	-2.37079e-06	0.00144268	0.521845	0.999958	0.999958	1.80605e-05	FALSE	NS	FALSE
ENSG00000047579	ENSG00000047579	DTNBP1	DTNBP1	376.083	5.73541e-07	0.00144268	0.87741	0.999958	0.999958	1.80605e-05	FALSE	NS	FALSE
ENSG00000047621	ENSG00000047621	FERRY3	FERRY3	282.037	3.02941e-07	0.00144268	0.927588	0.999958	0.999958	1.80605e-05	FALSE	NS	FALSE
ENSG00000047644	ENSG00000047644	WWC3	WWC3	444.302	1.10193e-08	0.00144269	0.996045	0.999958	0.999958	1.80605e-05	FALSE	NS	FALSE
ENSG00000047849	ENSG00000047849	MAP4	MAP4	5077.29	4.6373e-06	0.00144266	0.349665	0.999958	0.999958	1.80605e-05	FALSE	NS	FALSE
ENSG00000047932	ENSG00000047932	GOPC	GOPC	1210.57	-5.57963e-06	0.00144267	0.245007	0.999958	0.999958	1.80605e-05	FALSE	NS	FALSE
ENSG00000048028	ENSG00000048028	USP28	USP28	985.745	-5.68798e-07	0.00144268	0.857958	0.999958	0.999958	1.80605e-05	FALSE	NS	FALSE
ENSG00000048052	ENSG00000048052	HDAC9	HDAC9	695.035	-5.21343e-06	0.00144269	0.0692799	0.999958	0.999958	1.80605e-05	FALSE	NS	FALSE
ENSG00000048140	ENSG00000048140	TSPAN17	TSPAN17	2151.28	-1.47007e-06	0.00144266	0.764431	0.999958	0.999958	1.80605e-05	FALSE	NS	FALSE
ENSG00000048162	ENSG00000048162	NOP16	NOP16	241.246	-1.42754e-06	0.00144268	0.608589	0.999958	0.999958	1.80605e-05	FALSE	NS	FALSE
ENSG00000048392	ENSG00000048392	RRM2B	RRM2B	680.993	-1.50428e-06	0.00144268	0.673231	0.999958	0.999958	1.80605e-05	FALSE	NS	FALSE
ENSG00000048405	ENSG00000048405	ZNF800	ZNF800	1166.48	2.03337e-06	0.00144267	0.6343	0.999958	0.999958	1.80605e-05	FALSE	NS	FALSE
ENSG00000048471	ENSG00000048471	SNX29	SNX29	1674.55	5.66163e-06	0.00144268	0.174565	0.999958	0.999958	1.80605e-05	FALSE	NS	FALSE
ENSG00000048544	ENSG00000048544	MRPS10	MRPS10	826	5.28113e-07	0.00144268	0.889084	0.999958	0.999958	1.80605e-05	FALSE	NS	FALSE
ENSG00000048649	ENSG00000048649	RSF1	RSF1	815.28	-4.11878e-07	0.00144267	0.916314	0.999958	0.999958	1.80605e-05	FALSE	NS	FALSE
ENSG00000048707	ENSG00000048707	VPS13D	VPS13D	1439.82	-1.52728e-06	0.00144268	0.610757	0.999958	0.999958	1.80605e-05	FALSE	NS	FALSE
ENSG00000048740	ENSG00000048740	CELF2	CELF2	6048.06	-1.19426e-06	0.00144266	0.819142	0.999958	0.999958	1.80605e-05	FALSE	NS	FALSE
ENSG00000048828	ENSG00000048828	FAM120A	FAM120A	5321	-2.03408e-06	0.00144267	0.64134	0.999958	0.999958	1.80605e-05	FALSE	NS	FALSE
ENSG00000048991	ENSG00000048991	R3HDM1	R3HDM1	1168.61	-1.52993e-06	0.00144268	0.676203	0.999958	0.999958	1.80605e-05	FALSE	NS	FALSE
ENSG00000049089	ENSG00000049089	COL9A2	COL9A2	2064.65	-2.21835e-06	0.00144268	0.490707	0.999958	0.999958	1.80605e-05	FALSE	NS	FALSE
ENSG00000049167	ENSG00000049167	ERCC8	ERCC8	304.428	1.81579e-06	0.00144269	0.489565	0.999958	0.999958	1.80605e-05	FALSE	NS	FALSE
ENSG00000049192	ENSG00000049192	ADAMTS6	ADAMTS6	22.8887	-1.92946e-08	0.00144269	0.955409	0.999958	0.999958	1.80605e-05	FALSE	NS	FALSE
ENSG00000049239	ENSG00000049239	H6PD	H6PD	2589.11	1.21915e-06	0.00144267	0.771239	0.999958	0.999958	1.80605e-05	FALSE	NS	FALSE
ENSG00000049245	ENSG00000049245	VAMP3	VAMP3	749.446	-6.14851e-06	0.00144267	0.174698	0.999958	0.999958	1.80605e-05	FALSE	NS	FALSE
ENSG00000049246	ENSG00000049246	PER3	PER3	238.212	-1.55734e-06	0.00144269	0.406825	0.999958	0.999958	1.80605e-05	FALSE	NS	FALSE
ENSG00000049247	ENSG00000049247	UTS2	UTS2	315.926	7.94287e-08	0.00144269	0.925614	0.999958	0.999958	1.80605e-05	FALSE	NS	FALSE
ENSG00000049249	ENSG00000049249	TNFRSF9	TNFRSF9	752.203	1.21676e-05	0.0014427	0.00478551	0.999958	0.999958	1.80605e-05	FALSE	NS	FALSE
ENSG00000049449	ENSG00000049449	RCN1	RCN1	382.55	4.78288e-06	0.00144268	0.151381	0.999958	0.999958	1.80605e-05	FALSE	NS	FALSE
ENSG00000049541	ENSG00000049541	RFC2	RFC2	406.631	1.92252e-06	0.00144269	0.417403	0.999958	0.999958	1.80605e-05	FALSE	NS	FALSE
ENSG00000049618	ENSG00000049618	ARID1B	ARID1B	2353.55	-1.41353e-06	0.00144266	0.782786	0.999958	0.999958	1.80605e-05	FALSE	NS	FALSE
ENSG00000049656	ENSG00000049656	CLPTM1L	CLPTM1L	2115.86	-2.42896e-06	0.00144265	0.656101	0.999958	0.999958	1.80605e-05	FALSE	NS	FALSE
ENSG00000049759	ENSG00000049759	NEDD4L	NEDD4L	51.4765	-1.25828e-06	0.00144269	0.245495	0.999958	0.999958	1.80605e-05	FALSE	NS	FALSE
ENSG00000049768	ENSG00000049768	FOXP3	FOXP3	12511	-4.163e-06	0.00144268	0.225097	0.999958	0.999958	1.80605e-05	FALSE	NS	FALSE
ENSG00000049769	ENSG00000049769	PPP1R3F	PPP1R3F	1065.9	-5.85478e-06	0.00144267	0.192396	0.999958	0.999958	1.80605e-05	FALSE	NS	FALSE
ENSG00000049860	ENSG00000049860	HEXB	HEXB	943.274	-1.20462e-06	0.00144267	0.791768	0.999958	0.999958	1.80605e-05	FALSE	NS	FALSE
ENSG00000049883	ENSG00000049883	PTCD2	PTCD2	355.087	5.33528e-06	0.00144268	0.120794	0.999958	0.999958	1.80605e-05	FALSE	NS	FALSE
ENSG00000050130	ENSG00000050130	JKAMP	JKAMP	730.545	3.39153e-06	0.00144267	0.450303	0.999958	0.999958	1.80605e-05	FALSE	NS	FALSE
ENSG00000050327	ENSG00000050327	ARHGEF5	ARHGEF5	102.148	1.00564e-06	0.00144269	0.562899	0.999958	0.999958	1.80605e-05	FALSE	NS	FALSE
ENSG00000050344	ENSG00000050344	NFE2L3	NFE2L3	1026.92	-4.36601e-07	0.00144267	0.940234	0.999958	0.999958	1.80605e-05	FALSE	NS	FALSE
ENSG00000050393	ENSG00000050393	MCUR1	MCUR1	545.953	2.56532e-06	0.00144268	0.511249	0.999958	0.999958	1.80605e-05	FALSE	NS	FALSE
ENSG00000050405	ENSG00000050405	LIMA1	LIMA1	730.756	2.574e-06	0.00144267	0.514659	0.999958	0.999958	1.80605e-05	FALSE	NS	FALSE
ENSG00000050426	ENSG00000050426	LETMD1	LETMD1	1472.01	2.83801e-06	0.00144268	0.418401	0.999958	0.999958	1.80605e-05	FALSE	NS	FALSE
ENSG00000050438	ENSG00000050438	SLC4A8	SLC4A8	121.528	4.90235e-07	0.00144269	0.703892	0.999958	0.999958	1.80605e-05	FALSE	NS	FALSE
ENSG00000050555	ENSG00000050555	LAMC3	LAMC3	16.8518	1.43167e-06	0.00144269	0.0864173	0.999958	0.999958	1.80605e-05	FALSE	NS	FALSE
ENSG00000050628	ENSG00000050628	PTGER3	PTGER3	68.5443	2.82134e-07	0.00144269	0.86935	0.999958	0.999958	1.80605e-05	FALSE	NS	FALSE
ENSG00000050730	ENSG00000050730	TNIP3	TNIP3	47.638	9.26939e-07	0.00144269	0.567394	0.999958	0.999958	1.80605e-05	FALSE	NS	FALSE
ENSG00000050748	ENSG00000050748	MAPK9	MAPK9	973.323	-2.38171e-06	0.00144267	0.591491	0.999958	0.999958	1.80605e-05	FALSE	NS	FALSE
ENSG00000051009	ENSG00000051009	FHIP1B	FHIP1B	783.318	-8.47584e-07	0.00144268	0.782522	0.999958	0.999958	1.80605e-05	FALSE	NS	FALSE
ENSG00000051108	ENSG00000051108	HERPUD1	HERPUD1	2292.39	4.07881e-06	0.00144267	0.333018	0.999958	0.999958	1.80605e-05	FALSE	NS	FALSE
ENSG00000051128	ENSG00000051128	HOMER3	HOMER3	8.82371	1.42685e-07	0.00144269	0.80563	0.999958	0.999958	1.80605e-05	FALSE	NS	FALSE
ENSG00000051180	ENSG00000051180	RAD51	RAD51	266.64	2.88753e-06	0.00144269	0.130897	0.999958	0.999958	1.80605e-05	FALSE	NS	FALSE
ENSG00000051341	ENSG00000051341	POLQ	POLQ	360.727	1.74034e-06	0.00144269	0.307236	0.999958	0.999958	1.80605e-05	FALSE	NS	FALSE
ENSG00000051382	ENSG00000051382	PIK3CB	PIK3CB	461.39	2.24756e-06	0.00144268	0.549234	0.999958	0.999958	1.80605e-05	FALSE	NS	FALSE
ENSG00000051523	ENSG00000051523	CYBA	CYBA	7822.57	-3.20451e-06	0.00144266	0.546398	0.999958	0.999958	1.80605e-05	FALSE	NS	FALSE
ENSG00000051596	ENSG00000051596	THOC3	THOC3	1218.54	-4.24167e-06	0.00144267	0.358687	0.999958	0.999958	1.80605e-05	FALSE	NS	FALSE
ENSG00000051620	ENSG00000051620	HEBP2	HEBP2	1934.86	4.2208e-07	0.00144268	0.904383	0.999958	0.999958	1.80605e-05	FALSE	NS	FALSE
ENSG00000051825	ENSG00000051825	MPHOSPH9	MPHOSPH9	862.373	4.77654e-06	0.00144267	0.28142	0.999958	0.999958	1.80605e-05	FALSE	NS	FALSE
ENSG00000052126	ENSG00000052126	PLEKHA5	PLEKHA5	103.444	1.65841e-07	0.00144269	0.883705	0.999958	0.999958	1.80605e-05	FALSE	NS	FALSE
ENSG00000052723	ENSG00000052723	SIKE1	SIKE1	707.574	2.67057e-06	0.00144267	0.527277	0.999958	0.999958	1.80605e-05	FALSE	NS	FALSE
ENSG00000052749	ENSG00000052749	RRP12	RRP12	333.542	-4.90866e-07	0.00144268	0.878051	0.999958	0.999958	1.80605e-05	FALSE	NS	FALSE
ENSG00000052795	ENSG00000052795	FNIP2	FNIP2	813.626	2.26009e-06	0.00144267	0.623397	0.999958	0.999958	1.80605e-05	FALSE	NS	FALSE
ENSG00000052802	ENSG00000052802	MSMO1	MSMO1	481.563	2.18102e-06	0.00144268	0.511651	0.999958	0.999958	1.80605e-05	FALSE	NS	FALSE
ENSG00000052841	ENSG00000052841	TTC17	TTC17	2237.36	3.39028e-06	0.00144266	0.50343	0.999958	0.999958	1.80605e-05	FALSE	NS	FALSE
ENSG00000053254	ENSG00000053254	FOXN3	FOXN3	2968.71	5.15197e-07	0.00144265	0.92728	0.999958	0.999958	1.80605e-05	FALSE	NS	FALSE
ENSG00000053371	ENSG00000053371	AKR7A2	AKR7A2	781.78	2.91259e-06	0.00144267	0.51971	0.999958	0.999958	1.80605e-05	FALSE	NS	FALSE
ENSG00000053372	ENSG00000053372	MRTO4	MRTO4	504.404	5.18591e-06	0.00144269	0.104413	0.999958	0.999958	1.80605e-05	FALSE	NS	FALSE
ENSG00000053438	ENSG00000053438	NNAT	NNAT	17.2642	3.88811e-07	0.00144269	0.680607	0.999958	0.999958	1.80605e-05	FALSE	NS	FALSE
ENSG00000053501	ENSG00000053501	USE1	USE1	440.872	-3.63469e-07	0.00144267	0.923783	0.999958	0.999958	1.80605e-05	FALSE	NS	FALSE
ENSG00000053524	ENSG00000053524	MCF2L2	MCF2L2	239.02	-8.4769e-07	0.00144269	0.73785	0.999958	0.999958	1.80605e-05	FALSE	NS	FALSE
ENSG00000053702	ENSG00000053702	NRIP2	NRIP2	88.1471	-2.67668e-06	0.00144269	0.072639	0.999958	0.999958	1.80605e-05	FALSE	NS	FALSE
ENSG00000053770	ENSG00000053770	AP5M1	AP5M1	959.969	-4.44153e-06	0.00144268	0.187178	0.999958	0.999958	1.80605e-05	FALSE	NS	FALSE
ENSG00000053900	ENSG00000053900	ANAPC4	ANAPC4	910.98	-2.33382e-06	0.00144267	0.591981	0.999958	0.999958	1.80605e-05	FALSE	NS	FALSE
ENSG00000053918	ENSG00000053918	KCNQ1	KCNQ1	170.477	1.8263e-06	0.00144269	0.486771	0.999958	0.999958	1.80605e-05	FALSE	NS	FALSE
ENSG00000054116	ENSG00000054116	TRAPPC3	TRAPPC3	908.638	-7.57055e-07	0.00144266	0.87927	0.999958	0.999958	1.80605e-05	FALSE	NS	FALSE
ENSG00000054118	ENSG00000054118	THRAP3	THRAP3	2926.77	2.76868e-06	0.00144266	0.586967	0.999958	0.999958	1.80605e-05	FALSE	NS	FALSE
ENSG00000054148	ENSG00000054148	PHPT1	PHPT1	1368.59	-3.20312e-06	0.00144268	0.391602	0.999958	0.999958	1.80605e-05	FALSE	NS	FALSE
ENSG00000054219	ENSG00000054219	LY75	LY75	3160.32	-4.58591e-06	0.00144266	0.356854	0.999958	0.999958	1.80605e-05	FALSE	NS	FALSE
ENSG00000054267	ENSG00000054267	ARID4B	ARID4B	1267.74	-2.04833e-06	0.00144267	0.605745	0.999958	0.999958	1.80605e-05	FALSE	NS	FALSE
ENSG00000054277	ENSG00000054277	OPN3	OPN3	348.247	-1.32108e-06	0.00144268	0.709011	0.999958	0.999958	1.80605e-05	FALSE	NS	FALSE
ENSG00000054282	ENSG00000054282	SDCCAG8	SDCCAG8	256.536	2.40651e-06	0.00144269	0.345073	0.999958	0.999958	1.80605e-05	FALSE	NS	FALSE
ENSG00000054523	ENSG00000054523	KIF1B	KIF1B	707.502	4.78599e-07	0.00144268	0.892203	0.999958	0.999958	1.80605e-05	FALSE	NS	FALSE
ENSG00000054611	ENSG00000054611	TBC1D22A	TBC1D22A	1146.54	-2.30568e-07	0.00144266	0.958955	0.999958	0.999958	1.80605e-05	FALSE	NS	FALSE
ENSG00000054654	ENSG00000054654	SYNE2	SYNE2	6145.13	-0.452172	0.25579	0.00153249	0.695903	0.695903	0.157451	FALSE	NS	FALSE
ENSG00000054793	ENSG00000054793	ATP9A	ATP9A	96.7116	1.44087e-06	0.00144269	0.244314	0.999958	0.999958	1.80605e-05	FALSE	NS	FALSE
ENSG00000054965	ENSG00000054965	FAM168A	FAM168A	1254.24	5.71711e-07	0.00144266	0.905535	0.999958	0.999958	1.80605e-05	FALSE	NS	FALSE
ENSG00000054967	ENSG00000054967	RELT	RELT	647.497	-1.55203e-06	0.00144267	0.700555	0.999958	0.999958	1.80605e-05	FALSE	NS	FALSE
ENSG00000054983	ENSG00000054983	GALC	GALC	628.559	-1.05283e-06	0.00144268	0.774806	0.999958	0.999958	1.80605e-05	FALSE	NS	FALSE
ENSG00000055044	ENSG00000055044	NOP58	NOP58	1105.49	4.14036e-07	0.00144266	0.931918	0.999958	0.999958	1.80605e-05	FALSE	NS	FALSE
ENSG00000055070	ENSG00000055070	SZRD1	SZRD1	3954.08	6.7975e-07	0.00144267	0.882314	0.999958	0.999958	1.80605e-05	FALSE	NS	FALSE
ENSG00000055118	ENSG00000055118	KCNH2	KCNH2	67.904	8.92174e-07	0.00144269	0.577402	0.999958	0.999958	1.80605e-05	FALSE	NS	FALSE
ENSG00000055130	ENSG00000055130	CUL1	CUL1	1401.36	1.1718e-06	0.00144266	0.82086	0.999958	0.999958	1.80605e-05	FALSE	NS	FALSE
ENSG00000055147	ENSG00000055147	FAM114A2	FAM114A2	468.926	1.95809e-06	0.00144268	0.470724	0.999958	0.999958	1.80605e-05	FALSE	NS	FALSE
ENSG00000055163	ENSG00000055163	CYFIP2	CYFIP2	11906.9	-6.75717e-06	0.00144265	0.266959	0.999958	0.999958	1.80605e-05	FALSE	NS	FALSE
ENSG00000055208	ENSG00000055208	TAB2	TAB2	9008.08	-8.48024e-06	0.00144267	0.101814	0.999958	0.999958	1.80605e-05	FALSE	NS	FALSE
ENSG00000055211	ENSG00000055211	GINM1	GINM1	311.528	-2.32472e-07	0.00144268	0.935594	0.999958	0.999958	1.80605e-05	FALSE	NS	FALSE
ENSG00000055332	ENSG00000055332	EIF2AK2	EIF2AK2	1209.69	-2.19995e-06	0.00144268	0.539332	0.999958	0.999958	1.80605e-05	FALSE	NS	FALSE
ENSG00000055483	ENSG00000055483	USP36	USP36	1454.08	2.48716e-06	0.00144268	0.469345	0.999958	0.999958	1.80605e-05	FALSE	NS	FALSE
ENSG00000055609	ENSG00000055609	KMT2C	KMT2C	2400.54	-2.06376e-06	0.00144267	0.653605	0.999958	0.999958	1.80605e-05	FALSE	NS	FALSE
ENSG00000055917	ENSG00000055917	PUM2	PUM2	3133.65	-1.92158e-06	0.00144265	0.733174	0.999958	0.999958	1.80605e-05	FALSE	NS	FALSE
ENSG00000055950	ENSG00000055950	MRPL43	MRPL43	878.694	-7.73294e-07	0.00144266	0.864788	0.999958	0.999958	1.80605e-05	FALSE	NS	FALSE
ENSG00000055955	ENSG00000055955	ITIH4	ITIH4	487.494	-3.284e-06	0.00144269	0.151311	0.999958	0.999958	1.80605e-05	FALSE	NS	FALSE
ENSG00000056050	ENSG00000056050	HPF1	HPF1	262.507	2.95283e-07	0.00144269	0.911818	0.999958	0.999958	1.80605e-05	FALSE	NS	FALSE
ENSG00000056097	ENSG00000056097	ZFR	ZFR	1747.6	7.35355e-07	0.00144266	0.8824	0.999958	0.999958	1.80605e-05	FALSE	NS	FALSE
ENSG00000056277	ENSG00000056277	ZNF280C	ZNF280C	290.361	3.56449e-06	0.00144268	0.245397	0.999958	0.999958	1.80605e-05	FALSE	NS	FALSE
ENSG00000056558	ENSG00000056558	TRAF1	TRAF1	7271.58	-9.27818e-07	0.00144267	0.823185	0.999958	0.999958	1.80605e-05	FALSE	NS	FALSE
ENSG00000056586	ENSG00000056586	RC3H2	RC3H2	1636.39	-5.26403e-06	0.00144266	0.310348	0.999958	0.999958	1.80605e-05	FALSE	NS	FALSE
ENSG00000056736	ENSG00000056736	IL17RB	IL17RB	769.671	5.86053e-06	0.00144269	0.0625305	0.999958	0.999958	1.80605e-05	FALSE	NS	FALSE
ENSG00000056972	ENSG00000056972	TRAF3IP2	TRAF3IP2	928.934	6.35182e-06	0.00144267	0.163658	0.999958	0.999958	1.80605e-05	FALSE	NS	FALSE
ENSG00000057019	ENSG00000057019	DCBLD2	DCBLD2	48.753	-1.17786e-06	0.00144269	0.252193	0.999958	0.999958	1.80605e-05	FALSE	NS	FALSE
ENSG00000057252	ENSG00000057252	SOAT1	SOAT1	944.036	3.21255e-06	0.00144268	0.30152	0.999958	0.999958	1.80605e-05	FALSE	NS	FALSE
ENSG00000057608	ENSG00000057608	GDI2	GDI2	4360.23	5.8272e-06	0.00144267	0.236905	0.999958	0.999958	1.80605e-05	FALSE	NS	FALSE
ENSG00000057657	ENSG00000057657	PRDM1	PRDM1	3390.71	1.97229e-06	0.00144267	0.61408	0.999958	0.999958	1.80605e-05	FALSE	NS	FALSE
ENSG00000057663	ENSG00000057663	ATG5	ATG5	703.408	5.69538e-08	0.00144268	0.989295	0.999958	0.999958	1.80605e-05	FALSE	NS	FALSE
ENSG00000057757	ENSG00000057757	PITHD1	PITHD1	922.852	9.08723e-07	0.00144267	0.818773	0.999958	0.999958	1.80605e-05	FALSE	NS	FALSE
ENSG00000057935	ENSG00000057935	MTA3	MTA3	507.613	-1.12804e-06	0.00144267	0.774789	0.999958	0.999958	1.80605e-05	FALSE	NS	FALSE
ENSG00000058056	ENSG00000058056	USP13	USP13	337.686	8.39886e-07	0.00144268	0.782892	0.999958	0.999958	1.80605e-05	FALSE	NS	FALSE
ENSG00000058063	ENSG00000058063	ATP11B	ATP11B	2804.56	-3.00601e-06	0.00144266	0.562446	0.999958	0.999958	1.80605e-05	FALSE	NS	FALSE
ENSG00000058085	ENSG00000058085	LAMC2	LAMC2	106.21	1.91606e-08	0.00144269	0.957053	0.999958	0.999958	1.80605e-05	FALSE	NS	FALSE
ENSG00000058091	ENSG00000058091	CDK14	CDK14	64.8911	-1.42622e-07	0.00144269	0.920139	0.999958	0.999958	1.80605e-05	FALSE	NS	FALSE
ENSG00000058262	ENSG00000058262	SEC61A1	SEC61A1	4919.4	5.29646e-07	0.00144265	0.928374	0.999958	0.999958	1.80605e-05	FALSE	NS	FALSE
ENSG00000058272	ENSG00000058272	PPP1R12A	PPP1R12A	2481.24	-2.83299e-06	0.00144266	0.582702	0.999958	0.999958	1.80605e-05	FALSE	NS	FALSE
ENSG00000058453	ENSG00000058453	CROCC	CROCC	770.058	1.0401e-07	0.00144268	0.973551	0.999958	0.999958	1.80605e-05	FALSE	NS	FALSE
ENSG00000058600	ENSG00000058600	POLR3E	POLR3E	1288.83	-4.2998e-06	0.00144267	0.304269	0.999958	0.999958	1.80605e-05	FALSE	NS	FALSE
ENSG00000058668	ENSG00000058668	ATP2B4	ATP2B4	6832.09	4.16274e-07	0.00144265	0.945633	0.999958	0.999958	1.80605e-05	FALSE	NS	FALSE
ENSG00000058673	ENSG00000058673	ZC3H11A	ZC3H11A	3683.57	1.73664e-06	0.00144267	0.693398	0.999958	0.999958	1.80605e-05	FALSE	NS	FALSE
ENSG00000058729	ENSG00000058729	RIOK2	RIOK2	467.657	4.31714e-06	0.00144268	0.261847	0.999958	0.999958	1.80605e-05	FALSE	NS	FALSE
ENSG00000058799	ENSG00000058799	YIPF1	YIPF1	588.574	2.30871e-06	0.00144268	0.528793	0.999958	0.999958	1.80605e-05	FALSE	NS	FALSE
ENSG00000058804	ENSG00000058804	NDC1	NDC1	587.976	2.831e-06	0.00144269	0.211895	0.999958	0.999958	1.80605e-05	FALSE	NS	FALSE
ENSG00000059122	ENSG00000059122	FLYWCH1	FLYWCH1	3508.29	-1.20007e-06	0.00144268	0.699956	0.999958	0.999958	1.80605e-05	FALSE	NS	FALSE
ENSG00000059145	ENSG00000059145	UNKL	UNKL	805.564	5.67685e-07	0.00144268	0.832979	0.999958	0.999958	1.80605e-05	FALSE	NS	FALSE
ENSG00000059377	ENSG00000059377	TBXAS1	TBXAS1	108.912	6.86414e-07	0.00144269	0.70568	0.999958	0.999958	1.80605e-05	FALSE	NS	FALSE
ENSG00000059378	ENSG00000059378	PARP12	PARP12	2593.21	-5.03854e-06	0.00144268	0.209109	0.999958	0.999958	1.80605e-05	FALSE	NS	FALSE
ENSG00000059573	ENSG00000059573	ALDH18A1	ALDH18A1	1391.08	6.50508e-06	0.00144268	0.107069	0.999958	0.999958	1.80605e-05	FALSE	NS	FALSE
ENSG00000059588	ENSG00000059588	TARBP1	TARBP1	1570.88	-2.59042e-06	0.00144266	0.614318	0.999958	0.999958	1.80605e-05	FALSE	NS	FALSE
ENSG00000059691	ENSG00000059691	GATB	GATB	320.567	-4.56615e-07	0.00144268	0.876876	0.999958	0.999958	1.80605e-05	FALSE	NS	FALSE
ENSG00000059728	ENSG00000059728	MXD1	MXD1	535.706	-1.21155e-07	0.00144269	0.957374	0.999958	0.999958	1.80605e-05	FALSE	NS	FALSE
ENSG00000059758	ENSG00000059758	CDK17	CDK17	807.196	-2.68793e-06	0.00144267	0.548933	0.999958	0.999958	1.80605e-05	FALSE	NS	FALSE
ENSG00000059769	ENSG00000059769	DNAJC25	DNAJC25	95.7958	5.67749e-07	0.00144269	0.802552	0.999958	0.999958	1.80605e-05	FALSE	NS	FALSE
ENSG00000059804	ENSG00000059804	SLC2A3	SLC2A3	6169.6	-5.07538e-07	0.00144267	0.906045	0.999958	0.999958	1.80605e-05	FALSE	NS	FALSE
ENSG00000059915	ENSG00000059915	PSD	PSD	71.7532	9.81563e-07	0.00144269	0.545649	0.999958	0.999958	1.80605e-05	FALSE	NS	FALSE
ENSG00000060069	ENSG00000060069	CTDP1	CTDP1	1275.12	1.28523e-06	0.00144266	0.7854	0.999958	0.999958	1.80605e-05	FALSE	NS	FALSE
ENSG00000060138	ENSG00000060138	YBX3	YBX3	1250.78	3.24116e-06	0.00144268	0.346719	0.999958	0.999958	1.80605e-05	FALSE	NS	FALSE
ENSG00000060237	ENSG00000060237	WNK1	WNK1	4284.85	-1.51487e-06	0.00144266	0.768044	0.999958	0.999958	1.80605e-05	FALSE	NS	FALSE
ENSG00000060339	ENSG00000060339	CCAR1	CCAR1	1554.45	-1.50774e-06	0.00144267	0.73626	0.999958	0.999958	1.80605e-05	FALSE	NS	FALSE
ENSG00000060491	ENSG00000060491	OGFR	OGFR	1906.17	3.18755e-07	0.00144266	0.952501	0.999958	0.999958	1.80605e-05	FALSE	NS	FALSE
ENSG00000060558	ENSG00000060558	GNA15	GNA15	1361.34	4.8448e-06	0.00144269	0.0493977	0.999958	0.999958	1.80605e-05	FALSE	NS	FALSE
ENSG00000060566	ENSG00000060566	CREB3L3	CREB3L3	997.583	5.24022e-06	0.00144269	0.0911613	0.999958	0.999958	1.80605e-05	FALSE	NS	FALSE
ENSG00000060642	ENSG00000060642	PIGV	PIGV	432.082	-2.5112e-06	0.00144268	0.457033	0.999958	0.999958	1.80605e-05	FALSE	NS	FALSE
ENSG00000060688	ENSG00000060688	SNRNP40	SNRNP40	727.939	3.38699e-06	0.00144267	0.409625	0.999958	0.999958	1.80605e-05	FALSE	NS	FALSE
ENSG00000060749	ENSG00000060749	QSER1	QSER1	711.703	-4.28764e-06	0.00144268	0.243273	0.999958	0.999958	1.80605e-05	FALSE	NS	FALSE
ENSG00000060762	ENSG00000060762	MPC1	MPC1	347.37	-6.87666e-07	0.00144268	0.819229	0.999958	0.999958	1.80605e-05	FALSE	NS	FALSE
ENSG00000060971	ENSG00000060971	ACAA1	ACAA1	1931.24	-9.57587e-07	0.00144267	0.825202	0.999958	0.999958	1.80605e-05	FALSE	NS	FALSE
ENSG00000060982	ENSG00000060982	BCAT1	BCAT1	13.2207	3.73253e-07	0.00144269	0.584609	0.999958	0.999958	1.80605e-05	FALSE	NS	FALSE
ENSG00000061273	ENSG00000061273	HDAC7	HDAC7	5969.56	2.21857e-06	0.00144265	0.702886	0.999958	0.999958	1.80605e-05	FALSE	NS	FALSE
ENSG00000061337	ENSG00000061337	LZTS1	LZTS1	57.6458	-4.33223e-08	0.00144269	0.960256	0.999958	0.999958	1.80605e-05	FALSE	NS	FALSE
ENSG00000061656	ENSG00000061656	SPAG4	SPAG4	20.1177	1.81919e-07	0.00144269	0.781602	0.999958	0.999958	1.80605e-05	FALSE	NS	FALSE
ENSG00000061676	ENSG00000061676	NCKAP1	NCKAP1	43.1894	4.67887e-07	0.00144269	0.722651	0.999958	0.999958	1.80605e-05	FALSE	NS	FALSE
ENSG00000061794	ENSG00000061794	MRPS35	MRPS35	801.625	-2.45737e-08	0.00144267	0.993925	0.999958	0.999958	1.80605e-05	FALSE	NS	FALSE
ENSG00000061936	ENSG00000061936	SFSWAP	SFSWAP	1516.47	-1.53077e-06	0.00144267	0.712215	0.999958	0.999958	1.80605e-05	FALSE	NS	FALSE
ENSG00000061938	ENSG00000061938	TNK2	TNK2	2908.09	-7.55104e-06	0.00144268	0.0586744	0.999958	0.999958	1.80605e-05	FALSE	NS	FALSE
ENSG00000061987	ENSG00000061987	MON2	MON2	1697.05	-4.5394e-06	0.00144266	0.378059	0.999958	0.999958	1.80605e-05	FALSE	NS	FALSE
ENSG00000062194	ENSG00000062194	GPBP1	GPBP1	1991.55	-1.44065e-06	0.00144266	0.760855	0.999958	0.999958	1.80605e-05	FALSE	NS	FALSE
ENSG00000062282	ENSG00000062282	DGAT2	DGAT2	58.8279	1.27829e-06	0.00144269	0.300246	0.999958	0.999958	1.80605e-05	FALSE	NS	FALSE
ENSG00000062485	ENSG00000062485	CS	CS	3237.82	4.48553e-06	0.00144267	0.354993	0.999958	0.999958	1.80605e-05	FALSE	NS	FALSE
ENSG00000062524	ENSG00000062524	LTK	LTK	46.903	-9.73508e-08	0.00144269	0.928962	0.999958	0.999958	1.80605e-05	FALSE	NS	FALSE
ENSG00000062582	ENSG00000062582	MRPS24	MRPS24	820.443	6.58393e-07	0.00144267	0.875803	0.999958	0.999958	1.80605e-05	FALSE	NS	FALSE
ENSG00000062598	ENSG00000062598	ELMO2	ELMO2	1397.78	-4.46837e-06	0.00144266	0.365251	0.999958	0.999958	1.80605e-05	FALSE	NS	FALSE
ENSG00000062650	ENSG00000062650	WAPL	WAPL	2059.93	2.0862e-07	0.00144266	0.969554	0.999958	0.999958	1.80605e-05	FALSE	NS	FALSE
ENSG00000062716	ENSG00000062716	VMP1	VMP1	4615.68	-9.08754e-07	0.00144267	0.842275	0.999958	0.999958	1.80605e-05	FALSE	NS	FALSE
ENSG00000062725	ENSG00000062725	APPBP2	APPBP2	926.127	-3.39608e-06	0.00144267	0.4714	0.999958	0.999958	1.80605e-05	FALSE	NS	FALSE
ENSG00000062822	ENSG00000062822	POLD1	POLD1	1140.09	3.65392e-06	0.00144269	0.207443	0.999958	0.999958	1.80605e-05	FALSE	NS	FALSE
ENSG00000063046	ENSG00000063046	EIF4B	EIF4B	15793.4	-1.15896e-06	0.00144266	0.822251	0.999958	0.999958	1.80605e-05	FALSE	NS	FALSE
ENSG00000063127	ENSG00000063127	SLC6A16	SLC6A16	34.8327	-7.91316e-07	0.00144269	0.354358	0.999958	0.999958	1.80605e-05	FALSE	NS	FALSE
ENSG00000063169	ENSG00000063169	BICRA	BICRA	869.736	-2.53971e-06	0.00144267	0.516798	0.999958	0.999958	1.80605e-05	FALSE	NS	FALSE
ENSG00000063176	ENSG00000063176	SPHK2	SPHK2	528.729	4.84192e-06	0.00144268	0.72206	0.999958	0.999958	1.80605e-05	FALSE	NS	FALSE
ENSG00000063177	ENSG00000063177	RPL18	RPL18	14557.2	1.49197e-06	0.00144268	0.689484	0.999958	0.999958	1.80605e-05	FALSE	NS	FALSE
ENSG00000063180	ENSG00000063180	CA11	CA11	204.178	-5.54993e-07	0.00144269	0.754074	0.999958	0.999958	1.80605e-05	FALSE	NS	FALSE
ENSG00000063241	ENSG00000063241	ISOC2	ISOC2	319.092	1.79987e-06	0.00144268	0.53434	0.999958	0.999958	1.80605e-05	FALSE	NS	FALSE
ENSG00000063244	ENSG00000063244	U2AF2	U2AF2	4440.33	-1.86427e-07	0.00144266	0.970333	0.999958	0.999958	1.80605e-05	FALSE	NS	FALSE
ENSG00000063245	ENSG00000063245	EPN1	EPN1	1350.44	-1.56709e-06	0.00144267	0.697762	0.999958	0.999958	1.80605e-05	FALSE	NS	FALSE
ENSG00000063322	ENSG00000063322	MED29	MED29	1335.69	-9.63192e-07	0.00144267	0.831882	0.999958	0.999958	1.80605e-05	FALSE	NS	FALSE
ENSG00000063438	ENSG00000063438	AHRR	AHRR	2107.56	8.86636e-07	0.00144266	0.859278	0.999958	0.999958	1.80605e-05	FALSE	NS	FALSE
ENSG00000063587	ENSG00000063587	ZNF275	ZNF275	1109.64	-6.38655e-06	0.00144267	0.187672	0.999958	0.999958	1.80605e-05	FALSE	NS	FALSE
ENSG00000063601	ENSG00000063601	MTMR1	MTMR1	2460.32	-2.04359e-06	0.00144268	0.580953	0.999958	0.999958	1.80605e-05	FALSE	NS	FALSE
ENSG00000063660	ENSG00000063660	GPC1	GPC1	62.9849	3.84004e-07	0.00144269	0.628485	0.999958	0.999958	1.80605e-05	FALSE	NS	FALSE
ENSG00000063761	ENSG00000063761	ADCK1	ADCK1	58.516	2.60037e-07	0.00144269	0.887027	0.999958	0.999958	1.80605e-05	FALSE	NS	FALSE
ENSG00000063854	ENSG00000063854	HAGH	HAGH	791.671	1.32136e-07	0.00144267	0.974659	0.999958	0.999958	1.80605e-05	FALSE	NS	FALSE
ENSG00000063978	ENSG00000063978	RNF4	RNF4	2737.53	3.16031e-06	0.00144267	0.477369	0.999958	0.999958	1.80605e-05	FALSE	NS	FALSE
ENSG00000064012	ENSG00000064012	CASP8	CASP8	6966.69	-5.41899e-06	0.00144267	0.215421	0.999958	0.999958	1.80605e-05	FALSE	NS	FALSE
ENSG00000064102	ENSG00000064102	INTS13	INTS13	599.845	-2.01413e-06	0.00144268	0.590192	0.999958	0.999958	1.80605e-05	FALSE	NS	FALSE
ENSG00000064115	ENSG00000064115	TM7SF3	TM7SF3	1423.09	1.52954e-06	0.00144267	0.738989	0.999958	0.999958	1.80605e-05	FALSE	NS	FALSE
ENSG00000064199	ENSG00000064199	SPA17	SPA17	36.6294	4.78135e-07	0.00144269	0.375478	0.999958	0.999958	1.80605e-05	FALSE	NS	FALSE
ENSG00000064201	ENSG00000064201	TSPAN32	TSPAN32	1551.58	-1.92337e-06	0.00144269	0.376727	0.999958	0.999958	1.80605e-05	FALSE	NS	FALSE
ENSG00000064270	ENSG00000064270	ATP2C2	ATP2C2	10.4289	2.79703e-07	0.00144269	0.737401	0.999958	0.999958	1.80605e-05	FALSE	NS	FALSE
ENSG00000064309	ENSG00000064309	CDON	CDON	26.4717	2.27575e-07	0.00144269	0.755084	0.999958	0.999958	1.80605e-05	FALSE	NS	FALSE
ENSG00000064313	ENSG00000064313	TAF2	TAF2	1165.52	-4.48201e-07	0.00144267	0.918672	0.999958	0.999958	1.80605e-05	FALSE	NS	FALSE
ENSG00000064393	ENSG00000064393	HIPK2	HIPK2	1610.24	1.45067e-06	0.00144266	0.761218	0.999958	0.999958	1.80605e-05	FALSE	NS	FALSE
ENSG00000064419	ENSG00000064419	TNPO3	TNPO3	1401.17	2.46507e-06	0.00144267	0.582362	0.999958	0.999958	1.80605e-05	FALSE	NS	FALSE
ENSG00000064489	ENSG00000064489			102.015	-4.4949e-06	0.00144269	0.0419105	0.999958	0.999958	1.80605e-05	FALSE	NS	FALSE
ENSG00000064490	ENSG00000064490	RFXANK	RFXANK	1178.39	1.06195e-06	0.00144266	0.830678	0.999958	0.999958	1.80605e-05	FALSE	NS	FALSE
ENSG00000064545	ENSG00000064545	TMEM161A	TMEM161A	361.778	2.57472e-07	0.00144268	0.934979	0.999958	0.999958	1.80605e-05	FALSE	NS	FALSE
ENSG00000064547	ENSG00000064547	LPAR2	LPAR2	788.633	-8.63002e-07	0.00144268	0.75357	0.999958	0.999958	1.80605e-05	FALSE	NS	FALSE
ENSG00000064601	ENSG00000064601	CTSA	CTSA	4500.66	-2.9721e-06	0.00144267	0.476267	0.999958	0.999958	1.80605e-05	FALSE	NS	FALSE
ENSG00000064607	ENSG00000064607	SUGP2	SUGP2	3159.21	-1.8395e-06	0.00144265	0.740677	0.999958	0.999958	1.80605e-05	FALSE	NS	FALSE
ENSG00000064651	ENSG00000064651	SLC12A2	SLC12A2	451.904	4.74404e-07	0.00144268	0.787013	0.999958	0.999958	1.80605e-05	FALSE	NS	FALSE
ENSG00000064652	ENSG00000064652	SNX24	SNX24	132.916	7.89037e-07	0.00144269	0.676085	0.999958	0.999958	1.80605e-05	FALSE	NS	FALSE
ENSG00000064655	ENSG00000064655	EYA2	EYA2	12.2081	1.36128e-07	0.00144269	0.872789	0.999958	0.999958	1.80605e-05	FALSE	NS	FALSE
ENSG00000064666	ENSG00000064666	CNN2	CNN2	9862.32	-1.15141e-07	0.00144267	0.977439	0.999958	0.999958	1.80605e-05	FALSE	NS	FALSE
ENSG00000064687	ENSG00000064687	ABCA7	ABCA7	3666.37	-6.06979e-06	0.00144268	0.12361	0.999958	0.999958	1.80605e-05	FALSE	NS	FALSE
ENSG00000064703	ENSG00000064703	DDX20	DDX20	391.638	-3.72237e-06	0.00144268	0.290059	0.999958	0.999958	1.80605e-05	FALSE	NS	FALSE
ENSG00000064726	ENSG00000064726	BTBD1	BTBD1	1745.08	2.20234e-06	0.00144266	0.660694	0.999958	0.999958	1.80605e-05	FALSE	NS	FALSE
ENSG00000064763	ENSG00000064763	FAR2	FAR2	50.1911	-2.05986e-06	0.00144269	0.123209	0.999958	0.999958	1.80605e-05	FALSE	NS	FALSE
ENSG00000064886	ENSG00000064886	CHI3L2	CHI3L2	11.3787	3.06024e-07	0.00144269	0.724379	0.999958	0.999958	1.80605e-05	FALSE	NS	FALSE
ENSG00000064932	ENSG00000064932	SBNO2	SBNO2	2700.95	1.03554e-05	0.00144269	0.0118402	0.999958	0.999958	1.80605e-05	FALSE	NS	FALSE
ENSG00000064933	ENSG00000064933	PMS1	PMS1	325.467	1.45206e-06	0.00144268	0.662181	0.999958	0.999958	1.80605e-05	FALSE	NS	FALSE
ENSG00000064961	ENSG00000064961	HMG20B	HMG20B	1491.53	1.14689e-06	0.00144266	0.809186	0.999958	0.999958	1.80605e-05	FALSE	NS	FALSE
ENSG00000064995	ENSG00000064995	TAF11	TAF11	736.01	-1.04746e-06	0.00144267	0.805352	0.999958	0.999958	1.80605e-05	FALSE	NS	FALSE
ENSG00000064999	ENSG00000064999	ANKS1A	ANKS1A	432.02	2.53686e-07	0.00144267	0.949599	0.999958	0.999958	1.80605e-05	FALSE	NS	FALSE
ENSG00000065000	ENSG00000065000	AP3D1	AP3D1	4131.39	-4.23618e-06	0.00144267	0.351772	0.999958	0.999958	1.80605e-05	FALSE	NS	FALSE
ENSG00000065029	ENSG00000065029	ZNF76	ZNF76	1192.4	-1.00371e-06	0.00144267	0.825299	0.999958	0.999958	1.80605e-05	FALSE	NS	FALSE
ENSG00000065054	ENSG00000065054	NHERF2	NHERF2	28.0844	8.98518e-07	0.00144269	0.448604	0.999958	0.999958	1.80605e-05	FALSE	NS	FALSE
ENSG00000065057	ENSG00000065057	NTHL1	NTHL1	327.017	-1.28815e-07	0.00144268	0.967023	0.999958	0.999958	1.80605e-05	FALSE	NS	FALSE
ENSG00000065060	ENSG00000065060	BLTP3A	BLTP3A	226.68	3.69277e-06	0.00144269	0.150152	0.999958	0.999958	1.80605e-05	FALSE	NS	FALSE
ENSG00000065135	ENSG00000065135	GNAI3	GNAI3	1623.56	-9.79007e-07	0.00144267	0.820142	0.999958	0.999958	1.80605e-05	FALSE	NS	FALSE
ENSG00000065150	ENSG00000065150	IPO5	IPO5	2322.18	2.31651e-06	0.00144267	0.574447	0.999958	0.999958	1.80605e-05	FALSE	NS	FALSE
ENSG00000065154	ENSG00000065154	OAT	OAT	482.555	3.91064e-06	0.00144268	0.316771	0.999958	0.999958	1.80605e-05	FALSE	NS	FALSE
ENSG00000065183	ENSG00000065183	WDR3	WDR3	542.952	-7.24496e-07	0.00144267	0.858481	0.999958	0.999958	1.80605e-05	FALSE	NS	FALSE
ENSG00000065243	ENSG00000065243	PKN2	PKN2	904.771	-1.02089e-06	0.00144268	0.777007	0.999958	0.999958	1.80605e-05	FALSE	NS	FALSE
ENSG00000065268	ENSG00000065268	WDR18	WDR18	663.872	-7.41693e-07	0.00144268	0.835848	0.999958	0.999958	1.80605e-05	FALSE	NS	FALSE
ENSG00000065308	ENSG00000065308	TRAM2	TRAM2	697.263	4.38605e-06	0.00144268	0.274081	0.999958	0.999958	1.80605e-05	FALSE	NS	FALSE
ENSG00000065320	ENSG00000065320	NTN1	NTN1	10.6501	3.34771e-07	0.00144269	0.689574	0.999958	0.999958	1.80605e-05	FALSE	NS	FALSE
ENSG00000065328	ENSG00000065328	MCM10	MCM10	194.681	2.16416e-06	0.00144269	0.114058	0.999958	0.999958	1.80605e-05	FALSE	NS	FALSE
ENSG00000065357	ENSG00000065357	DGKA	DGKA	9313.55	-5.31747e-06	0.00144268	0.18757	0.999958	0.999958	1.80605e-05	FALSE	NS	FALSE
ENSG00000065361	ENSG00000065361	ERBB3	ERBB3	20.0293	-5.60951e-07	0.00144269	0.202247	0.999958	0.999958	1.80605e-05	FALSE	NS	FALSE
ENSG00000065413	ENSG00000065413	ANKRD44	ANKRD44	3691.51	-8.36284e-07	0.00144267	0.855291	0.999958	0.999958	1.80605e-05	FALSE	NS	FALSE
ENSG00000065427	ENSG00000065427	KARS1	KARS1	3268.42	1.13917e-06	0.00144265	0.843983	0.999958	0.999958	1.80605e-05	FALSE	NS	FALSE
ENSG00000065457	ENSG00000065457	ADAT1	ADAT1	1224.12	-1.823e-06	0.00144267	0.684863	0.999958	0.999958	1.80605e-05	FALSE	NS	FALSE
ENSG00000065485	ENSG00000065485	PDIA5	PDIA5	76.1783	-2.51933e-06	0.00144269	0.203776	0.999958	0.999958	1.80605e-05	FALSE	NS	FALSE
ENSG00000065491	ENSG00000065491	TBC1D22B	TBC1D22B	666.811	-2.64347e-06	0.00144267	0.534703	0.999958	0.999958	1.80605e-05	FALSE	NS	FALSE
ENSG00000065518	ENSG00000065518	NDUFB4	NDUFB4	1279.21	4.34676e-06	0.00144267	0.334301	0.999958	0.999958	1.80605e-05	FALSE	NS	FALSE
ENSG00000065526	ENSG00000065526	SPEN	SPEN	3273.54	-8.55001e-06	0.00144268	0.0456617	0.999958	0.999958	1.80605e-05	FALSE	NS	FALSE
ENSG00000065534	ENSG00000065534	MYLK	MYLK	228.917	-1.15964e-06	0.00144269	0.586077	0.999958	0.999958	1.80605e-05	FALSE	NS	FALSE
ENSG00000065548	ENSG00000065548	ZC3H15	ZC3H15	988.55	-1.19794e-06	0.00144267	0.788251	0.999958	0.999958	1.80605e-05	FALSE	NS	FALSE
ENSG00000065559	ENSG00000065559	MAP2K4	MAP2K4	917.826	-4.49876e-06	0.00144267	0.312716	0.999958	0.999958	1.80605e-05	FALSE	NS	FALSE
ENSG00000065600	ENSG00000065600	PACC1	PACC1	306.884	-5.19817e-07	0.00144268	0.866214	0.999958	0.999958	1.80605e-05	FALSE	NS	FALSE
ENSG00000065613	ENSG00000065613	SLK	SLK	1156.66	-4.3667e-06	0.00144267	0.320163	0.999958	0.999958	1.80605e-05	FALSE	NS	FALSE
ENSG00000065615	ENSG00000065615	CYB5R4	CYB5R4	697.491	-2.47244e-06	0.00144268	0.493779	0.999958	0.999958	1.80605e-05	FALSE	NS	FALSE
ENSG00000065621	ENSG00000065621	GSTO2	GSTO2	14.656	-7.91612e-07	0.00144269	0.0969733	0.999958	0.999958	1.80605e-05	FALSE	NS	FALSE
ENSG00000065665	ENSG00000065665	SEC61A2	SEC61A2	288.674	1.93306e-06	0.00144268	0.5494	0.999958	0.999958	1.80605e-05	FALSE	NS	FALSE
ENSG00000065675	ENSG00000065675	PRKCQ	PRKCQ	1972.63	-1.8698e-06	0.00144266	0.691559	0.999958	0.999958	1.80605e-05	FALSE	NS	FALSE
ENSG00000065717	ENSG00000065717	TLE2	TLE2	76.6683	-6.8745e-07	0.00144269	0.508906	0.999958	0.999958	1.80605e-05	FALSE	NS	FALSE
ENSG00000065802	ENSG00000065802	ASB1	ASB1	1416.67	2.38579e-06	0.00144267	0.599946	0.999958	0.999958	1.80605e-05	FALSE	NS	FALSE
ENSG00000065809	ENSG00000065809	FAM107B	FAM107B	5494.44	4.63129e-06	0.00144267	0.291118	0.999958	0.999958	1.80605e-05	FALSE	NS	FALSE
ENSG00000065882	ENSG00000065882	TBC1D1	TBC1D1	708.117	3.10537e-06	0.00144268	0.28208	0.999958	0.999958	1.80605e-05	FALSE	NS	FALSE
ENSG00000065883	ENSG00000065883	CDK13	CDK13	1838.71	-2.97831e-06	0.00144267	0.502508	0.999958	0.999958	1.80605e-05	FALSE	NS	FALSE
ENSG00000065911	ENSG00000065911	MTHFD2	MTHFD2	2437.79	2.98376e-06	0.00144268	0.365721	0.999958	0.999958	1.80605e-05	FALSE	NS	FALSE
ENSG00000065923	ENSG00000065923	SLC9A7	SLC9A7	1734.77	-3.05559e-06	0.00144268	0.357995	0.999958	0.999958	1.80605e-05	FALSE	NS	FALSE
ENSG00000065970	ENSG00000065970	FOXJ2	FOXJ2	712.227	-2.90431e-06	0.00144267	0.506633	0.999958	0.999958	1.80605e-05	FALSE	NS	FALSE
ENSG00000065978	ENSG00000065978	YBX1	YBX1	9580.59	4.67167e-06	0.00144266	0.34871	0.999958	0.999958	1.80605e-05	FALSE	NS	FALSE
ENSG00000065989	ENSG00000065989	PDE4A	PDE4A	334.262	4.34506e-07	0.00144269	0.851813	0.999958	0.999958	1.80605e-05	FALSE	NS	FALSE
ENSG00000066027	ENSG00000066027	PPP2R5A	PPP2R5A	2398.59	9.08487e-07	0.00144266	0.857914	0.999958	0.999958	1.80605e-05	FALSE	NS	FALSE
ENSG00000066044	ENSG00000066044	ELAVL1	ELAVL1	1652.05	2.86308e-06	0.00144267	0.468125	0.999958	0.999958	1.80605e-05	FALSE	NS	FALSE
ENSG00000066084	ENSG00000066084	DIP2B	DIP2B	1986.93	-6.02614e-07	0.00144266	0.901443	0.999958	0.999958	1.80605e-05	FALSE	NS	FALSE
ENSG00000066117	ENSG00000066117	SMARCD1	SMARCD1	1904.68	-6.1965e-07	0.00144266	0.901124	0.999958	0.999958	1.80605e-05	FALSE	NS	FALSE
ENSG00000066135	ENSG00000066135	KDM4A	KDM4A	1337.52	-4.34955e-06	0.00144267	0.352608	0.999958	0.999958	1.80605e-05	FALSE	NS	FALSE
ENSG00000066136	ENSG00000066136	NFYC	NFYC	1279.51	-1.89292e-06	0.00144266	0.68701	0.999958	0.999958	1.80605e-05	FALSE	NS	FALSE
ENSG00000066185	ENSG00000066185	ZMYND12	ZMYND12	14.4997	1.80261e-07	0.00144269	0.757041	0.999958	0.999958	1.80605e-05	FALSE	NS	FALSE
ENSG00000066230	ENSG00000066230	SLC9A3	SLC9A3	368.5	-1.71125e-06	0.00144268	0.636242	0.999958	0.999958	1.80605e-05	FALSE	NS	FALSE
ENSG00000066279	ENSG00000066279	ASPM	ASPM	1504.92	1.84619e-06	0.00144269	0.375228	0.999958	0.999958	1.80605e-05	FALSE	NS	FALSE
ENSG00000066294	ENSG00000066294	CD84	CD84	1858.8	-3.22461e-07	0.00144269	0.891699	0.999958	0.999958	1.80605e-05	FALSE	NS	FALSE
ENSG00000066322	ENSG00000066322	ELOVL1	ELOVL1	1447.18	-1.3265e-06	0.00144267	0.746944	0.999958	0.999958	1.80605e-05	FALSE	NS	FALSE
ENSG00000066379	ENSG00000066379	POLR1H	POLR1H	118.844	1.12748e-08	0.00144269	0.936277	0.999958	0.999958	1.80605e-05	FALSE	NS	FALSE
ENSG00000066422	ENSG00000066422	ZBTB11	ZBTB11	952.706	-1.04654e-06	0.00144266	0.821953	0.999958	0.999958	1.80605e-05	FALSE	NS	FALSE
ENSG00000066427	ENSG00000066427	ATXN3	ATXN3	512.822	-1.29927e-06	0.00144268	0.69251	0.999958	0.999958	1.80605e-05	FALSE	NS	FALSE
ENSG00000066455	ENSG00000066455	GOLGA5	GOLGA5	548.91	2.76481e-06	0.00144267	0.488173	0.999958	0.999958	1.80605e-05	FALSE	NS	FALSE
ENSG00000066557	ENSG00000066557	LRRC40	LRRC40	433.37	-1.0728e-09	0.00144268	0.999322	0.999958	0.999958	1.80605e-05	FALSE	NS	FALSE
ENSG00000066583	ENSG00000066583	ISOC1	ISOC1	338.293	-1.04582e-06	0.00144268	0.770491	0.999958	0.999958	1.80605e-05	FALSE	NS	FALSE
ENSG00000066651	ENSG00000066651	TRMT11	TRMT11	257.098	-1.05176e-06	0.00144268	0.710837	0.999958	0.999958	1.80605e-05	FALSE	NS	FALSE
ENSG00000066654	ENSG00000066654	THUMPD1	THUMPD1	1209.54	-3.84031e-06	0.00144267	0.341303	0.999958	0.999958	1.80605e-05	FALSE	NS	FALSE
ENSG00000066697	ENSG00000066697	MSANTD3	MSANTD3	178.404	2.79524e-06	0.00144269	0.232276	0.999958	0.999958	1.80605e-05	FALSE	NS	FALSE
ENSG00000066739	ENSG00000066739	ATG2B	ATG2B	1691.37	-2.20561e-06	0.00144266	0.673551	0.999958	0.999958	1.80605e-05	FALSE	NS	FALSE
ENSG00000066777	ENSG00000066777	ARFGEF1	ARFGEF1	1571.15	-2.93121e-06	0.00144267	0.522058	0.999958	0.999958	1.80605e-05	FALSE	NS	FALSE
ENSG00000066827	ENSG00000066827	ZFAT	ZFAT	175.057	-3.55659e-06	0.00144269	0.164392	0.999958	0.999958	1.80605e-05	FALSE	NS	FALSE
ENSG00000066855	ENSG00000066855	MTFR1	MTFR1	161.127	-1.47879e-06	0.00144269	0.519826	0.999958	0.999958	1.80605e-05	FALSE	NS	FALSE
ENSG00000066923	ENSG00000066923	STAG3	STAG3	110.382	1.5834e-06	0.00144269	0.430237	0.999958	0.999958	1.80605e-05	FALSE	NS	FALSE
ENSG00000066926	ENSG00000066926	FECH	FECH	477.549	2.16327e-06	0.00144267	0.587056	0.999958	0.999958	1.80605e-05	FALSE	NS	FALSE
ENSG00000066933	ENSG00000066933	MYO9A	MYO9A	619.435	2.83318e-06	0.00144268	0.344599	0.999958	0.999958	1.80605e-05	FALSE	NS	FALSE
ENSG00000067048	ENSG00000067048	DDX3Y	DDX3Y	2445.3	-1.57586e-06	0.00144266	0.753112	0.999958	0.999958	1.80605e-05	FALSE	NS	FALSE
ENSG00000067057	ENSG00000067057	PFKP	PFKP	4824.53	6.02366e-06	0.00144267	0.218896	0.999958	0.999958	1.80605e-05	FALSE	NS	FALSE
ENSG00000067064	ENSG00000067064	IDI1	IDI1	1888.58	2.60911e-06	0.00144267	0.571693	0.999958	0.999958	1.80605e-05	FALSE	NS	FALSE
ENSG00000067066	ENSG00000067066	SP100	SP100	2590.76	-3.14007e-06	0.00144267	0.496607	0.999958	0.999958	1.80605e-05	FALSE	NS	FALSE
ENSG00000067082	ENSG00000067082	KLF6	KLF6	8816.08	1.14191e-06	0.00144268	0.739253	0.999958	0.999958	1.80605e-05	FALSE	NS	FALSE
ENSG00000067113	ENSG00000067113	PLPP1	PLPP1	332.033	-4.7215e-06	0.00144268	0.140157	0.999958	0.999958	1.80605e-05	FALSE	NS	FALSE
ENSG00000067141	ENSG00000067141	NEO1	NEO1	25.6202	6.44145e-07	0.00144269	0.467415	0.999958	0.999958	1.80605e-05	FALSE	NS	FALSE
ENSG00000067167	ENSG00000067167	TRAM1	TRAM1	4313.65	1.18275e-06	0.00144266	0.819169	0.999958	0.999958	1.80605e-05	FALSE	NS	FALSE
ENSG00000067177	ENSG00000067177	PHKA1	PHKA1	60.2779	-5.98189e-09	0.00144269	0.939263	0.999958	0.999958	1.80605e-05	FALSE	NS	FALSE
ENSG00000067182	ENSG00000067182	TNFRSF1A	TNFRSF1A	774.382	-3.39598e-06	0.00144267	0.416847	0.999958	0.999958	1.80605e-05	FALSE	NS	FALSE
ENSG00000067191	ENSG00000067191	CACNB1	CACNB1	270.3	2.91753e-08	0.00144268	0.994484	0.999958	0.999958	1.80605e-05	FALSE	NS	FALSE
ENSG00000067208	ENSG00000067208	EVI5	EVI5	104.607	-3.38465e-07	0.00144269	0.87138	0.999958	0.999958	1.80605e-05	FALSE	NS	FALSE
ENSG00000067221	ENSG00000067221	STOML1	STOML1	173.694	-3.70422e-07	0.00144269	0.885057	0.999958	0.999958	1.80605e-05	FALSE	NS	FALSE
ENSG00000067225	ENSG00000067225	PKM	PKM	28150.1	6.69713e-06	0.00144267	0.158688	0.999958	0.999958	1.80605e-05	FALSE	NS	FALSE
ENSG00000067248	ENSG00000067248	DHX29	DHX29	479.304	-2.32829e-06	0.00144268	0.4984	0.999958	0.999958	1.80605e-05	FALSE	NS	FALSE
ENSG00000067334	ENSG00000067334	DNTTIP2	DNTTIP2	602.812	-1.16653e-06	0.00144268	0.754497	0.999958	0.999958	1.80605e-05	FALSE	NS	FALSE
ENSG00000067365	ENSG00000067365	METTL22	METTL22	236.776	4.93936e-06	0.00144269	0.0907954	0.999958	0.999958	1.80605e-05	FALSE	NS	FALSE
ENSG00000067369	ENSG00000067369	TP53BP1	TP53BP1	1324.69	-9.66346e-07	0.00144267	0.819653	0.999958	0.999958	1.80605e-05	FALSE	NS	FALSE
ENSG00000067445	ENSG00000067445	TRO	TRO	51.5084	3.83742e-07	0.00144269	0.49495	0.999958	0.999958	1.80605e-05	FALSE	NS	FALSE
ENSG00000067533	ENSG00000067533	RRP15	RRP15	199.399	-4.12147e-06	0.00144269	0.13154	0.999958	0.999958	1.80605e-05	FALSE	NS	FALSE
ENSG00000067560	ENSG00000067560	RHOA	RHOA	9926.11	-3.16375e-05	0.00144283	0.717442	0.999958	0.999958	1.80605e-05	FALSE	NS	FALSE
ENSG00000067596	ENSG00000067596	DHX8	DHX8	1295.88	-1.78693e-06	0.00144268	0.631087	0.999958	0.999958	1.80605e-05	FALSE	NS	FALSE
ENSG00000067606	ENSG00000067606	PRKCZ	PRKCZ	130.732	2.027e-06	0.00144269	0.3579	0.999958	0.999958	1.80605e-05	FALSE	NS	FALSE
ENSG00000067646	ENSG00000067646	ZFY	ZFY	347.089	-3.50894e-06	0.00144268	0.242473	0.999958	0.999958	1.80605e-05	FALSE	NS	FALSE
ENSG00000067704	ENSG00000067704	IARS2	IARS2	1875.69	-2.21326e-07	0.00144266	0.96383	0.999958	0.999958	1.80605e-05	FALSE	NS	FALSE
ENSG00000067829	ENSG00000067829	IDH3G	IDH3G	1270.79	9.43632e-07	0.00144266	0.850562	0.999958	0.999958	1.80605e-05	FALSE	NS	FALSE
ENSG00000067836	ENSG00000067836	ROGDI	ROGDI	213.67	-3.47729e-07	0.00144269	0.875649	0.999958	0.999958	1.80605e-05	FALSE	NS	FALSE
ENSG00000067900	ENSG00000067900	ROCK1	ROCK1	2713.31	-2.03091e-06	0.00144266	0.677125	0.999958	0.999958	1.80605e-05	FALSE	NS	FALSE
ENSG00000067955	ENSG00000067955	CBFB	CBFB	3732.13	1.60053e-06	0.00144268	0.657701	0.999958	0.999958	1.80605e-05	FALSE	NS	FALSE
ENSG00000067992	ENSG00000067992	PDK3	PDK3	1140.34	5.37868e-06	0.00144267	0.246659	0.999958	0.999958	1.80605e-05	FALSE	NS	FALSE
ENSG00000068001	ENSG00000068001	HYAL2	HYAL2	108.654	-2.21877e-06	0.00144269	0.308804	0.999958	0.999958	1.80605e-05	FALSE	NS	FALSE
ENSG00000068024	ENSG00000068024	HDAC4	HDAC4	1457.55	1.37357e-06	0.00144268	0.652378	0.999958	0.999958	1.80605e-05	FALSE	NS	FALSE
ENSG00000068028	ENSG00000068028	RASSF1	RASSF1	2620.49	-6.98565e-07	0.00144268	0.834854	0.999958	0.999958	1.80605e-05	FALSE	NS	FALSE
ENSG00000068078	ENSG00000068078	FGFR3	FGFR3	19.8211	-2.14248e-06	0.0014427	0.00824803	0.999958	0.999958	1.80605e-05	FALSE	NS	FALSE
ENSG00000068079	ENSG00000068079	IFI35	IFI35	789.909	-1.26916e-06	0.00144268	0.728565	0.999958	0.999958	1.80605e-05	FALSE	NS	FALSE
ENSG00000068097	ENSG00000068097	HEATR6	HEATR6	736.586	-2.82944e-06	0.00144268	0.324384	0.999958	0.999958	1.80605e-05	FALSE	NS	FALSE
ENSG00000068120	ENSG00000068120	COASY	COASY	1213.77	2.1547e-06	0.00144267	0.643308	0.999958	0.999958	1.80605e-05	FALSE	NS	FALSE
ENSG00000068137	ENSG00000068137	PLEKHH3	PLEKHH3	22.2236	8.32151e-07	0.00144269	0.424978	0.999958	0.999958	1.80605e-05	FALSE	NS	FALSE
ENSG00000068305	ENSG00000068305	MEF2A	MEF2A	740.673	-2.22609e-06	0.00144268	0.492192	0.999958	0.999958	1.80605e-05	FALSE	NS	FALSE
ENSG00000068323	ENSG00000068323	TFE3	TFE3	1664.31	-1.01229e-06	0.00144266	0.829759	0.999958	0.999958	1.80605e-05	FALSE	NS	FALSE
ENSG00000068354	ENSG00000068354	TBC1D25	TBC1D25	920.885	-1.19506e-06	0.00144267	0.793512	0.999958	0.999958	1.80605e-05	FALSE	NS	FALSE
ENSG00000068366	ENSG00000068366	ACSL4	ACSL4	2857.64	2.43567e-06	0.00144267	0.548761	0.999958	0.999958	1.80605e-05	FALSE	NS	FALSE
ENSG00000068383	ENSG00000068383	INPP5A	INPP5A	194.234	4.98064e-07	0.00144269	0.853204	0.999958	0.999958	1.80605e-05	FALSE	NS	FALSE
ENSG00000068394	ENSG00000068394	GPKOW	GPKOW	659.501	4.5893e-06	0.00144268	0.26354	0.999958	0.999958	1.80605e-05	FALSE	NS	FALSE
ENSG00000068400	ENSG00000068400	GRIPAP1	GRIPAP1	1960.95	-4.79569e-06	0.00144266	0.378121	0.999958	0.999958	1.80605e-05	FALSE	NS	FALSE
ENSG00000068438	ENSG00000068438	FTSJ1	FTSJ1	702.62	-1.62797e-06	0.00144267	0.692743	0.999958	0.999958	1.80605e-05	FALSE	NS	FALSE
ENSG00000068489	ENSG00000068489	PRR11	PRR11	1249.26	4.77656e-06	0.00144269	0.0232361	0.999958	0.999958	1.80605e-05	FALSE	NS	FALSE
ENSG00000068650	ENSG00000068650	ATP11A	ATP11A	2546.77	-3.32198e-06	0.00144267	0.440982	0.999958	0.999958	1.80605e-05	FALSE	NS	FALSE
ENSG00000068654	ENSG00000068654	POLR1A	POLR1A	1269.69	-5.82743e-07	0.00144267	0.883008	0.999958	0.999958	1.80605e-05	FALSE	NS	FALSE
ENSG00000068697	ENSG00000068697	LAPTM4A	LAPTM4A	1106.07	2.72772e-06	0.00144267	0.565879	0.999958	0.999958	1.80605e-05	FALSE	NS	FALSE
ENSG00000068724	ENSG00000068724	TTC7A	TTC7A	2883.87	-1.42454e-06	0.00144266	0.779134	0.999958	0.999958	1.80605e-05	FALSE	NS	FALSE
ENSG00000068745	ENSG00000068745	IP6K2	IP6K2	1312.61	1.24685e-07	0.00144267	0.979692	0.999958	0.999958	1.80605e-05	FALSE	NS	FALSE
ENSG00000068781	ENSG00000068781	STON1-GTF2A1L	STON1-GTF2A1L	43.2753	-6.59106e-07	0.00144269	0.596044	0.999958	0.999958	1.80605e-05	FALSE	NS	FALSE
ENSG00000068784	ENSG00000068784	SRBD1	SRBD1	224.378	-7.75781e-07	0.00144268	0.801684	0.999958	0.999958	1.80605e-05	FALSE	NS	FALSE
ENSG00000068796	ENSG00000068796	KIF2A	KIF2A	2414.19	2.54844e-06	0.00144266	0.62048	0.999958	0.999958	1.80605e-05	FALSE	NS	FALSE
ENSG00000068831	ENSG00000068831	RASGRP2	RASGRP2	5096.11	-2.91012e-06	0.00144268	0.370812	0.999958	0.999958	1.80605e-05	FALSE	NS	FALSE
ENSG00000068878	ENSG00000068878	PSME4	PSME4	1879.65	-1.46291e-06	0.00144267	0.733631	0.999958	0.999958	1.80605e-05	FALSE	NS	FALSE
ENSG00000068885	ENSG00000068885	IFT80	IFT80	933.407	-1.40848e-06	0.00144268	0.654393	0.999958	0.999958	1.80605e-05	FALSE	NS	FALSE
ENSG00000068912	ENSG00000068912	ERLEC1	ERLEC1	808.702	8.01656e-06	0.00144268	0.961509	0.999958	0.999958	1.80605e-05	FALSE	NS	FALSE
ENSG00000068971	ENSG00000068971	PPP2R5B	PPP2R5B	630.726	-2.14828e-06	0.00144267	0.60641	0.999958	0.999958	1.80605e-05	FALSE	NS	FALSE
ENSG00000068976	ENSG00000068976	PYGM	PYGM	53.9176	-8.2807e-07	0.00144269	0.521171	0.999958	0.999958	1.80605e-05	FALSE	NS	FALSE
ENSG00000069020	ENSG00000069020	MAST4	MAST4	2781.6	-7.80091e-06	0.00144268	0.0828715	0.999958	0.999958	1.80605e-05	FALSE	NS	FALSE
ENSG00000069188	ENSG00000069188	SDK2	SDK2	73.2601	4.6216e-07	0.00144269	0.108044	0.999958	0.999958	1.80605e-05	FALSE	NS	FALSE
ENSG00000069248	ENSG00000069248	NUP133	NUP133	879.497	2.15726e-07	0.00144267	0.963202	0.999958	0.999958	1.80605e-05	FALSE	NS	FALSE
ENSG00000069275	ENSG00000069275	NUCKS1	NUCKS1	3683.91	3.63166e-06	0.00144268	0.333277	0.999958	0.999958	1.80605e-05	FALSE	NS	FALSE
ENSG00000069329	ENSG00000069329	VPS35	VPS35	1986.93	-4.69382e-06	0.00144267	0.281581	0.999958	0.999958	1.80605e-05	FALSE	NS	FALSE
ENSG00000069345	ENSG00000069345	DNAJA2	DNAJA2	1437.89	-2.12344e-07	0.00144266	0.965452	0.999958	0.999958	1.80605e-05	FALSE	NS	FALSE
ENSG00000069399	ENSG00000069399	BCL3	BCL3	1383.03	1.09692e-05	0.00144268	0.0286015	0.999958	0.999958	1.80605e-05	FALSE	NS	FALSE
ENSG00000069424	ENSG00000069424	KCNAB2	KCNAB2	10106.6	2.00277e-06	0.00144265	0.714872	0.999958	0.999958	1.80605e-05	FALSE	NS	FALSE
ENSG00000069493	ENSG00000069493	CLEC2D	CLEC2D	5966.25	4.68692e-06	0.00144265	0.412955	0.999958	0.999958	1.80605e-05	FALSE	NS	FALSE
ENSG00000069509	ENSG00000069509	FUNDC1	FUNDC1	121.59	2.42059e-06	0.00144269	0.312681	0.999958	0.999958	1.80605e-05	FALSE	NS	FALSE
ENSG00000069667	ENSG00000069667	RORA	RORA	3188.13	-2.91994e-06	0.00144265	0.601978	0.999958	0.999958	1.80605e-05	FALSE	NS	FALSE
ENSG00000069702	ENSG00000069702	TGFBR3	TGFBR3	392.555	-4.00137e-06	0.00144268	0.254282	0.999958	0.999958	1.80605e-05	FALSE	NS	FALSE
ENSG00000069849	ENSG00000069849	ATP1B3	ATP1B3	1407.33	7.08596e-07	0.00144267	0.874907	0.999958	0.999958	1.80605e-05	FALSE	NS	FALSE
ENSG00000069869	ENSG00000069869	NEDD4	NEDD4	82.7708	7.43477e-07	0.00144269	0.722135	0.999958	0.999958	1.80605e-05	FALSE	NS	FALSE
ENSG00000069943	ENSG00000069943	PIGB	PIGB	329.804	5.4056e-07	0.00144268	0.861278	0.999958	0.999958	1.80605e-05	FALSE	NS	FALSE
ENSG00000069956	ENSG00000069956	MAPK6	MAPK6	1027.73	1.28489e-06	0.00144268	0.683034	0.999958	0.999958	1.80605e-05	FALSE	NS	FALSE
ENSG00000069966	ENSG00000069966	GNB5	GNB5	965.559	-8.87945e-07	0.00144267	0.81658	0.999958	0.999958	1.80605e-05	FALSE	NS	FALSE
ENSG00000069974	ENSG00000069974	RAB27A	RAB27A	973.082	5.07355e-06	0.00144267	0.248235	0.999958	0.999958	1.80605e-05	FALSE	NS	FALSE
ENSG00000069998	ENSG00000069998	HDHD5	HDHD5	594.792	4.11399e-06	0.00144268	0.176413	0.999958	0.999958	1.80605e-05	FALSE	NS	FALSE
ENSG00000070010	ENSG00000070010	UFD1	UFD1	1485.46	-2.67854e-06	0.00144267	0.550546	0.999958	0.999958	1.80605e-05	FALSE	NS	FALSE
ENSG00000070047	ENSG00000070047	PHRF1	PHRF1	744.372	-3.39339e-09	0.00144269	0.979598	0.999958	0.999958	1.80605e-05	FALSE	NS	FALSE
ENSG00000070061	ENSG00000070061	ELP1	ELP1	1514.04	-7.36009e-06	0.00144267	0.147869	0.999958	0.999958	1.80605e-05	FALSE	NS	FALSE
ENSG00000070081	ENSG00000070081	NUCB2	NUCB2	326.746	2.35165e-06	0.00144269	0.321077	0.999958	0.999958	1.80605e-05	FALSE	NS	FALSE
ENSG00000070087	ENSG00000070087	PFN2	PFN2	12.6706	-2.81996e-08	0.00144269	0.966782	0.999958	0.999958	1.80605e-05	FALSE	NS	FALSE
ENSG00000070190	ENSG00000070190	DAPP1	DAPP1	1238.32	-1.81125e-06	0.00144268	0.58146	0.999958	0.999958	1.80605e-05	FALSE	NS	FALSE
ENSG00000070214	ENSG00000070214	SLC44A1	SLC44A1	553.006	4.29119e-06	0.00144268	0.189306	0.999958	0.999958	1.80605e-05	FALSE	NS	FALSE
ENSG00000070269	ENSG00000070269	TMEM260	TMEM260	389.158	-3.60999e-06	0.00144268	0.319717	0.999958	0.999958	1.80605e-05	FALSE	NS	FALSE
ENSG00000070366	ENSG00000070366	SMG6	SMG6	1324.2	1.70517e-06	0.00144268	0.631373	0.999958	0.999958	1.80605e-05	FALSE	NS	FALSE
ENSG00000070367	ENSG00000070367	EXOC5	EXOC5	1350.31	2.28304e-06	0.00144267	0.583812	0.999958	0.999958	1.80605e-05	FALSE	NS	FALSE
ENSG00000070404	ENSG00000070404	FSTL3	FSTL3	33.8657	5.44019e-07	0.00144269	0.660421	0.999958	0.999958	1.80605e-05	FALSE	NS	FALSE
ENSG00000070413	ENSG00000070413	DGCR2	DGCR2	2359.25	-8.44766e-06	0.00144267	0.106732	0.999958	0.999958	1.80605e-05	FALSE	NS	FALSE
ENSG00000070423	ENSG00000070423	RNF126	RNF126	1878.55	-4.04285e-06	0.00144266	0.45114	0.999958	0.999958	1.80605e-05	FALSE	NS	FALSE
ENSG00000070444	ENSG00000070444	MNT	MNT	620.018	-7.95828e-07	0.00144268	0.823496	0.999958	0.999958	1.80605e-05	FALSE	NS	FALSE
ENSG00000070476	ENSG00000070476	ZXDC	ZXDC	905.79	-2.87298e-06	0.00144267	0.48638	0.999958	0.999958	1.80605e-05	FALSE	NS	FALSE
ENSG00000070495	ENSG00000070495	JMJD6	JMJD6	675.775	-5.38524e-06	0.00144268	0.17806	0.999958	0.999958	1.80605e-05	FALSE	NS	FALSE
ENSG00000070501	ENSG00000070501	POLB	POLB	386.059	1.05555e-06	0.00144268	0.774971	0.999958	0.999958	1.80605e-05	FALSE	NS	FALSE
ENSG00000070540	ENSG00000070540	WIPI1	WIPI1	271.384	1.48918e-06	0.00144269	0.619719	0.999958	0.999958	1.80605e-05	FALSE	NS	FALSE
ENSG00000070610	ENSG00000070610	GBA2	GBA2	1484.2	-2.67828e-06	0.00144266	0.583493	0.999958	0.999958	1.80605e-05	FALSE	NS	FALSE
ENSG00000070669	ENSG00000070669	ASNS	ASNS	805.809	3.29255e-06	0.00144268	0.315633	0.999958	0.999958	1.80605e-05	FALSE	NS	FALSE
ENSG00000070718	ENSG00000070718	AP3M2	AP3M2	939.138	-7.37317e-06	0.00144268	0.0993207	0.999958	0.999958	1.80605e-05	FALSE	NS	FALSE
ENSG00000070756	ENSG00000070756	PABPC1	PABPC1	29309.2	-1.77104e-06	0.00144266	0.732278	0.999958	0.999958	1.80605e-05	FALSE	NS	FALSE
ENSG00000070759	ENSG00000070759	TESK2	TESK2	164.181	9.44877e-07	0.00144269	0.726926	0.999958	0.999958	1.80605e-05	FALSE	NS	FALSE
ENSG00000070761	ENSG00000070761	CFAP20	CFAP20	452.652	2.26302e-06	0.00144269	0.366611	0.999958	0.999958	1.80605e-05	FALSE	NS	FALSE
ENSG00000070770	ENSG00000070770	CSNK2A2	CSNK2A2	1655.46	6.63856e-06	0.00144267	0.176989	0.999958	0.999958	1.80605e-05	FALSE	NS	FALSE
ENSG00000070778	ENSG00000070778	PTPN21	PTPN21	36.9515	1.10779e-06	0.00144269	0.41738	0.999958	0.999958	1.80605e-05	FALSE	NS	FALSE
ENSG00000070785	ENSG00000070785	EIF2B3	EIF2B3	210.675	-2.66335e-06	0.00144269	0.310449	0.999958	0.999958	1.80605e-05	FALSE	NS	FALSE
ENSG00000070814	ENSG00000070814	TCOF1	TCOF1	1542.11	-1.8069e-06	0.00144267	0.656545	0.999958	0.999958	1.80605e-05	FALSE	NS	FALSE
ENSG00000070831	ENSG00000070831	CDC42	CDC42	3028.61	-9.54728e-07	0.00144266	0.855437	0.999958	0.999958	1.80605e-05	FALSE	NS	FALSE
ENSG00000070882	ENSG00000070882	OSBPL3	OSBPL3	1857.51	-7.75492e-06	0.00144268	0.0658204	0.999958	0.999958	1.80605e-05	FALSE	NS	FALSE
ENSG00000070950	ENSG00000070950	RAD18	RAD18	368.066	1.06022e-06	0.00144268	0.736588	0.999958	0.999958	1.80605e-05	FALSE	NS	FALSE
ENSG00000070961	ENSG00000070961	ATP2B1	ATP2B1	745.714	-1.78627e-06	0.00144268	0.505705	0.999958	0.999958	1.80605e-05	FALSE	NS	FALSE
ENSG00000071051	ENSG00000071051	NCK2	NCK2	2980.32	1.28905e-08	0.00144268	0.999929	0.999958	0.999958	1.80605e-05	FALSE	NS	FALSE
ENSG00000071054	ENSG00000071054	MAP4K4	MAP4K4	3741.2	-2.99667e-06	0.00144268	0.395289	0.999958	0.999958	1.80605e-05	FALSE	NS	FALSE
ENSG00000071073	ENSG00000071073	MGAT4A	MGAT4A	264.783	-4.7353e-07	0.00144269	0.758332	0.999958	0.999958	1.80605e-05	FALSE	NS	FALSE
ENSG00000071082	ENSG00000071082	RPL31	RPL31	11822.9	1.47135e-06	0.00144268	0.675104	0.999958	0.999958	1.80605e-05	FALSE	NS	FALSE
ENSG00000071127	ENSG00000071127	WDR1	WDR1	13619.7	7.9464e-07	0.00144267	0.86401	0.999958	0.999958	1.80605e-05	FALSE	NS	FALSE
ENSG00000071189	ENSG00000071189	SNX13	SNX13	541.316	-1.39318e-06	0.00144268	0.617713	0.999958	0.999958	1.80605e-05	FALSE	NS	FALSE
ENSG00000071205	ENSG00000071205	ARHGAP10	ARHGAP10	595.559	2.723e-06	0.00144268	0.385287	0.999958	0.999958	1.80605e-05	FALSE	NS	FALSE
ENSG00000071242	ENSG00000071242	RPS6KA2	RPS6KA2	149.425	2.30157e-06	0.00144269	0.244031	0.999958	0.999958	1.80605e-05	FALSE	NS	FALSE
ENSG00000071243	ENSG00000071243	ING3	ING3	666.251	3.76172e-06	0.00144267	0.355309	0.999958	0.999958	1.80605e-05	FALSE	NS	FALSE
ENSG00000071246	ENSG00000071246	VASH1	VASH1	467.329	5.44798e-06	0.00144268	0.124366	0.999958	0.999958	1.80605e-05	FALSE	NS	FALSE
ENSG00000071282	ENSG00000071282	LMCD1	LMCD1	351.503	3.29483e-06	0.00144269	0.0787243	0.999958	0.999958	1.80605e-05	FALSE	NS	FALSE
ENSG00000071462	ENSG00000071462	BUD23	BUD23	859.82	-1.42835e-06	0.00144267	0.673021	0.999958	0.999958	1.80605e-05	FALSE	NS	FALSE
ENSG00000071537	ENSG00000071537	SEL1L	SEL1L	2202.5	-3.98464e-06	0.00144266	0.480909	0.999958	0.999958	1.80605e-05	FALSE	NS	FALSE
ENSG00000071539	ENSG00000071539	TRIP13	TRIP13	370.75	2.28339e-06	0.00144269	0.0984877	0.999958	0.999958	1.80605e-05	FALSE	NS	FALSE
ENSG00000071553	ENSG00000071553	ATP6AP1	ATP6AP1	2125.59	-6.05149e-06	0.00144267	0.214031	0.999958	0.999958	1.80605e-05	FALSE	NS	FALSE
ENSG00000071564	ENSG00000071564	TCF3	TCF3	1545.26	-8.05695e-07	0.00144267	0.850064	0.999958	0.999958	1.80605e-05	FALSE	NS	FALSE
ENSG00000071575	ENSG00000071575	TRIB2	TRIB2	2141.85	-5.94334e-07	0.00144269	0.749641	0.999958	0.999958	1.80605e-05	FALSE	NS	FALSE
ENSG00000071626	ENSG00000071626	DAZAP1	DAZAP1	3225.98	4.89237e-07	0.00144266	0.925302	0.999958	0.999958	1.80605e-05	FALSE	NS	FALSE
ENSG00000071655	ENSG00000071655	MBD3	MBD3	1524.06	1.47595e-06	0.00144267	0.731277	0.999958	0.999958	1.80605e-05	FALSE	NS	FALSE
ENSG00000071794	ENSG00000071794	HLTF	HLTF	295.541	2.66809e-06	0.00144268	0.347034	0.999958	0.999958	1.80605e-05	FALSE	NS	FALSE
ENSG00000071859	ENSG00000071859	FAM50A	FAM50A	1332.41	-8.81833e-06	0.00144267	0.0762888	0.999958	0.999958	1.80605e-05	FALSE	NS	FALSE
ENSG00000071889	ENSG00000071889	FAM3A	FAM3A	711.698	-3.4828e-06	0.00144267	0.405753	0.999958	0.999958	1.80605e-05	FALSE	NS	FALSE
ENSG00000071967	ENSG00000071967	CYBRD1	CYBRD1	156.515	-1.23696e-06	0.00144269	0.427357	0.999958	0.999958	1.80605e-05	FALSE	NS	FALSE
ENSG00000071994	ENSG00000071994	PDCD2	PDCD2	1433.25	1.67473e-06	0.00144266	0.746957	0.999958	0.999958	1.80605e-05	FALSE	NS	FALSE
ENSG00000072042	ENSG00000072042	RDH11	RDH11	901.679	-2.08608e-06	0.00144267	0.633987	0.999958	0.999958	1.80605e-05	FALSE	NS	FALSE
ENSG00000072062	ENSG00000072062	PRKACA	PRKACA	279.239	-2.34258e-08	0.00144269	0.732309	0.999958	0.999958	1.80605e-05	FALSE	NS	FALSE
ENSG00000072071	ENSG00000072071	ADGRL1	ADGRL1	59.5668	-1.41063e-06	0.00144269	0.25064	0.999958	0.999958	1.80605e-05	FALSE	NS	FALSE
ENSG00000072110	ENSG00000072110	ACTN1	ACTN1	3125.95	-8.82602e-06	0.00144267	0.112128	0.999958	0.999958	1.80605e-05	FALSE	NS	FALSE
ENSG00000072121	ENSG00000072121	ZFYVE26	ZFYVE26	937.391	-8.15469e-06	0.00144268	0.0659449	0.999958	0.999958	1.80605e-05	FALSE	NS	FALSE
ENSG00000072134	ENSG00000072134	EPN2	EPN2	230.378	-2.58232e-07	0.00144269	0.885468	0.999958	0.999958	1.80605e-05	FALSE	NS	FALSE
ENSG00000072135	ENSG00000072135	PTPN18	PTPN18	3083.4	1.23824e-06	0.00144266	0.809223	0.999958	0.999958	1.80605e-05	FALSE	NS	FALSE
ENSG00000072163	ENSG00000072163	LIMS2	LIMS2	533.896	2.45777e-07	0.00144269	0.904706	0.999958	0.999958	1.80605e-05	FALSE	NS	FALSE
ENSG00000072210	ENSG00000072210	ALDH3A2	ALDH3A2	1355.8	-9.37011e-07	0.00144267	0.806227	0.999958	0.999958	1.80605e-05	FALSE	NS	FALSE
ENSG00000072274	ENSG00000072274	TFRC	TFRC	3767.35	2.83059e-06	0.00144268	0.440912	0.999958	0.999958	1.80605e-05	FALSE	NS	FALSE
ENSG00000072310	ENSG00000072310	SREBF1	SREBF1	1038.28	3.53862e-06	0.00144269	0.175329	0.999958	0.999958	1.80605e-05	FALSE	NS	FALSE
ENSG00000072364	ENSG00000072364	AFF4	AFF4	1872.17	-1.61126e-06	0.00144266	0.752093	0.999958	0.999958	1.80605e-05	FALSE	NS	FALSE
ENSG00000072401	ENSG00000072401	UBE2D1	UBE2D1	313.3	-3.58688e-06	0.00144268	0.277934	0.999958	0.999958	1.80605e-05	FALSE	NS	FALSE
ENSG00000072415	ENSG00000072415	PALS1	PALS1	249.514	1.01106e-06	0.00144268	0.739688	0.999958	0.999958	1.80605e-05	FALSE	NS	FALSE
ENSG00000072501	ENSG00000072501	SMC1A	SMC1A	2369.45	1.92437e-06	0.00144268	0.518635	0.999958	0.999958	1.80605e-05	FALSE	NS	FALSE
ENSG00000072506	ENSG00000072506	HSD17B10	HSD17B10	1218.35	1.07071e-06	0.00144268	0.746727	0.999958	0.999958	1.80605e-05	FALSE	NS	FALSE
ENSG00000072518	ENSG00000072518	MARK2	MARK2	1990.65	-3.58257e-06	0.00144267	0.439881	0.999958	0.999958	1.80605e-05	FALSE	NS	FALSE
ENSG00000072571	ENSG00000072571	HMMR	HMMR	505.889	8.62538e-07	0.00144269	0.644507	0.999958	0.999958	1.80605e-05	FALSE	NS	FALSE
ENSG00000072609	ENSG00000072609	CHFR	CHFR	2336.29	-1.35238e-06	0.00144267	0.742389	0.999958	0.999958	1.80605e-05	FALSE	NS	FALSE
ENSG00000072682	ENSG00000072682	P4HA2	P4HA2	16.8374	9.22867e-07	0.00144269	0.0439118	0.999958	0.999958	1.80605e-05	FALSE	NS	FALSE
ENSG00000072736	ENSG00000072736	NFATC3	NFATC3	3132.81	-3.83771e-08	0.00144266	0.991514	0.999958	0.999958	1.80605e-05	FALSE	NS	FALSE
ENSG00000072756	ENSG00000072756	TRNT1	TRNT1	715.456	-6.47446e-06	0.00144268	0.0964501	0.999958	0.999958	1.80605e-05	FALSE	NS	FALSE
ENSG00000072778	ENSG00000072778	ACADVL	ACADVL	7634.43	4.56844e-06	0.00144265	0.436733	0.999958	0.999958	1.80605e-05	FALSE	NS	FALSE
ENSG00000072786	ENSG00000072786	STK10	STK10	11621.1	-8.0974e-06	0.00144267	0.108405	0.999958	0.999958	1.80605e-05	FALSE	NS	FALSE
ENSG00000072803	ENSG00000072803	FBXW11	FBXW11	1007.04	-1.20106e-06	0.00144267	0.785088	0.999958	0.999958	1.80605e-05	FALSE	NS	FALSE
ENSG00000072832	ENSG00000072832	CRMP1	CRMP1	866.14	-8.37486e-07	0.00144269	0.587468	0.999958	0.999958	1.80605e-05	FALSE	NS	FALSE
ENSG00000072840	ENSG00000072840	EVC	EVC	52.1482	1.74278e-06	0.00144269	0.117604	0.999958	0.999958	1.80605e-05	FALSE	NS	FALSE
ENSG00000072849	ENSG00000072849	DERL2	DERL2	769.931	-4.76073e-06	0.00144267	0.256389	0.999958	0.999958	1.80605e-05	FALSE	NS	FALSE
ENSG00000072858	ENSG00000072858	SIDT1	SIDT1	950.672	1.86448e-06	0.00144268	0.619297	0.999958	0.999958	1.80605e-05	FALSE	NS	FALSE
ENSG00000072864	ENSG00000072864	NDE1	NDE1	941.815	-8.26655e-07	0.00144269	0.698936	0.999958	0.999958	1.80605e-05	FALSE	NS	FALSE
ENSG00000072954	ENSG00000072954	TMEM38A	TMEM38A	99.9226	-9.61404e-07	0.00144269	0.568896	0.999958	0.999958	1.80605e-05	FALSE	NS	FALSE
ENSG00000072958	ENSG00000072958	AP1M1	AP1M1	2987.37	-6.88067e-07	0.00144265	0.898571	0.999958	0.999958	1.80605e-05	FALSE	NS	FALSE
ENSG00000073008	ENSG00000073008	PVR	PVR	309.459	3.1345e-06	0.00144268	0.352727	0.999958	0.999958	1.80605e-05	FALSE	NS	FALSE
ENSG00000073050	ENSG00000073050	XRCC1	XRCC1	712.752	1.24188e-06	0.00144267	0.753734	0.999958	0.999958	1.80605e-05	FALSE	NS	FALSE
ENSG00000073060	ENSG00000073060	SCARB1	SCARB1	27.5799	-1.42707e-07	0.00144269	0.817438	0.999958	0.999958	1.80605e-05	FALSE	NS	FALSE
ENSG00000073111	ENSG00000073111	MCM2	MCM2	1667.73	3.39615e-06	0.00144269	0.104966	0.999958	0.999958	1.80605e-05	FALSE	NS	FALSE
ENSG00000073150	ENSG00000073150	PANX2	PANX2	307.78	1.72325e-06	0.00144269	0.352433	0.999958	0.999958	1.80605e-05	FALSE	NS	FALSE
ENSG00000073169	ENSG00000073169	SELENOO	SELENOO	748.137	-1.36651e-06	0.00144267	0.751354	0.999958	0.999958	1.80605e-05	FALSE	NS	FALSE
ENSG00000073331	ENSG00000073331	ALPK1	ALPK1	182.151	2.67436e-06	0.00144269	0.283439	0.999958	0.999958	1.80605e-05	FALSE	NS	FALSE
ENSG00000073350	ENSG00000073350	LLGL2	LLGL2	474.331	-4.11641e-06	0.00144268	0.297888	0.999958	0.999958	1.80605e-05	FALSE	NS	FALSE
ENSG00000073417	ENSG00000073417	PDE8A	PDE8A	193.169	5.09559e-06	0.00144269	0.0583215	0.999958	0.999958	1.80605e-05	FALSE	NS	FALSE
ENSG00000073536	ENSG00000073536	NLE1	NLE1	332.394	2.89851e-06	0.00144268	0.314458	0.999958	0.999958	1.80605e-05	FALSE	NS	FALSE
ENSG00000073578	ENSG00000073578	SDHA	SDHA	3313.03	2.71214e-06	0.00144266	0.587074	0.999958	0.999958	1.80605e-05	FALSE	NS	FALSE
ENSG00000073584	ENSG00000073584	SMARCE1	SMARCE1	2773.03	-6.71926e-08	0.00144267	0.985281	0.999958	0.999958	1.80605e-05	FALSE	NS	FALSE
ENSG00000073605	ENSG00000073605	GSDMB	GSDMB	987.997	-1.79158e-06	0.00144267	0.723366	0.999958	0.999958	1.80605e-05	FALSE	NS	FALSE
ENSG00000073614	ENSG00000073614	KDM5A	KDM5A	2084.15	-3.53014e-06	0.00144267	0.418498	0.999958	0.999958	1.80605e-05	FALSE	NS	FALSE
ENSG00000073670	ENSG00000073670	ADAM11	ADAM11	11.7304	9.11369e-08	0.00144269	0.67983	0.999958	0.999958	1.80605e-05	FALSE	NS	FALSE
ENSG00000073756	ENSG00000073756	PTGS2	PTGS2	19.0732	8.11202e-07	0.00144269	0.266214	0.999958	0.999958	1.80605e-05	FALSE	NS	FALSE
ENSG00000073803	ENSG00000073803	MAP3K13	MAP3K13	226.351	3.25162e-07	0.00144268	0.916734	0.999958	0.999958	1.80605e-05	FALSE	NS	FALSE
ENSG00000073849	ENSG00000073849	ST6GAL1	ST6GAL1	3085.08	-2.14819e-06	0.00144268	0.553678	0.999958	0.999958	1.80605e-05	FALSE	NS	FALSE
ENSG00000073861	ENSG00000073861	TBX21	TBX21	470.326	6.35733e-07	0.00144269	0.760496	0.999958	0.999958	1.80605e-05	FALSE	NS	FALSE
ENSG00000073910	ENSG00000073910	FRY	FRY	45.911	-1.29132e-06	0.00144269	0.20366	0.999958	0.999958	1.80605e-05	FALSE	NS	FALSE
ENSG00000073921	ENSG00000073921	PICALM	PICALM	3024.18	3.38119e-06	0.00144267	0.452934	0.999958	0.999958	1.80605e-05	FALSE	NS	FALSE
ENSG00000073969	ENSG00000073969	NSF	NSF	284.994	1.96113e-06	0.00144269	0.410945	0.999958	0.999958	1.80605e-05	FALSE	NS	FALSE
ENSG00000074054	ENSG00000074054	CLASP1	CLASP1	2454.34	1.86756e-06	0.00144266	0.717891	0.999958	0.999958	1.80605e-05	FALSE	NS	FALSE
ENSG00000074071	ENSG00000074071	MRPS34	MRPS34	1287.24	2.68341e-06	0.00144266	0.592432	0.999958	0.999958	1.80605e-05	FALSE	NS	FALSE
ENSG00000074201	ENSG00000074201	CLNS1A	CLNS1A	1047.14	4.36655e-06	0.00144267	0.335076	0.999958	0.999958	1.80605e-05	FALSE	NS	FALSE
ENSG00000074266	ENSG00000074266	EED	EED	985.629	-5.65798e-07	0.00144267	0.895335	0.999958	0.999958	1.80605e-05	FALSE	NS	FALSE
ENSG00000074276	ENSG00000074276	CDHR2	CDHR2	25.7152	1.85217e-08	0.00144269	0.977781	0.999958	0.999958	1.80605e-05	FALSE	NS	FALSE
ENSG00000074319	ENSG00000074319	TSG101	TSG101	932.206	2.01306e-06	0.00144268	0.578203	0.999958	0.999958	1.80605e-05	FALSE	NS	FALSE
ENSG00000074356	ENSG00000074356	NCBP3	NCBP3	1514.2	-9.95189e-06	0.00144269	0.02325	0.999958	0.999958	1.80605e-05	FALSE	NS	FALSE
ENSG00000074370	ENSG00000074370	ATP2A3	ATP2A3	14013.5	-2.86768e-06	0.00144266	0.562587	0.999958	0.999958	1.80605e-05	FALSE	NS	FALSE
ENSG00000074416	ENSG00000074416	MGLL	MGLL	32.5394	8.35554e-07	0.00144269	0.27553	0.999958	0.999958	1.80605e-05	FALSE	NS	FALSE
ENSG00000074582	ENSG00000074582	BCS1L	BCS1L	377.239	-5.51206e-06	0.00144269	0.0975767	0.999958	0.999958	1.80605e-05	FALSE	NS	FALSE
ENSG00000074603	ENSG00000074603	DPP8	DPP8	1219.46	-3.29962e-06	0.00144266	0.504592	0.999958	0.999958	1.80605e-05	FALSE	NS	FALSE
ENSG00000074621	ENSG00000074621	SLC24A1	SLC24A1	225.807	2.95333e-08	0.00144269	0.983548	0.999958	0.999958	1.80605e-05	FALSE	NS	FALSE
ENSG00000074657	ENSG00000074657	ZNF532	ZNF532	61.9645	4.48793e-07	0.00144269	0.633048	0.999958	0.999958	1.80605e-05	FALSE	NS	FALSE
ENSG00000074695	ENSG00000074695	LMAN1	LMAN1	2819.53	-2.22012e-06	0.00144265	0.692927	0.999958	0.999958	1.80605e-05	FALSE	NS	FALSE
ENSG00000074696	ENSG00000074696	HACD3	HACD3	715.462	2.67077e-06	0.00144268	0.457348	0.999958	0.999958	1.80605e-05	FALSE	NS	FALSE
ENSG00000074706	ENSG00000074706	IPCEF1	IPCEF1	817.646	-1.35226e-06	0.00144268	0.661009	0.999958	0.999958	1.80605e-05	FALSE	NS	FALSE
ENSG00000074755	ENSG00000074755	ZZEF1	ZZEF1	3310.59	-5.54099e-06	0.00144266	0.282469	0.999958	0.999958	1.80605e-05	FALSE	NS	FALSE
ENSG00000074800	ENSG00000074800	ENO1	ENO1	62333.6	4.12893e-06	0.00144268	0.254812	0.999958	0.999958	1.80605e-05	FALSE	NS	FALSE
ENSG00000074842	ENSG00000074842	MYDGF	MYDGF	1125.66	-2.32208e-06	0.00144267	0.602414	0.999958	0.999958	1.80605e-05	FALSE	NS	FALSE
ENSG00000074855	ENSG00000074855	ANO8	ANO8	698.85	5.84648e-07	0.00144268	0.868648	0.999958	0.999958	1.80605e-05	FALSE	NS	FALSE
ENSG00000074935	ENSG00000074935	TUBE1	TUBE1	266.842	3.23256e-07	0.00144269	0.882305	0.999958	0.999958	1.80605e-05	FALSE	NS	FALSE
ENSG00000074966	ENSG00000074966	TXK	TXK	422.557	-1.426e-07	0.00144269	0.736061	0.999958	0.999958	1.80605e-05	FALSE	NS	FALSE
ENSG00000075073	ENSG00000075073	TACR2	TACR2	12.3285	-7.00317e-07	0.00144269	0.39585	0.999958	0.999958	1.80605e-05	FALSE	NS	FALSE
ENSG00000075089	ENSG00000075089	ACTR6	ACTR6	520.424	-3.32153e-07	0.00144267	0.932451	0.999958	0.999958	1.80605e-05	FALSE	NS	FALSE
ENSG00000075131	ENSG00000075131	TIPIN	TIPIN	123.644	9.13123e-07	0.00144269	0.495434	0.999958	0.999958	1.80605e-05	FALSE	NS	FALSE
ENSG00000075142	ENSG00000075142	SRI	SRI	1094.51	5.57508e-06	0.00144267	0.20014	0.999958	0.999958	1.80605e-05	FALSE	NS	FALSE
ENSG00000075151	ENSG00000075151	EIF4G3	EIF4G3	1672.35	4.95828e-06	0.00144266	0.336538	0.999958	0.999958	1.80605e-05	FALSE	NS	FALSE
ENSG00000075188	ENSG00000075188	NUP37	NUP37	514.077	3.0695e-06	0.00144268	0.284877	0.999958	0.999958	1.80605e-05	FALSE	NS	FALSE
ENSG00000075218	ENSG00000075218	GTSE1	GTSE1	857.643	3.57181e-06	0.00144269	0.0796489	0.999958	0.999958	1.80605e-05	FALSE	NS	FALSE
ENSG00000075234	ENSG00000075234	TTC38	TTC38	303.088	1.02884e-06	0.00144268	0.716898	0.999958	0.999958	1.80605e-05	FALSE	NS	FALSE
ENSG00000075239	ENSG00000075239	ACAT1	ACAT1	750.573	2.39081e-06	0.00144268	0.398159	0.999958	0.999958	1.80605e-05	FALSE	NS	FALSE
ENSG00000075240	ENSG00000075240	GRAMD4	GRAMD4	817.409	-3.05472e-06	0.00144268	0.371585	0.999958	0.999958	1.80605e-05	FALSE	NS	FALSE
ENSG00000075290	ENSG00000075290	WNT8B	WNT8B	22.4876	-2.1383e-07	0.00144269	0.803783	0.999958	0.999958	1.80605e-05	FALSE	NS	FALSE
ENSG00000075292	ENSG00000075292	ZNF638	ZNF638	1300.83	-1.32006e-06	0.00144267	0.806946	0.999958	0.999958	1.80605e-05	FALSE	NS	FALSE
ENSG00000075303	ENSG00000075303	SLC25A40	SLC25A40	629.691	-3.77911e-06	0.00144267	0.351517	0.999958	0.999958	1.80605e-05	FALSE	NS	FALSE
ENSG00000075336	ENSG00000075336	TIMM21	TIMM21	181.621	-1.93752e-06	0.00144269	0.471016	0.999958	0.999958	1.80605e-05	FALSE	NS	FALSE
ENSG00000075340	ENSG00000075340	ADD2	ADD2	16.6728	1.90703e-06	0.00144269	0.0188015	0.999958	0.999958	1.80605e-05	FALSE	NS	FALSE
ENSG00000075399	ENSG00000075399	VPS9D1	VPS9D1	518.333	-2.47439e-06	0.00144268	0.38834	0.999958	0.999958	1.80605e-05	FALSE	NS	FALSE
ENSG00000075407	ENSG00000075407	ZNF37A	ZNF37A	439.608	-6.28301e-07	0.00144268	0.862839	0.999958	0.999958	1.80605e-05	FALSE	NS	FALSE
ENSG00000075413	ENSG00000075413	MARK3	MARK3	1733.03	-3.86742e-06	0.00144267	0.410946	0.999958	0.999958	1.80605e-05	FALSE	NS	FALSE
ENSG00000075415	ENSG00000075415	SLC25A3	SLC25A3	6030.74	-6.91645e-07	0.00144265	0.896198	0.999958	0.999958	1.80605e-05	FALSE	NS	FALSE
ENSG00000075420	ENSG00000075420	FNDC3B	FNDC3B	545.906	-3.13606e-06	0.00144268	0.359505	0.999958	0.999958	1.80605e-05	FALSE	NS	FALSE
ENSG00000075426	ENSG00000075426	FOSL2	FOSL2	3323.73	-5.60022e-06	0.00144266	0.308477	0.999958	0.999958	1.80605e-05	FALSE	NS	FALSE
ENSG00000075539	ENSG00000075539	FRYL	FRYL	1857.04	-4.33501e-06	0.00144268	0.248718	0.999958	0.999958	1.80605e-05	FALSE	NS	FALSE
ENSG00000075618	ENSG00000075618	FSCN1	FSCN1	360.616	6.76332e-06	0.00144269	0.0142421	0.999958	0.999958	1.80605e-05	FALSE	NS	FALSE
ENSG00000075624	ENSG00000075624	ACTB	ACTB	179591	2.61647e-06	0.00144267	0.541299	0.999958	0.999958	1.80605e-05	FALSE	NS	FALSE
ENSG00000075651	ENSG00000075651	PLD1	PLD1	67.2797	4.55772e-07	0.00144269	0.587207	0.999958	0.999958	1.80605e-05	FALSE	NS	FALSE
ENSG00000075673	ENSG00000075673	ATP12A	ATP12A	189.986	4.42683e-07	0.00144269	0.654364	0.999958	0.999958	1.80605e-05	FALSE	NS	FALSE
ENSG00000075702	ENSG00000075702	WDR62	WDR62	478.146	1.17306e-06	0.00144269	0.400797	0.999958	0.999958	1.80605e-05	FALSE	NS	FALSE
ENSG00000075711	ENSG00000075711	DLG1	DLG1	1131.33	-5.7792e-07	0.00144266	0.904329	0.999958	0.999958	1.80605e-05	FALSE	NS	FALSE
ENSG00000075785	ENSG00000075785	RAB7A	RAB7A	3386.6	-1.07956e-06	0.00144265	0.844448	0.999958	0.999958	1.80605e-05	FALSE	NS	FALSE
ENSG00000075790	ENSG00000075790	BCAP29	BCAP29	371.131	-2.00213e-06	0.00144268	0.545081	0.999958	0.999958	1.80605e-05	FALSE	NS	FALSE
ENSG00000075826	ENSG00000075826	SEC31B	SEC31B	5040.21	-6.96959e-06	0.00144267	0.149262	0.999958	0.999958	1.80605e-05	FALSE	NS	FALSE
ENSG00000075856	ENSG00000075856	SART3	SART3	1207.62	-2.40128e-07	0.00144267	0.955621	0.999958	0.999958	1.80605e-05	FALSE	NS	FALSE
ENSG00000075884	ENSG00000075884	ARHGAP15	ARHGAP15	1433.86	7.60896e-07	0.00144266	0.882276	0.999958	0.999958	1.80605e-05	FALSE	NS	FALSE
ENSG00000075886	ENSG00000075886	TUBA3D	TUBA3D	16.4821	-3.39943e-07	0.00144269	0.715532	0.999958	0.999958	1.80605e-05	FALSE	NS	FALSE
ENSG00000075891	ENSG00000075891	PAX2	PAX2	16.1253	8.08438e-07	0.00144269	0.221583	0.999958	0.999958	1.80605e-05	FALSE	NS	FALSE
ENSG00000075914	ENSG00000075914	EXOSC7	EXOSC7	462.558	1.65968e-06	0.00144267	0.676062	0.999958	0.999958	1.80605e-05	FALSE	NS	FALSE
ENSG00000075945	ENSG00000075945	KIFAP3	KIFAP3	786.205	-5.85902e-06	0.00144269	0.0750827	0.999958	0.999958	1.80605e-05	FALSE	NS	FALSE
ENSG00000075975	ENSG00000075975	MKRN2	MKRN2	866.223	1.3142e-06	0.00144267	0.777313	0.999958	0.999958	1.80605e-05	FALSE	NS	FALSE
ENSG00000076003	ENSG00000076003	MCM6	MCM6	2067.59	2.08444e-06	0.00144269	0.423802	0.999958	0.999958	1.80605e-05	FALSE	NS	FALSE
ENSG00000076043	ENSG00000076043	REXO2	REXO2	2063.33	3.27445e-06	0.00144266	0.529345	0.999958	0.999958	1.80605e-05	FALSE	NS	FALSE
ENSG00000076053	ENSG00000076053	RBM7	RBM7	438.92	1.05957e-06	0.00144267	0.785304	0.999958	0.999958	1.80605e-05	FALSE	NS	FALSE
ENSG00000076067	ENSG00000076067	RBMS2	RBMS2	90.2267	1.00114e-06	0.00144269	0.358929	0.999958	0.999958	1.80605e-05	FALSE	NS	FALSE
ENSG00000076108	ENSG00000076108	BAZ2A	BAZ2A	5215.94	2.45669e-06	0.00144266	0.622646	0.999958	0.999958	1.80605e-05	FALSE	NS	FALSE
ENSG00000076201	ENSG00000076201	PTPN23	PTPN23	1352.31	-7.57237e-06	0.00144268	0.0816481	0.999958	0.999958	1.80605e-05	FALSE	NS	FALSE
ENSG00000076242	ENSG00000076242	MLH1	MLH1	707.014	3.29175e-06	0.00144268	0.395507	0.999958	0.999958	1.80605e-05	FALSE	NS	FALSE
ENSG00000076248	ENSG00000076248	UNG	UNG	643.391	4.6683e-06	0.00144269	0.104225	0.999958	0.999958	1.80605e-05	FALSE	NS	FALSE
ENSG00000076258	ENSG00000076258	FMO4	FMO4	51.7804	-2.81517e-07	0.00144269	0.864203	0.999958	0.999958	1.80605e-05	FALSE	NS	FALSE
ENSG00000076321	ENSG00000076321	KLHL20	KLHL20	325.813	6.32595e-07	0.00144268	0.837363	0.999958	0.999958	1.80605e-05	FALSE	NS	FALSE
ENSG00000076351	ENSG00000076351	SLC46A1	SLC46A1	98.4236	1.05164e-06	0.00144269	0.472842	0.999958	0.999958	1.80605e-05	FALSE	NS	FALSE
ENSG00000076382	ENSG00000076382	SPAG5	SPAG5	1099.82	2.91806e-06	0.00144269	0.106416	0.999958	0.999958	1.80605e-05	FALSE	NS	FALSE
ENSG00000076513	ENSG00000076513	ANKRD13A	ANKRD13A	2270.71	-1.61021e-06	0.00144266	0.744685	0.999958	0.999958	1.80605e-05	FALSE	NS	FALSE
ENSG00000076554	ENSG00000076554	TPD52	TPD52	356.255	2.55595e-06	0.00144269	0.374547	0.999958	0.999958	1.80605e-05	FALSE	NS	FALSE
ENSG00000076555	ENSG00000076555	ACACB	ACACB	380.478	1.03536e-06	0.00144268	0.752358	0.999958	0.999958	1.80605e-05	FALSE	NS	FALSE
ENSG00000076604	ENSG00000076604	TRAF4	TRAF4	576.774	1.23997e-06	0.00144268	0.717818	0.999958	0.999958	1.80605e-05	FALSE	NS	FALSE
ENSG00000076641	ENSG00000076641	PAG1	PAG1	6327.23	-4.93806e-06	0.00144267	0.297821	0.999958	0.999958	1.80605e-05	FALSE	NS	FALSE
ENSG00000076650	ENSG00000076650	GPATCH1	GPATCH1	266.97	-1.52031e-06	0.00144268	0.613673	0.999958	0.999958	1.80605e-05	FALSE	NS	FALSE
ENSG00000076662	ENSG00000076662	ICAM3	ICAM3	7245.61	-2.01501e-06	0.00144267	0.662215	0.999958	0.999958	1.80605e-05	FALSE	NS	FALSE
ENSG00000076685	ENSG00000076685	NT5C2	NT5C2	1842.34	2.98605e-06	0.00144266	0.562384	0.999958	0.999958	1.80605e-05	FALSE	NS	FALSE
ENSG00000076706	ENSG00000076706	MCAM	MCAM	129.294	3.68896e-07	0.00144269	0.80863	0.999958	0.999958	1.80605e-05	FALSE	NS	FALSE
ENSG00000076770	ENSG00000076770	MBNL3	MBNL3	326.09	-2.11696e-06	0.00144268	0.509704	0.999958	0.999958	1.80605e-05	FALSE	NS	FALSE
ENSG00000076826	ENSG00000076826	CAMSAP3	CAMSAP3	33.7348	1.05927e-06	0.00144269	0.187662	0.999958	0.999958	1.80605e-05	FALSE	NS	FALSE
ENSG00000076864	ENSG00000076864	RAP1GAP	RAP1GAP	11.826	3.36883e-07	0.00144269	0.662052	0.999958	0.999958	1.80605e-05	FALSE	NS	FALSE
ENSG00000076924	ENSG00000076924	XAB2	XAB2	1735.43	-3.11722e-06	0.00144266	0.532928	0.999958	0.999958	1.80605e-05	FALSE	NS	FALSE
ENSG00000076928	ENSG00000076928	ARHGEF1	ARHGEF1	17152.5	-3.60781e-06	0.00144268	0.355231	0.999958	0.999958	1.80605e-05	FALSE	NS	FALSE
ENSG00000076944	ENSG00000076944	STXBP2	STXBP2	2997.02	-4.62977e-06	0.00144266	0.36311	0.999958	0.999958	1.80605e-05	FALSE	NS	FALSE
ENSG00000076984	ENSG00000076984	MAP2K7	MAP2K7	1512.11	-4.7639e-06	0.00144267	0.313092	0.999958	0.999958	1.80605e-05	FALSE	NS	FALSE
ENSG00000077044	ENSG00000077044	DGKD	DGKD	1264.04	-1.91075e-06	0.00144268	0.475546	0.999958	0.999958	1.80605e-05	FALSE	NS	FALSE
ENSG00000077097	ENSG00000077097	TOP2B	TOP2B	3368.22	-1.86991e-06	0.00144266	0.706219	0.999958	0.999958	1.80605e-05	FALSE	NS	FALSE
ENSG00000077147	ENSG00000077147	TM9SF3	TM9SF3	2498.68	-4.0517e-06	0.00144266	0.461867	0.999958	0.999958	1.80605e-05	FALSE	NS	FALSE
ENSG00000077150	ENSG00000077150	NFKB2	NFKB2	2011.67	-9.50255e-07	0.00144267	0.831565	0.999958	0.999958	1.80605e-05	FALSE	NS	FALSE
ENSG00000077152	ENSG00000077152	UBE2T	UBE2T	269.571	2.36312e-06	0.00144269	0.206113	0.999958	0.999958	1.80605e-05	FALSE	NS	FALSE
ENSG00000077157	ENSG00000077157	PPP1R12B	PPP1R12B	587.825	9.14144e-06	0.00144269	0.023928	0.999958	0.999958	1.80605e-05	FALSE	NS	FALSE
ENSG00000077232	ENSG00000077232	DNAJC10	DNAJC10	1415.51	-2.91079e-06	0.00144267	0.468475	0.999958	0.999958	1.80605e-05	FALSE	NS	FALSE
ENSG00000077235	ENSG00000077235	GTF3C1	GTF3C1	2083.56	-4.14844e-06	0.00144266	0.44186	0.999958	0.999958	1.80605e-05	FALSE	NS	FALSE
ENSG00000077238	ENSG00000077238	IL4R	IL4R	2728.09	-4.05982e-06	0.00144267	0.340722	0.999958	0.999958	1.80605e-05	FALSE	NS	FALSE
ENSG00000077254	ENSG00000077254	USP33	USP33	1166.81	-3.78419e-06	0.00144266	0.434031	0.999958	0.999958	1.80605e-05	FALSE	NS	FALSE
ENSG00000077264	ENSG00000077264	PAK3	PAK3	34.2996	1.51759e-06	0.00144269	0.185388	0.999958	0.999958	1.80605e-05	FALSE	NS	FALSE
ENSG00000077312	ENSG00000077312	SNRPA	SNRPA	1264.44	5.3146e-06	0.00144267	0.220181	0.999958	0.999958	1.80605e-05	FALSE	NS	FALSE
ENSG00000077327	ENSG00000077327	SPAG6	SPAG6	18.4052	5.39987e-07	0.00144269	0.516952	0.999958	0.999958	1.80605e-05	FALSE	NS	FALSE
ENSG00000077348	ENSG00000077348	EXOSC5	EXOSC5	302.497	-2.31714e-06	0.00144268	0.860154	0.999958	0.999958	1.80605e-05	FALSE	NS	FALSE
ENSG00000077420	ENSG00000077420	APBB1IP	APBB1IP	1414.06	-5.70704e-07	0.00144269	0.735773	0.999958	0.999958	1.80605e-05	FALSE	NS	FALSE
ENSG00000077454	ENSG00000077454	LRCH4	LRCH4	4741	-5.06127e-06	0.00144267	0.244021	0.999958	0.999958	1.80605e-05	FALSE	NS	FALSE
ENSG00000077458	ENSG00000077458	FAM76B	FAM76B	876.501	-2.07082e-07	0.00144268	0.939303	0.999958	0.999958	1.80605e-05	FALSE	NS	FALSE
ENSG00000077463	ENSG00000077463	SIRT6	SIRT6	600.863	6.37213e-07	0.00144267	0.877329	0.999958	0.999958	1.80605e-05	FALSE	NS	FALSE
ENSG00000077514	ENSG00000077514	POLD3	POLD3	639.855	4.46052e-06	0.00144269	0.143066	0.999958	0.999958	1.80605e-05	FALSE	NS	FALSE
ENSG00000077549	ENSG00000077549	CAPZB	CAPZB	6656.59	-1.54244e-06	0.00144266	0.766698	0.999958	0.999958	1.80605e-05	FALSE	NS	FALSE
ENSG00000077585	ENSG00000077585	GPR137B	GPR137B	153.081	6.46231e-07	0.00144269	0.810737	0.999958	0.999958	1.80605e-05	FALSE	NS	FALSE
ENSG00000077684	ENSG00000077684	JADE1	JADE1	742.708	2.03881e-06	0.00144267	0.639505	0.999958	0.999958	1.80605e-05	FALSE	NS	FALSE
ENSG00000077713	ENSG00000077713	SLC25A43	SLC25A43	199.558	1.41538e-06	0.00144269	0.461572	0.999958	0.999958	1.80605e-05	FALSE	NS	FALSE
ENSG00000077721	ENSG00000077721	UBE2A	UBE2A	1243.07	1.11865e-06	0.00144267	0.773592	0.999958	0.999958	1.80605e-05	FALSE	NS	FALSE
ENSG00000077782	ENSG00000077782	FGFR1	FGFR1	623.653	5.91776e-06	0.00144269	0.04127	0.999958	0.999958	1.80605e-05	FALSE	NS	FALSE
ENSG00000077800	ENSG00000077800	FKBP6	FKBP6	42.5655	-7.54724e-07	0.00144269	0.452473	0.999958	0.999958	1.80605e-05	FALSE	NS	FALSE
ENSG00000077943	ENSG00000077943	ITGA8	ITGA8	46.0453	-7.61835e-07	0.00144269	0.621202	0.999958	0.999958	1.80605e-05	FALSE	NS	FALSE
ENSG00000077984	ENSG00000077984	CST7	CST7	507.1	5.11032e-06	0.00144269	0.0622097	0.999958	0.999958	1.80605e-05	FALSE	NS	FALSE
ENSG00000078043	ENSG00000078043	PIAS2	PIAS2	351.251	-2.26713e-06	0.00144268	0.494841	0.999958	0.999958	1.80605e-05	FALSE	NS	FALSE
ENSG00000078061	ENSG00000078061	ARAF	ARAF	1751.32	-3.09798e-06	0.00144266	0.534859	0.999958	0.999958	1.80605e-05	FALSE	NS	FALSE
ENSG00000078070	ENSG00000078070	MCCC1	MCCC1	575.207	4.0418e-06	0.00144268	0.214874	0.999958	0.999958	1.80605e-05	FALSE	NS	FALSE
ENSG00000078081	ENSG00000078081	LAMP3	LAMP3	50.8491	-2.92084e-07	0.00144269	0.860912	0.999958	0.999958	1.80605e-05	FALSE	NS	FALSE
ENSG00000078114	ENSG00000078114	NEBL	NEBL	49.3672	-1.63613e-07	0.00144269	0.548809	0.999958	0.999958	1.80605e-05	FALSE	NS	FALSE
ENSG00000078124	ENSG00000078124	ACER3	ACER3	397.262	1.74883e-06	0.00144269	0.469472	0.999958	0.999958	1.80605e-05	FALSE	NS	FALSE
ENSG00000078140	ENSG00000078140	UBE2K	UBE2K	1655.08	4.6701e-07	0.00144267	0.917687	0.999958	0.999958	1.80605e-05	FALSE	NS	FALSE
ENSG00000078142	ENSG00000078142	PIK3C3	PIK3C3	1012.16	-6.42197e-06	0.00144268	0.0934621	0.999958	0.999958	1.80605e-05	FALSE	NS	FALSE
ENSG00000078177	ENSG00000078177	N4BP2	N4BP2	936.666	-2.20314e-06	0.00144266	0.643057	0.999958	0.999958	1.80605e-05	FALSE	NS	FALSE
ENSG00000078237	ENSG00000078237	TIGAR	TIGAR	396.044	-3.9191e-06	0.00144268	0.211272	0.999958	0.999958	1.80605e-05	FALSE	NS	FALSE
ENSG00000078246	ENSG00000078246	TULP3	TULP3	227.358	-9.83982e-07	0.00144269	0.701041	0.999958	0.999958	1.80605e-05	FALSE	NS	FALSE
ENSG00000078269	ENSG00000078269	SYNJ2	SYNJ2	611.685	-8.80021e-07	0.00144268	0.773069	0.999958	0.999958	1.80605e-05	FALSE	NS	FALSE
ENSG00000078304	ENSG00000078304	PPP2R5C	PPP2R5C	4556	2.35108e-06	0.00144268	0.441517	0.999958	0.999958	1.80605e-05	FALSE	NS	FALSE
ENSG00000078319	ENSG00000078319			102.724	1.28947e-07	0.00144269	0.961417	0.999958	0.999958	1.80605e-05	FALSE	NS	FALSE
ENSG00000078369	ENSG00000078369	GNB1	GNB1	8094.15	9.88357e-07	0.00144267	0.819064	0.999958	0.999958	1.80605e-05	FALSE	NS	FALSE
ENSG00000078403	ENSG00000078403	MLLT10	MLLT10	976.383	6.63342e-07	0.00144267	0.881326	0.999958	0.999958	1.80605e-05	FALSE	NS	FALSE
ENSG00000078487	ENSG00000078487	ZCWPW1	ZCWPW1	47.4798	-3.05684e-07	0.00144269	0.827389	0.999958	0.999958	1.80605e-05	FALSE	NS	FALSE
ENSG00000078579	ENSG00000078579	FGF20	FGF20	26.984	6.47286e-07	0.00144269	0.459735	0.999958	0.999958	1.80605e-05	FALSE	NS	FALSE
ENSG00000078589	ENSG00000078589	P2RY10	P2RY10	1164.39	3.31954e-06	0.00144268	0.381091	0.999958	0.999958	1.80605e-05	FALSE	NS	FALSE
ENSG00000078596	ENSG00000078596	ITM2A	ITM2A	2508.83	9.20535e-07	0.00144269	0.713602	0.999958	0.999958	1.80605e-05	FALSE	NS	FALSE
ENSG00000078618	ENSG00000078618	NRDC	NRDC	3200.9	-4.49405e-06	0.00144266	0.386675	0.999958	0.999958	1.80605e-05	FALSE	NS	FALSE
ENSG00000078668	ENSG00000078668	VDAC3	VDAC3	2724.99	5.68765e-06	0.00144268	0.173783	0.999958	0.999958	1.80605e-05	FALSE	NS	FALSE
ENSG00000078674	ENSG00000078674	PCM1	PCM1	2007.27	-3.98631e-06	0.00144267	0.408015	0.999958	0.999958	1.80605e-05	FALSE	NS	FALSE
ENSG00000078687	ENSG00000078687	TNRC6C	TNRC6C	601.537	-2.50826e-06	0.00144267	0.518138	0.999958	0.999958	1.80605e-05	FALSE	NS	FALSE
ENSG00000078699	ENSG00000078699	CBFA2T2	CBFA2T2	1249.55	-2.29567e-06	0.00144267	0.581721	0.999958	0.999958	1.80605e-05	FALSE	NS	FALSE
ENSG00000078747	ENSG00000078747	ITCH	ITCH	1253.66	-2.33528e-06	0.00144267	0.557606	0.999958	0.999958	1.80605e-05	FALSE	NS	FALSE
ENSG00000078804	ENSG00000078804	TP53INP2	TP53INP2	360.425	1.9365e-06	0.00144268	0.521121	0.999958	0.999958	1.80605e-05	FALSE	NS	FALSE
ENSG00000078808	ENSG00000078808	SDF4	SDF4	3667.08	-3.35078e-06	0.00144265	0.54387	0.999958	0.999958	1.80605e-05	FALSE	NS	FALSE
ENSG00000078814	ENSG00000078814	MYH7B	MYH7B	32.484	1.5281e-06	0.00144269	0.180103	0.999958	0.999958	1.80605e-05	FALSE	NS	FALSE
ENSG00000078900	ENSG00000078900	TP73	TP73	15.3896	-1.01055e-07	0.00144269	0.883971	0.999958	0.999958	1.80605e-05	FALSE	NS	FALSE
ENSG00000078967	ENSG00000078967	UBE2D4	UBE2D4	168.39	-2.50448e-06	0.00144269	0.300517	0.999958	0.999958	1.80605e-05	FALSE	NS	FALSE
ENSG00000079134	ENSG00000079134	THOC1	THOC1	500.059	-3.57677e-06	0.00144268	0.30396	0.999958	0.999958	1.80605e-05	FALSE	NS	FALSE
ENSG00000079150	ENSG00000079150	FKBP7	FKBP7	35.4573	7.76927e-07	0.00144269	0.573715	0.999958	0.999958	1.80605e-05	FALSE	NS	FALSE
ENSG00000079156	ENSG00000079156	OSBPL6	OSBPL6	99.7867	2.43583e-07	0.00144269	0.629449	0.999958	0.999958	1.80605e-05	FALSE	NS	FALSE
ENSG00000079246	ENSG00000079246	XRCC5	XRCC5	5800.82	7.54031e-07	0.00144267	0.856591	0.999958	0.999958	1.80605e-05	FALSE	NS	FALSE
ENSG00000079257	ENSG00000079257	LXN	LXN	160.277	1.46465e-06	0.00144268	0.597369	0.999958	0.999958	1.80605e-05	FALSE	NS	FALSE
ENSG00000079263	ENSG00000079263	SP140	SP140	1191.33	-8.6802e-07	0.00144267	0.848725	0.999958	0.999958	1.80605e-05	FALSE	NS	FALSE
ENSG00000079277	ENSG00000079277	MKNK1	MKNK1	1194.66	-2.60932e-06	0.00144267	0.675173	0.999958	0.999958	1.80605e-05	FALSE	NS	FALSE
ENSG00000079308	ENSG00000079308	TNS1	TNS1	926.505	-6.43046e-06	0.00144268	0.122015	0.999958	0.999958	1.80605e-05	FALSE	NS	FALSE
ENSG00000079313	ENSG00000079313	REXO1	REXO1	1812.03	-4.06351e-06	0.00144266	0.447531	0.999958	0.999958	1.80605e-05	FALSE	NS	FALSE
ENSG00000079332	ENSG00000079332	SAR1A	SAR1A	1064.51	-4.49846e-06	0.00144267	0.330985	0.999958	0.999958	1.80605e-05	FALSE	NS	FALSE
ENSG00000079335	ENSG00000079335	CDC14A	CDC14A	623.618	-1.55177e-06	0.00144268	0.611236	0.999958	0.999958	1.80605e-05	FALSE	NS	FALSE
ENSG00000079337	ENSG00000079337	RAPGEF3	RAPGEF3	51.2929	6.7591e-07	0.00144269	0.550849	0.999958	0.999958	1.80605e-05	FALSE	NS	FALSE
ENSG00000079385	ENSG00000079385	CEACAM1	CEACAM1	1935.78	-3.97834e-06	0.00144268	0.280302	0.999958	0.999958	1.80605e-05	FALSE	NS	FALSE
ENSG00000079387	ENSG00000079387	SENP1	SENP1	685.355	1.17937e-06	0.00144267	0.759995	0.999958	0.999958	1.80605e-05	FALSE	NS	FALSE
ENSG00000079432	ENSG00000079432	CIC	CIC	2607.89	-2.92278e-06	0.00144266	0.55332	0.999958	0.999958	1.80605e-05	FALSE	NS	FALSE
ENSG00000079435	ENSG00000079435	LIPE	LIPE	424.69	-5.80897e-07	0.00144268	0.850843	0.999958	0.999958	1.80605e-05	FALSE	NS	FALSE
ENSG00000079459	ENSG00000079459	FDFT1	FDFT1	31.4159	-4.2981e-07	0.00144269	0.440506	0.999958	0.999958	1.80605e-05	FALSE	NS	FALSE
ENSG00000079462	ENSG00000079462	PAFAH1B3	PAFAH1B3	477.025	4.05898e-06	0.00144268	0.307515	0.999958	0.999958	1.80605e-05	FALSE	NS	FALSE
ENSG00000079482	ENSG00000079482	OPHN1	OPHN1	31.5753	4.03111e-07	0.00144269	0.746034	0.999958	0.999958	1.80605e-05	FALSE	NS	FALSE
ENSG00000079616	ENSG00000079616	KIF22	KIF22	2011.26	4.98889e-06	0.00144268	0.21274	0.999958	0.999958	1.80605e-05	FALSE	NS	FALSE
ENSG00000079691	ENSG00000079691	CARMIL1	CARMIL1	40.5834	-4.86355e-07	0.00144269	0.68305	0.999958	0.999958	1.80605e-05	FALSE	NS	FALSE
ENSG00000079739	ENSG00000079739	PGM1	PGM1	717.598	3.70392e-06	0.00144268	0.279917	0.999958	0.999958	1.80605e-05	FALSE	NS	FALSE
ENSG00000079785	ENSG00000079785	DDX1	DDX1	872.411	-1.31402e-06	0.00144267	0.73378	0.999958	0.999958	1.80605e-05	FALSE	NS	FALSE
ENSG00000079805	ENSG00000079805	DNM2	DNM2	7307.22	-1.58862e-06	0.00144265	0.784944	0.999958	0.999958	1.80605e-05	FALSE	NS	FALSE
ENSG00000079819	ENSG00000079819	EPB41L2	EPB41L2	377.377	1.6486e-06	0.00144269	0.467538	0.999958	0.999958	1.80605e-05	FALSE	NS	FALSE
ENSG00000079950	ENSG00000079950	STX7	STX7	729.308	-3.1421e-06	0.00144267	0.459149	0.999958	0.999958	1.80605e-05	FALSE	NS	FALSE
ENSG00000079974	ENSG00000079974	RABL2B	RABL2B	525.6	-2.57425e-06	0.00144269	0.338926	0.999958	0.999958	1.80605e-05	FALSE	NS	FALSE
ENSG00000079999	ENSG00000079999	KEAP1	KEAP1	1813.13	2.97076e-06	0.00144266	0.54254	0.999958	0.999958	1.80605e-05	FALSE	NS	FALSE
ENSG00000080007	ENSG00000080007	DDX43	DDX43	44.3423	-1.02357e-06	0.00144269	0.487897	0.999958	0.999958	1.80605e-05	FALSE	NS	FALSE
ENSG00000080189	ENSG00000080189	SLC35H1	SLC35H1	1360.56	-4.61802e-06	0.00144267	0.297463	0.999958	0.999958	1.80605e-05	FALSE	NS	FALSE
ENSG00000080200	ENSG00000080200	CRYBG3	CRYBG3	953.922	-4.43652e-06	0.00144267	0.309934	0.999958	0.999958	1.80605e-05	FALSE	NS	FALSE
ENSG00000080298	ENSG00000080298	RFX3	RFX3	320.28	-2.86658e-06	0.00144268	0.342675	0.999958	0.999958	1.80605e-05	FALSE	NS	FALSE
ENSG00000080345	ENSG00000080345	RIF1	RIF1	876.59	-2.95189e-06	0.00144267	0.498773	0.999958	0.999958	1.80605e-05	FALSE	NS	FALSE
ENSG00000080371	ENSG00000080371	RAB21	RAB21	1250.61	-1.46333e-06	0.00144267	0.733896	0.999958	0.999958	1.80605e-05	FALSE	NS	FALSE
ENSG00000080503	ENSG00000080503	SMARCA2	SMARCA2	1951.63	-3.48018e-06	0.00144266	0.519713	0.999958	0.999958	1.80605e-05	FALSE	NS	FALSE
ENSG00000080546	ENSG00000080546	SESN1	SESN1	403.35	-1.34469e-06	0.00144268	0.635882	0.999958	0.999958	1.80605e-05	FALSE	NS	FALSE
ENSG00000080561	ENSG00000080561	MID2	MID2	58.9218	8.54325e-08	0.00144269	0.954305	0.999958	0.999958	1.80605e-05	FALSE	NS	FALSE
ENSG00000080603	ENSG00000080603	SRCAP	SRCAP	3385	-5.84641e-06	0.00144266	0.301872	0.999958	0.999958	1.80605e-05	FALSE	NS	FALSE
ENSG00000080608	ENSG00000080608	PUM3	PUM3	300.193	-2.11269e-07	0.00144268	0.949739	0.999958	0.999958	1.80605e-05	FALSE	NS	FALSE
ENSG00000080802	ENSG00000080802	CNOT4	CNOT4	437.302	1.70848e-07	0.00144268	0.964555	0.999958	0.999958	1.80605e-05	FALSE	NS	FALSE
ENSG00000080815	ENSG00000080815	PSEN1	PSEN1	1678.73	-1.83775e-06	0.00144266	0.693402	0.999958	0.999958	1.80605e-05	FALSE	NS	FALSE
ENSG00000080819	ENSG00000080819	CPOX	CPOX	2346.87	-2.23471e-06	0.00144266	0.667339	0.999958	0.999958	1.80605e-05	FALSE	NS	FALSE
ENSG00000080822	ENSG00000080822	CLDND1	CLDND1	5142.58	-4.91832e-06	0.00144265	0.402512	0.999958	0.999958	1.80605e-05	FALSE	NS	FALSE
ENSG00000080823	ENSG00000080823	MOK	MOK	44.6246	8.26169e-08	0.00144269	0.862581	0.999958	0.999958	1.80605e-05	FALSE	NS	FALSE
ENSG00000080824	ENSG00000080824	HSP90AA1	HSP90AA1	9614.99	4.38375e-07	0.00144268	0.909564	0.999958	0.999958	1.80605e-05	FALSE	NS	FALSE
ENSG00000080839	ENSG00000080839	RBL1	RBL1	633.056	5.80825e-07	0.00144269	0.824911	0.999958	0.999958	1.80605e-05	FALSE	NS	FALSE
ENSG00000080845	ENSG00000080845	DLGAP4	DLGAP4	2071.32	-2.43581e-06	0.00144267	0.568002	0.999958	0.999958	1.80605e-05	FALSE	NS	FALSE
ENSG00000080854	ENSG00000080854	IGSF9B	IGSF9B	851.117	-1.01225	0.582973	0.000891026	0.479058	0.479058	0.319612	FALSE	NS	FALSE
ENSG00000080947	ENSG00000080947	CROCCP3	CROCCP3	39.7597	-1.72891e-06	0.00144269	0.240718	0.999958	0.999958	1.80605e-05	FALSE	NS	FALSE
ENSG00000080986	ENSG00000080986	NDC80	NDC80	641.987	2.39298e-06	0.00144269	0.345682	0.999958	0.999958	1.80605e-05	FALSE	NS	FALSE
ENSG00000081014	ENSG00000081014	AP4E1	AP4E1	615.401	2.25657e-06	0.00144268	0.553437	0.999958	0.999958	1.80605e-05	FALSE	NS	FALSE
ENSG00000081019	ENSG00000081019	RSBN1	RSBN1	1123.81	-1.68481e-06	0.00144266	0.730731	0.999958	0.999958	1.80605e-05	FALSE	NS	FALSE
ENSG00000081026	ENSG00000081026	MAGI3	MAGI3	70.5697	-3.43894e-07	0.00144269	0.830853	0.999958	0.999958	1.80605e-05	FALSE	NS	FALSE
ENSG00000081041	ENSG00000081041	CXCL2	CXCL2	207.801	-4.58387e-07	0.00144269	0.841378	0.999958	0.999958	1.80605e-05	FALSE	NS	FALSE
ENSG00000081052	ENSG00000081052	COL4A4	COL4A4	31.0068	1.22288e-08	0.00144269	0.984281	0.999958	0.999958	1.80605e-05	FALSE	NS	FALSE
ENSG00000081059	ENSG00000081059	TCF7	TCF7	1143.33	-1.97159e-07	0.00144269	0.768718	0.999958	0.999958	1.80605e-05	FALSE	NS	FALSE
ENSG00000081087	ENSG00000081087	OSTM1	OSTM1	1019.49	-1.86564e-06	0.00144267	0.664658	0.999958	0.999958	1.80605e-05	FALSE	NS	FALSE
ENSG00000081148	ENSG00000081148	IMPG2	IMPG2	29.4986	1.4525e-06	0.00144269	0.241873	0.999958	0.999958	1.80605e-05	FALSE	NS	FALSE
ENSG00000081154	ENSG00000081154	PCNP	PCNP	2259.14	1.02316e-06	0.00144266	0.84177	0.999958	0.999958	1.80605e-05	FALSE	NS	FALSE
ENSG00000081177	ENSG00000081177	EXD2	EXD2	222.36	2.27407e-06	0.00144268	0.463864	0.999958	0.999958	1.80605e-05	FALSE	NS	FALSE
ENSG00000081181	ENSG00000081181	ARG2	ARG2	474.859	4.85771e-06	0.00144269	0.0278017	0.999958	0.999958	1.80605e-05	FALSE	NS	FALSE
ENSG00000081237	ENSG00000081237	PTPRC	PTPRC	17747.4	-1.85281e-06	0.00144265	0.74014	0.999958	0.999958	1.80605e-05	FALSE	NS	FALSE
ENSG00000081307	ENSG00000081307	UBA5	UBA5	709.588	2.0039e-06	0.00144267	0.657598	0.999958	0.999958	1.80605e-05	FALSE	NS	FALSE
ENSG00000081320	ENSG00000081320	STK17B	STK17B	8150.4	-8.17157e-07	0.00144266	0.866484	0.999958	0.999958	1.80605e-05	FALSE	NS	FALSE
ENSG00000081377	ENSG00000081377	CDC14B	CDC14B	47.8854	6.36696e-07	0.00144269	0.690701	0.999958	0.999958	1.80605e-05	FALSE	NS	FALSE
ENSG00000081386	ENSG00000081386	ZNF510	ZNF510	314.831	1.90531e-06	0.00144269	0.476663	0.999958	0.999958	1.80605e-05	FALSE	NS	FALSE
ENSG00000081665	ENSG00000081665	ZNF506	ZNF506	329.58	1.07343e-06	0.00144269	0.555807	0.999958	0.999958	1.80605e-05	FALSE	NS	FALSE
ENSG00000081692	ENSG00000081692	JMJD4	JMJD4	566.258	-3.44584e-06	0.00144268	0.30137	0.999958	0.999958	1.80605e-05	FALSE	NS	FALSE
ENSG00000081721	ENSG00000081721	DUSP12	DUSP12	338.257	2.3538e-06	0.00144268	0.507127	0.999958	0.999958	1.80605e-05	FALSE	NS	FALSE
ENSG00000081760	ENSG00000081760	AACS	AACS	626.218	1.4197e-06	0.00144267	0.715131	0.999958	0.999958	1.80605e-05	FALSE	NS	FALSE
ENSG00000081791	ENSG00000081791	DELE1	DELE1	1841.19	-6.21733e-06	0.00144267	0.182535	0.999958	0.999958	1.80605e-05	FALSE	NS	FALSE
ENSG00000081870	ENSG00000081870	IFT25	IFT25	541.954	2.08918e-06	0.00144268	0.551469	0.999958	0.999958	1.80605e-05	FALSE	NS	FALSE
ENSG00000081913	ENSG00000081913	PHLPP1	PHLPP1	521.31	-4.11106e-07	0.00144268	0.901605	0.999958	0.999958	1.80605e-05	FALSE	NS	FALSE
ENSG00000081923	ENSG00000081923	ATP8B1	ATP8B1	10.2763	9.92984e-08	0.00144269	0.891329	0.999958	0.999958	1.80605e-05	FALSE	NS	FALSE
ENSG00000081985	ENSG00000081985	IL12RB2	IL12RB2	1671.18	1.68918e-06	0.00144268	0.650542	0.999958	0.999958	1.80605e-05	FALSE	NS	FALSE
ENSG00000082014	ENSG00000082014	SMARCD3	SMARCD3	46.6432	1.49987e-06	0.00144269	0.161741	0.999958	0.999958	1.80605e-05	FALSE	NS	FALSE
ENSG00000082068	ENSG00000082068	WDR70	WDR70	456.818	-2.46999e-06	0.00144267	0.526004	0.999958	0.999958	1.80605e-05	FALSE	NS	FALSE
ENSG00000082074	ENSG00000082074	FYB1	FYB1	2991.86	1.95073e-06	0.00144265	0.798524	0.999958	0.999958	1.80605e-05	FALSE	NS	FALSE
ENSG00000082146	ENSG00000082146	STRADB	STRADB	827.812	-7.78967e-07	0.00144268	0.79932	0.999958	0.999958	1.80605e-05	FALSE	NS	FALSE
ENSG00000082153	ENSG00000082153	BZW1	BZW1	3002.97	-9.37155e-07	0.00144265	0.866151	0.999958	0.999958	1.80605e-05	FALSE	NS	FALSE
ENSG00000082196	ENSG00000082196	C1QTNF3	C1QTNF3	64.3984	1.33736e-07	0.00144269	0.925175	0.999958	0.999958	1.80605e-05	FALSE	NS	FALSE
ENSG00000082212	ENSG00000082212	ME2	ME2	1594.27	1.17141e-06	0.00144267	0.799091	0.999958	0.999958	1.80605e-05	FALSE	NS	FALSE
ENSG00000082213	ENSG00000082213	C5orf22	C5orf22	619.014	1.65638e-06	0.00144267	0.698508	0.999958	0.999958	1.80605e-05	FALSE	NS	FALSE
ENSG00000082258	ENSG00000082258	CCNT2	CCNT2	1271.65	-7.40335e-06	0.00144267	0.122101	0.999958	0.999958	1.80605e-05	FALSE	NS	FALSE
ENSG00000082269	ENSG00000082269	FAM135A	FAM135A	336.646	2.07853e-08	0.00144269	0.996803	0.999958	0.999958	1.80605e-05	FALSE	NS	FALSE
ENSG00000082293	ENSG00000082293	COL19A1	COL19A1	312.393	9.94275e-08	0.00144269	0.96672	0.999958	0.999958	1.80605e-05	FALSE	NS	FALSE
ENSG00000082458	ENSG00000082458	DLG3	DLG3	499.808	8.35061e-07	0.00144269	0.752685	0.999958	0.999958	1.80605e-05	FALSE	NS	FALSE
ENSG00000082512	ENSG00000082512	TRAF5	TRAF5	2155.35	-5.42964e-07	0.00144268	0.880611	0.999958	0.999958	1.80605e-05	FALSE	NS	FALSE
ENSG00000082515	ENSG00000082515	MRPL22	MRPL22	325.621	1.61421e-06	0.00144268	0.644242	0.999958	0.999958	1.80605e-05	FALSE	NS	FALSE
ENSG00000082516	ENSG00000082516	GEMIN5	GEMIN5	406.428	-1.67668e-07	0.00144268	0.956972	0.999958	0.999958	1.80605e-05	FALSE	NS	FALSE
ENSG00000082641	ENSG00000082641	NFE2L1	NFE2L1	2540.79	-4.68316e-06	0.00144267	0.338881	0.999958	0.999958	1.80605e-05	FALSE	NS	FALSE
ENSG00000082701	ENSG00000082701	GSK3B	GSK3B	1472.3	1.76581e-06	0.00144266	0.735444	0.999958	0.999958	1.80605e-05	FALSE	NS	FALSE
ENSG00000082805	ENSG00000082805	ERC1	ERC1	819.577	-5.39456e-06	0.00144268	0.132179	0.999958	0.999958	1.80605e-05	FALSE	NS	FALSE
ENSG00000082898	ENSG00000082898	XPO1	XPO1	4401.52	2.87939e-06	0.00144267	0.494001	0.999958	0.999958	1.80605e-05	FALSE	NS	FALSE
ENSG00000082996	ENSG00000082996	RNF13	RNF13	491.783	-5.19788e-07	0.00144267	0.927955	0.999958	0.999958	1.80605e-05	FALSE	NS	FALSE
ENSG00000083093	ENSG00000083093	PALB2	PALB2	262.735	-9.06145e-07	0.00144268	0.770399	0.999958	0.999958	1.80605e-05	FALSE	NS	FALSE
ENSG00000083097	ENSG00000083097	DOP1A	DOP1A	538.244	-6.24811e-07	0.00144269	0.795605	0.999958	0.999958	1.80605e-05	FALSE	NS	FALSE
ENSG00000083099	ENSG00000083099	LYRM2	LYRM2	526.989	5.25611e-07	0.00144267	0.897453	0.999958	0.999958	1.80605e-05	FALSE	NS	FALSE
ENSG00000083123	ENSG00000083123	BCKDHB	BCKDHB	426.461	3.19313e-07	0.00144268	0.933368	0.999958	0.999958	1.80605e-05	FALSE	NS	FALSE
ENSG00000083168	ENSG00000083168	KAT6A	KAT6A	2936.78	-2.14126e-06	0.00144266	0.675043	0.999958	0.999958	1.80605e-05	FALSE	NS	FALSE
ENSG00000083223	ENSG00000083223	TUT7	TUT7	1112.39	-7.30378e-06	0.00144267	0.123961	0.999958	0.999958	1.80605e-05	FALSE	NS	FALSE
ENSG00000083290	ENSG00000083290	ULK2	ULK2	403.467	4.19747e-06	0.00144268	0.178801	0.999958	0.999958	1.80605e-05	FALSE	NS	FALSE
ENSG00000083312	ENSG00000083312	TNPO1	TNPO1	1822.25	5.65589e-06	0.00144268	0.174574	0.999958	0.999958	1.80605e-05	FALSE	NS	FALSE
ENSG00000083444	ENSG00000083444	PLOD1	PLOD1	380.16	3.40984e-06	0.00144268	0.321477	0.999958	0.999958	1.80605e-05	FALSE	NS	FALSE
ENSG00000083454	ENSG00000083454	P2RX5	P2RX5	1557.54	7.26887e-06	0.00144269	0.0178394	0.999958	0.999958	1.80605e-05	FALSE	NS	FALSE
ENSG00000083457	ENSG00000083457	ITGAE	ITGAE	423.615	3.52418e-06	0.00144268	0.279089	0.999958	0.999958	1.80605e-05	FALSE	NS	FALSE
ENSG00000083520	ENSG00000083520	DIS3	DIS3	1132.53	1.84409e-07	0.00144266	0.97101	0.999958	0.999958	1.80605e-05	FALSE	NS	FALSE
ENSG00000083535	ENSG00000083535	PIBF1	PIBF1	112.481	3.48997e-06	0.00144269	0.635484	0.999958	0.999958	1.80605e-05	FALSE	NS	FALSE
ENSG00000083544	ENSG00000083544	TDRD3	TDRD3	549.67	-3.30432e-06	0.00144268	0.389571	0.999958	0.999958	1.80605e-05	FALSE	NS	FALSE
ENSG00000083635	ENSG00000083635	NUFIP1	NUFIP1	123.628	-1.01793e-06	0.00144269	0.662361	0.999958	0.999958	1.80605e-05	FALSE	NS	FALSE
ENSG00000083642	ENSG00000083642	PDS5B	PDS5B	997.055	-1.8062e-07	0.00144267	0.964241	0.999958	0.999958	1.80605e-05	FALSE	NS	FALSE
ENSG00000083720	ENSG00000083720	OXCT1	OXCT1	1384.68	1.40073e-06	0.00144267	0.717531	0.999958	0.999958	1.80605e-05	FALSE	NS	FALSE
ENSG00000083750	ENSG00000083750	RRAGB	RRAGB	246.026	-8.01004e-07	0.00144268	0.771375	0.999958	0.999958	1.80605e-05	FALSE	NS	FALSE
ENSG00000083799	ENSG00000083799	CYLD	CYLD	10401.2	-7.4014e-06	0.00144267	0.148855	0.999958	0.999958	1.80605e-05	FALSE	NS	FALSE
ENSG00000083807	ENSG00000083807	SLC27A5	SLC27A5	95.285	4.90983e-07	0.00144269	0.815305	0.999958	0.999958	1.80605e-05	FALSE	NS	FALSE
ENSG00000083812	ENSG00000083812	ZNF324	ZNF324	312.131	1.76358e-07	0.00144268	0.956765	0.999958	0.999958	1.80605e-05	FALSE	NS	FALSE
ENSG00000083814	ENSG00000083814	ZNF671	ZNF671	196.652	-2.96584e-06	0.00144269	0.282265	0.999958	0.999958	1.80605e-05	FALSE	NS	FALSE
ENSG00000083817	ENSG00000083817	ZNF416	ZNF416	85.5377	1.15908e-06	0.00144269	0.546651	0.999958	0.999958	1.80605e-05	FALSE	NS	FALSE
ENSG00000083828	ENSG00000083828	ZNF586	ZNF586	306.41	-7.46263e-07	0.00144269	0.735658	0.999958	0.999958	1.80605e-05	FALSE	NS	FALSE
ENSG00000083838	ENSG00000083838	ZNF446	ZNF446	254.325	-1.08309e-06	0.00144268	0.72464	0.999958	0.999958	1.80605e-05	FALSE	NS	FALSE
ENSG00000083844	ENSG00000083844	ZNF264	ZNF264	443.722	6.68405e-07	0.00144268	0.845553	0.999958	0.999958	1.80605e-05	FALSE	NS	FALSE
ENSG00000083845	ENSG00000083845	RPS5	RPS5	11171.8	5.52269e-06	0.00144267	0.197846	0.999958	0.999958	1.80605e-05	FALSE	NS	FALSE
ENSG00000083857	ENSG00000083857	FAT1	FAT1	19.1305	5.32304e-08	0.00144269	0.977729	0.999958	0.999958	1.80605e-05	FALSE	NS	FALSE
ENSG00000083937	ENSG00000083937	CHMP2B	CHMP2B	613.103	-1.38552e-07	0.00144267	0.972715	0.999958	0.999958	1.80605e-05	FALSE	NS	FALSE
ENSG00000084070	ENSG00000084070	SMAP2	SMAP2	6957.81	5.1805e-06	0.00144267	0.279578	0.999958	0.999958	1.80605e-05	FALSE	NS	FALSE
ENSG00000084072	ENSG00000084072	PPIE	PPIE	1319.25	2.39966e-06	0.00144266	0.636105	0.999958	0.999958	1.80605e-05	FALSE	NS	FALSE
ENSG00000084073	ENSG00000084073	ZMPSTE24	ZMPSTE24	708.181	-9.88381e-07	0.00144268	0.759038	0.999958	0.999958	1.80605e-05	FALSE	NS	FALSE
ENSG00000084090	ENSG00000084090	STARD7	STARD7	3147.08	-2.60877e-06	0.00144265	0.639041	0.999958	0.999958	1.80605e-05	FALSE	NS	FALSE
ENSG00000084092	ENSG00000084092	NOA1	NOA1	1219.15	1.57116e-06	0.00144267	0.683861	0.999958	0.999958	1.80605e-05	FALSE	NS	FALSE
ENSG00000084093	ENSG00000084093	REST	REST	1116.06	-8.25804e-07	0.00144266	0.862898	0.999958	0.999958	1.80605e-05	FALSE	NS	FALSE
ENSG00000084110	ENSG00000084110	HAL	HAL	12.0818	-2.85134e-07	0.00144269	0.629571	0.999958	0.999958	1.80605e-05	FALSE	NS	FALSE
ENSG00000084112	ENSG00000084112	SSH1	SSH1	2716.72	-5.99919e-07	0.00144267	0.886944	0.999958	0.999958	1.80605e-05	FALSE	NS	FALSE
ENSG00000084207	ENSG00000084207	GSTP1	GSTP1	1911.06	6.76792e-06	0.00144268	0.102483	0.999958	0.999958	1.80605e-05	FALSE	NS	FALSE
ENSG00000084234	ENSG00000084234	APLP2	APLP2	1899.79	-6.13883e-07	0.00144266	0.90714	0.999958	0.999958	1.80605e-05	FALSE	NS	FALSE
ENSG00000084444	ENSG00000084444	FAM234B	FAM234B	142.623	1.67418e-06	0.00144269	0.515194	0.999958	0.999958	1.80605e-05	FALSE	NS	FALSE
ENSG00000084463	ENSG00000084463	WBP11	WBP11	2019.04	1.12071e-06	0.00144266	0.835092	0.999958	0.999958	1.80605e-05	FALSE	NS	FALSE
ENSG00000084623	ENSG00000084623	EIF3I	EIF3I	3052.28	3.0297e-06	0.00144266	0.569445	0.999958	0.999958	1.80605e-05	FALSE	NS	FALSE
ENSG00000084652	ENSG00000084652	TXLNA	TXLNA	2403.65	2.60865e-06	0.00144267	0.567677	0.999958	0.999958	1.80605e-05	FALSE	NS	FALSE
ENSG00000084676	ENSG00000084676	NCOA1	NCOA1	1066.93	-3.23967e-06	0.00144267	0.486149	0.999958	0.999958	1.80605e-05	FALSE	NS	FALSE
ENSG00000084693	ENSG00000084693	AGBL5	AGBL5	341.657	2.70119e-06	0.00144268	0.393951	0.999958	0.999958	1.80605e-05	FALSE	NS	FALSE
ENSG00000084710	ENSG00000084710	EFR3B	EFR3B	7.14842	4.96273e-08	0.00144269	0.888831	0.999958	0.999958	1.80605e-05	FALSE	NS	FALSE
ENSG00000084731	ENSG00000084731	KIF3C	KIF3C	302.168	1.63263e-07	0.00144269	0.938545	0.999958	0.999958	1.80605e-05	FALSE	NS	FALSE
ENSG00000084733	ENSG00000084733	RAB10	RAB10	2990.99	-3.45567e-06	0.00144267	0.461853	0.999958	0.999958	1.80605e-05	FALSE	NS	FALSE
ENSG00000084754	ENSG00000084754	HADHA	HADHA	5036.78	1.46004e-06	0.00144266	0.784472	0.999958	0.999958	1.80605e-05	FALSE	NS	FALSE
ENSG00000084764	ENSG00000084764	MAPRE3	MAPRE3	11.811	2.85043e-07	0.00144269	0.426801	0.999958	0.999958	1.80605e-05	FALSE	NS	FALSE
ENSG00000084774	ENSG00000084774	CAD	CAD	1294.51	-8.95515e-07	0.00144268	0.799869	0.999958	0.999958	1.80605e-05	FALSE	NS	FALSE
ENSG00000085063	ENSG00000085063	CD59	CD59	8037.84	-1.80131e-06	0.00144268	0.501919	0.999958	0.999958	1.80605e-05	FALSE	NS	FALSE
ENSG00000085117	ENSG00000085117	CD82	CD82	2944.31	7.33276e-08	0.00144266	0.989683	0.999958	0.999958	1.80605e-05	FALSE	NS	FALSE
ENSG00000085185	ENSG00000085185	BCORL1	BCORL1	113.528	-8.56138e-07	0.00144269	0.706032	0.999958	0.999958	1.80605e-05	FALSE	NS	FALSE
ENSG00000085224	ENSG00000085224	ATRX	ATRX	1837.83	-3.37424e-06	0.00144267	0.426715	0.999958	0.999958	1.80605e-05	FALSE	NS	FALSE
ENSG00000085231	ENSG00000085231	AK6	AK6	94.2649	7.65827e-07	0.00144269	0.188291	0.999958	0.999958	1.80605e-05	FALSE	NS	FALSE
ENSG00000085274	ENSG00000085274	MYNN	MYNN	524.63	-1.53239e-06	0.00144267	0.697314	0.999958	0.999958	1.80605e-05	FALSE	NS	FALSE
ENSG00000085365	ENSG00000085365	SCAMP1	SCAMP1	393.518	3.4369e-07	0.00144268	0.919902	0.999958	0.999958	1.80605e-05	FALSE	NS	FALSE
ENSG00000085377	ENSG00000085377	PREP	PREP	1004.77	1.89508e-06	0.00144267	0.645571	0.999958	0.999958	1.80605e-05	FALSE	NS	FALSE
ENSG00000085382	ENSG00000085382	HACE1	HACE1	499.091	3.57244e-06	0.00144268	0.286879	0.999958	0.999958	1.80605e-05	FALSE	NS	FALSE
ENSG00000085415	ENSG00000085415	SEH1L	SEH1L	523.831	1.06526e-06	0.00144268	0.739173	0.999958	0.999958	1.80605e-05	FALSE	NS	FALSE
ENSG00000085433	ENSG00000085433	WDR47	WDR47	365.251	-2.17827e-06	0.00144268	0.508366	0.999958	0.999958	1.80605e-05	FALSE	NS	FALSE
ENSG00000085449	ENSG00000085449	WDFY1	WDFY1	2120.8	-4.19586e-06	0.00144267	0.337583	0.999958	0.999958	1.80605e-05	FALSE	NS	FALSE
ENSG00000085465	ENSG00000085465	OVGP1	OVGP1	31.8117	-3.12006e-07	0.00144269	0.764524	0.999958	0.999958	1.80605e-05	FALSE	NS	FALSE
ENSG00000085511	ENSG00000085511	MAP3K4	MAP3K4	559.213	6.07718e-06	0.00144268	0.0849021	0.999958	0.999958	1.80605e-05	FALSE	NS	FALSE
ENSG00000085514	ENSG00000085514	PILRA	PILRA	11.6499	-1.31329e-07	0.00144269	0.760703	0.999958	0.999958	1.80605e-05	FALSE	NS	FALSE
ENSG00000085644	ENSG00000085644	ZNF213	ZNF213	573.573	-1.01308e-06	0.00144267	0.789475	0.999958	0.999958	1.80605e-05	FALSE	NS	FALSE
ENSG00000085662	ENSG00000085662	AKR1B1	AKR1B1	1358.83	1.60313e-06	0.00144268	0.66443	0.999958	0.999958	1.80605e-05	FALSE	NS	FALSE
ENSG00000085719	ENSG00000085719	CPNE3	CPNE3	1798.99	8.50496e-07	0.00144267	0.853881	0.999958	0.999958	1.80605e-05	FALSE	NS	FALSE
ENSG00000085760	ENSG00000085760	MTIF2	MTIF2	479.797	-2.00843e-06	0.00144268	0.593125	0.999958	0.999958	1.80605e-05	FALSE	NS	FALSE
ENSG00000085788	ENSG00000085788	DDHD2	DDHD2	1341.32	5.99723e-08	0.00144266	0.99214	0.999958	0.999958	1.80605e-05	FALSE	NS	FALSE
ENSG00000085832	ENSG00000085832	EPS15	EPS15	1826.36	1.11505e-06	0.00144266	0.821757	0.999958	0.999958	1.80605e-05	FALSE	NS	FALSE
ENSG00000085840	ENSG00000085840	ORC1	ORC1	270.514	2.17652e-06	0.00144269	0.149921	0.999958	0.999958	1.80605e-05	FALSE	NS	FALSE
ENSG00000085871	ENSG00000085871	MGST2	MGST2	757.236	2.64288e-06	0.00144267	0.508229	0.999958	0.999958	1.80605e-05	FALSE	NS	FALSE
ENSG00000085872	ENSG00000085872	CHERP	CHERP	1303.09	5.99262e-06	0.00144267	0.209549	0.999958	0.999958	1.80605e-05	FALSE	NS	FALSE
ENSG00000085982	ENSG00000085982	USP40	USP40	435.942	-6.70773e-07	0.00144268	0.832344	0.999958	0.999958	1.80605e-05	FALSE	NS	FALSE
ENSG00000085998	ENSG00000085998	POMGNT1	POMGNT1	703.519	-1.85552e-06	0.00144268	0.500149	0.999958	0.999958	1.80605e-05	FALSE	NS	FALSE
ENSG00000085999	ENSG00000085999	RAD54L	RAD54L	257.501	2.69176e-06	0.00144269	0.0958945	0.999958	0.999958	1.80605e-05	FALSE	NS	FALSE
ENSG00000086015	ENSG00000086015	MAST2	MAST2	481.965	3.79521e-07	0.00144269	0.863071	0.999958	0.999958	1.80605e-05	FALSE	NS	FALSE
ENSG00000086061	ENSG00000086061	DNAJA1	DNAJA1	1960.52	1.5558e-06	0.00144268	0.659746	0.999958	0.999958	1.80605e-05	FALSE	NS	FALSE
ENSG00000086062	ENSG00000086062	B4GALT1	B4GALT1	1813.31	2.03452e-06	0.00144266	0.673112	0.999958	0.999958	1.80605e-05	FALSE	NS	FALSE
ENSG00000086065	ENSG00000086065	CHMP5	CHMP5	694.364	7.56436e-07	0.00144267	0.854797	0.999958	0.999958	1.80605e-05	FALSE	NS	FALSE
ENSG00000086102	ENSG00000086102	NFX1	NFX1	1082.6	8.17183e-07	0.00144267	0.847027	0.999958	0.999958	1.80605e-05	FALSE	NS	FALSE
ENSG00000086189	ENSG00000086189	DIMT1	DIMT1	612.216	3.7503e-07	0.00144267	0.927745	0.999958	0.999958	1.80605e-05	FALSE	NS	FALSE
ENSG00000086200	ENSG00000086200	IPO11	IPO11	250.509	3.93531e-06	0.00144269	0.106604	0.999958	0.999958	1.80605e-05	FALSE	NS	FALSE
ENSG00000086232	ENSG00000086232	EIF2AK1	EIF2AK1	3292.23	3.44701e-06	0.00144267	0.472258	0.999958	0.999958	1.80605e-05	FALSE	NS	FALSE
ENSG00000086300	ENSG00000086300	SNX10	SNX10	1114.64	2.77463e-08	0.00144268	0.996125	0.999958	0.999958	1.80605e-05	FALSE	NS	FALSE
ENSG00000086475	ENSG00000086475	SEPHS1	SEPHS1	1009.14	4.69726e-06	0.00144268	0.247457	0.999958	0.999958	1.80605e-05	FALSE	NS	FALSE
ENSG00000086504	ENSG00000086504	MRPL28	MRPL28	1192.54	2.86193e-06	0.00144267	0.474106	0.999958	0.999958	1.80605e-05	FALSE	NS	FALSE
ENSG00000086544	ENSG00000086544	ITPKC	ITPKC	250.417	9.58482e-07	0.00144269	0.649486	0.999958	0.999958	1.80605e-05	FALSE	NS	FALSE
ENSG00000086570	ENSG00000086570	FAT2	FAT2	15.3469	2.25825e-07	0.00144269	0.814074	0.999958	0.999958	1.80605e-05	FALSE	NS	FALSE
ENSG00000086589	ENSG00000086589	RBM22	RBM22	1446.63	6.99375e-07	0.00144266	0.892642	0.999958	0.999958	1.80605e-05	FALSE	NS	FALSE
ENSG00000086598	ENSG00000086598	TMED2	TMED2	2344.5	-2.77277e-06	0.00144266	0.603906	0.999958	0.999958	1.80605e-05	FALSE	NS	FALSE
ENSG00000086619	ENSG00000086619	ERO1B	ERO1B	79.3062	-1.92794e-07	0.00144269	0.878468	0.999958	0.999958	1.80605e-05	FALSE	NS	FALSE
ENSG00000086666	ENSG00000086666	ZFAND6	ZFAND6	909.673	-1.23388e-06	0.00144267	0.771298	0.999958	0.999958	1.80605e-05	FALSE	NS	FALSE
ENSG00000086712	ENSG00000086712	TXLNG	TXLNG	438.576	2.03121e-06	0.00144268	0.579992	0.999958	0.999958	1.80605e-05	FALSE	NS	FALSE
ENSG00000086730	ENSG00000086730	LAT2	LAT2	282.863	8.85595e-07	0.00144269	0.728125	0.999958	0.999958	1.80605e-05	FALSE	NS	FALSE
ENSG00000086758	ENSG00000086758	HUWE1	HUWE1	10812.3	-4.01348e-08	0.00144267	0.990438	0.999958	0.999958	1.80605e-05	FALSE	NS	FALSE
ENSG00000086827	ENSG00000086827	ZW10	ZW10	333.53	9.51226e-07	0.00144268	0.7459	0.999958	0.999958	1.80605e-05	FALSE	NS	FALSE
ENSG00000086848	ENSG00000086848	ALG9	ALG9	486.974	6.23083e-07	0.00144268	0.861596	0.999958	0.999958	1.80605e-05	FALSE	NS	FALSE
ENSG00000087008	ENSG00000087008	ACOX3	ACOX3	426.995	6.26319e-06	0.00144268	0.101511	0.999958	0.999958	1.80605e-05	FALSE	NS	FALSE
ENSG00000087053	ENSG00000087053	MTMR2	MTMR2	756.992	-1.00265e-06	0.00144267	0.822739	0.999958	0.999958	1.80605e-05	FALSE	NS	FALSE
ENSG00000087074	ENSG00000087074	PPP1R15A	PPP1R15A	4571.66	-2.62884e-06	0.00144265	0.653608	0.999958	0.999958	1.80605e-05	FALSE	NS	FALSE
ENSG00000087076	ENSG00000087076	HSD17B14	HSD17B14	21.5071	1.21684e-06	0.00144269	0.203267	0.999958	0.999958	1.80605e-05	FALSE	NS	FALSE
ENSG00000087077	ENSG00000087077	TRIP6	TRIP6	470.207	-1.02973e-06	0.00144268	0.720613	0.999958	0.999958	1.80605e-05	FALSE	NS	FALSE
ENSG00000087086	ENSG00000087086	FTL	FTL	16598.4	3.68943e-06	0.00144266	0.482415	0.999958	0.999958	1.80605e-05	FALSE	NS	FALSE
ENSG00000087087	ENSG00000087087	SRRT	SRRT	2343.68	1.36658e-06	0.00144265	0.805713	0.999958	0.999958	1.80605e-05	FALSE	NS	FALSE
ENSG00000087088	ENSG00000087088	BAX	BAX	5333.83	-4.03787e-06	0.00144267	0.375855	0.999958	0.999958	1.80605e-05	FALSE	NS	FALSE
ENSG00000087095	ENSG00000087095	NLK	NLK	291.312	2.11076e-06	0.00144268	0.535528	0.999958	0.999958	1.80605e-05	FALSE	NS	FALSE
ENSG00000087111	ENSG00000087111	PIGS	PIGS	1466.05	-4.20126e-06	0.00144266	0.409669	0.999958	0.999958	1.80605e-05	FALSE	NS	FALSE
ENSG00000087152	ENSG00000087152	ATXN7L3	ATXN7L3	2297.16	-1.5581e-06	0.00144266	0.752137	0.999958	0.999958	1.80605e-05	FALSE	NS	FALSE
ENSG00000087157	ENSG00000087157	PGS1	PGS1	1472.91	5.78995e-07	0.00144267	0.891481	0.999958	0.999958	1.80605e-05	FALSE	NS	FALSE
ENSG00000087191	ENSG00000087191	PSMC5	PSMC5	2685.07	-1.56523e-06	0.00144267	0.728759	0.999958	0.999958	1.80605e-05	FALSE	NS	FALSE
ENSG00000087206	ENSG00000087206	UIMC1	UIMC1	562.009	1.48394e-06	0.00144268	0.686709	0.999958	0.999958	1.80605e-05	FALSE	NS	FALSE
ENSG00000087237	ENSG00000087237	CETP	CETP	23.1232	-9.06861e-07	0.00144269	0.437151	0.999958	0.999958	1.80605e-05	FALSE	NS	FALSE
ENSG00000087245	ENSG00000087245	MMP2	MMP2	6.68363	3.30084e-07	0.00144269	0.430262	0.999958	0.999958	1.80605e-05	FALSE	NS	FALSE
ENSG00000087253	ENSG00000087253	LPCAT2	LPCAT2	57.3172	-8.2284e-07	0.00144269	0.295349	0.999958	0.999958	1.80605e-05	FALSE	NS	FALSE
ENSG00000087263	ENSG00000087263	OGFOD1	OGFOD1	825.971	3.33128e-06	0.00144267	0.540078	0.999958	0.999958	1.80605e-05	FALSE	NS	FALSE
ENSG00000087266	ENSG00000087266	SH3BP2	SH3BP2	2726.66	-4.17467e-06	0.00144266	0.405347	0.999958	0.999958	1.80605e-05	FALSE	NS	FALSE
ENSG00000087269	ENSG00000087269	NOP14	NOP14	1162.64	1.03794e-06	0.00144266	0.8266	0.999958	0.999958	1.80605e-05	FALSE	NS	FALSE
ENSG00000087274	ENSG00000087274	ADD1	ADD1	7813.13	-3.00836e-06	0.00144265	0.583975	0.999958	0.999958	1.80605e-05	FALSE	NS	FALSE
ENSG00000087299	ENSG00000087299	L2HGDH	L2HGDH	202.835	2.46778e-07	0.00144269	0.920996	0.999958	0.999958	1.80605e-05	FALSE	NS	FALSE
ENSG00000087301	ENSG00000087301	TXNDC16	TXNDC16	237.506	-1.96959e-06	0.00144268	0.530369	0.999958	0.999958	1.80605e-05	FALSE	NS	FALSE
ENSG00000087302	ENSG00000087302	RTRAF	RTRAF	1878.77	1.09488e-06	0.00144266	0.839157	0.999958	0.999958	1.80605e-05	FALSE	NS	FALSE
ENSG00000087338	ENSG00000087338	GMCL1	GMCL1	1027.32	-1.08081e-06	0.00144267	0.77422	0.999958	0.999958	1.80605e-05	FALSE	NS	FALSE
ENSG00000087365	ENSG00000087365	SF3B2	SF3B2	4595.43	3.16165e-06	0.00144267	0.500496	0.999958	0.999958	1.80605e-05	FALSE	NS	FALSE
ENSG00000087448	ENSG00000087448	KLHL42	KLHL42	795.106	-3.79652e-06	0.00144267	0.392047	0.999958	0.999958	1.80605e-05	FALSE	NS	FALSE
ENSG00000087460	ENSG00000087460	GNAS	GNAS	12191.4	3.65478e-06	0.00144265	0.522645	0.999958	0.999958	1.80605e-05	FALSE	NS	FALSE
ENSG00000087470	ENSG00000087470	DNM1L	DNM1L	1129.95	-4.68622e-06	0.00144267	0.29154	0.999958	0.999958	1.80605e-05	FALSE	NS	FALSE
ENSG00000087502	ENSG00000087502	ERGIC2	ERGIC2	518.497	4.06923e-06	0.00144268	0.283204	0.999958	0.999958	1.80605e-05	FALSE	NS	FALSE
ENSG00000087586	ENSG00000087586	AURKA	AURKA	708.738	3.19409e-06	0.00144269	0.130386	0.999958	0.999958	1.80605e-05	FALSE	NS	FALSE
ENSG00000087589	ENSG00000087589	CASS4	CASS4	21.3101	-5.63813e-07	0.00144269	0.526035	0.999958	0.999958	1.80605e-05	FALSE	NS	FALSE
ENSG00000087842	ENSG00000087842	PIR	PIR	45.4152	8.62232e-07	0.00144269	0.344626	0.999958	0.999958	1.80605e-05	FALSE	NS	FALSE
ENSG00000087884	ENSG00000087884	AAMDC	AAMDC	70.257	-3.65112e-07	0.00144269	0.830984	0.999958	0.999958	1.80605e-05	FALSE	NS	FALSE
ENSG00000087903	ENSG00000087903	RFX2	RFX2	91.1313	-1.14936e-06	0.00144269	0.581586	0.999958	0.999958	1.80605e-05	FALSE	NS	FALSE
ENSG00000087995	ENSG00000087995	METTL2A	METTL2A	311.602	1.03338e-06	0.00144268	0.717242	0.999958	0.999958	1.80605e-05	FALSE	NS	FALSE
ENSG00000088035	ENSG00000088035	ALG6	ALG6	371.574	-8.33167e-09	0.00144268	0.994753	0.999958	0.999958	1.80605e-05	FALSE	NS	FALSE
ENSG00000088038	ENSG00000088038	CNOT3	CNOT3	1221.94	-7.22785e-07	0.00144266	0.877671	0.999958	0.999958	1.80605e-05	FALSE	NS	FALSE
ENSG00000088179	ENSG00000088179	PTPN4	PTPN4	1048.9	-7.81873e-06	0.00144269	0.0141746	0.999958	0.999958	1.80605e-05	FALSE	NS	FALSE
ENSG00000088205	ENSG00000088205	DDX18	DDX18	1596.39	-1.26572e-06	0.00144266	0.795144	0.999958	0.999958	1.80605e-05	FALSE	NS	FALSE
ENSG00000088247	ENSG00000088247	KHSRP	KHSRP	4238.91	4.20122e-06	0.00144268	0.277027	0.999958	0.999958	1.80605e-05	FALSE	NS	FALSE
ENSG00000088256	ENSG00000088256	GNA11	GNA11	129.241	2.00889e-06	0.00144269	0.0790624	0.999958	0.999958	1.80605e-05	FALSE	NS	FALSE
ENSG00000088298	ENSG00000088298	EDEM2	EDEM2	734.631	2.89052e-07	0.00144267	0.944538	0.999958	0.999958	1.80605e-05	FALSE	NS	FALSE
ENSG00000088305	ENSG00000088305	DNMT3B	DNMT3B	72.3144	8.01989e-07	0.00144269	0.616107	0.999958	0.999958	1.80605e-05	FALSE	NS	FALSE
ENSG00000088325	ENSG00000088325	TPX2	TPX2	2042.81	4.13549e-06	0.00144269	0.0751559	0.999958	0.999958	1.80605e-05	FALSE	NS	FALSE
ENSG00000088340	ENSG00000088340	FER1L4	FER1L4	22.6831	1.90569e-06	0.00144269	0.0780716	0.999958	0.999958	1.80605e-05	FALSE	NS	FALSE
ENSG00000088356	ENSG00000088356	PDRG1	PDRG1	288.895	1.75986e-06	0.00144268	0.606877	0.999958	0.999958	1.80605e-05	FALSE	NS	FALSE
ENSG00000088387	ENSG00000088387	DOCK9	DOCK9	1196.45	-5.24624e-06	0.00144268	0.202712	0.999958	0.999958	1.80605e-05	FALSE	NS	FALSE
ENSG00000088448	ENSG00000088448	ANKRD10	ANKRD10	2525.4	3.46453e-07	0.00144266	0.949421	0.999958	0.999958	1.80605e-05	FALSE	NS	FALSE
ENSG00000088451	ENSG00000088451	TGDS	TGDS	254.981	-1.91436e-07	0.00144268	0.951482	0.999958	0.999958	1.80605e-05	FALSE	NS	FALSE
ENSG00000088538	ENSG00000088538	DOCK3	DOCK3	379.61	-7.67463e-07	0.00144269	0.640938	0.999958	0.999958	1.80605e-05	FALSE	NS	FALSE
ENSG00000088543	ENSG00000088543	C3orf18	C3orf18	611.505	-0.528014	0.338329	0.0021759	0.875801	0.875801	0.0575946	FALSE	NS	FALSE
ENSG00000088682	ENSG00000088682	COQ9	COQ9	518.555	-1.50581e-06	0.00144267	0.703032	0.999958	0.999958	1.80605e-05	FALSE	NS	FALSE
ENSG00000088727	ENSG00000088727	KIF9	KIF9	28.702	2.49795e-07	0.00144269	0.850894	0.999958	0.999958	1.80605e-05	FALSE	NS	FALSE
ENSG00000088766	ENSG00000088766	CRLS1	CRLS1	502.442	5.03486e-07	0.00144268	0.867825	0.999958	0.999958	1.80605e-05	FALSE	NS	FALSE
ENSG00000088808	ENSG00000088808	PPP1R13B	PPP1R13B	239.327	-2.70434e-06	0.00144269	0.161427	0.999958	0.999958	1.80605e-05	FALSE	NS	FALSE
ENSG00000088812	ENSG00000088812	ATRN	ATRN	719.321	-2.54232e-06	0.00144267	0.538521	0.999958	0.999958	1.80605e-05	FALSE	NS	FALSE
ENSG00000088826	ENSG00000088826	SMOX	SMOX	150.428	1.88063e-06	0.00144269	0.454097	0.999958	0.999958	1.80605e-05	FALSE	NS	FALSE
ENSG00000088832	ENSG00000088832	FKBP1A	FKBP1A	4537.28	1.95228e-06	0.00144266	0.709696	0.999958	0.999958	1.80605e-05	FALSE	NS	FALSE
ENSG00000088833	ENSG00000088833	NSFL1C	NSFL1C	827.602	-6.83032e-06	0.00144268	0.0978956	0.999958	0.999958	1.80605e-05	FALSE	NS	FALSE
ENSG00000088836	ENSG00000088836	SLC4A11	SLC4A11	195.139	-3.36807e-07	0.00144269	0.782978	0.999958	0.999958	1.80605e-05	FALSE	NS	FALSE
ENSG00000088854	ENSG00000088854	DNAAF9	DNAAF9	558.096	-3.10094e-06	0.00144267	0.456799	0.999958	0.999958	1.80605e-05	FALSE	NS	FALSE
ENSG00000088876	ENSG00000088876	ZNF343	ZNF343	149.338	1.00904e-06	0.00144269	0.77143	0.999958	0.999958	1.80605e-05	FALSE	NS	FALSE
ENSG00000088882	ENSG00000088882	CPXM1	CPXM1	50.1089	6.71034e-07	0.00144269	0.506292	0.999958	0.999958	1.80605e-05	FALSE	NS	FALSE
ENSG00000088888	ENSG00000088888	MAVS	MAVS	4089.15	-3.20309e-07	0.00144265	0.953903	0.999958	0.999958	1.80605e-05	FALSE	NS	FALSE
ENSG00000088899	ENSG00000088899	LZTS3	LZTS3	74.8245	5.59524e-07	0.00144269	0.765208	0.999958	0.999958	1.80605e-05	FALSE	NS	FALSE
ENSG00000088930	ENSG00000088930	XRN2	XRN2	2455.77	2.11565e-06	0.00144266	0.688277	0.999958	0.999958	1.80605e-05	FALSE	NS	FALSE
ENSG00000088970	ENSG00000088970	KIZ	KIZ	401.883	-4.06475e-07	0.00144268	0.88971	0.999958	0.999958	1.80605e-05	FALSE	NS	FALSE
ENSG00000088986	ENSG00000088986	DYNLL1	DYNLL1	1901.44	7.65722e-07	0.00144267	0.860984	0.999958	0.999958	1.80605e-05	FALSE	NS	FALSE
ENSG00000088992	ENSG00000088992	TESC	TESC	45.9559	1.01018e-06	0.00144269	0.229819	0.999958	0.999958	1.80605e-05	FALSE	NS	FALSE
ENSG00000089006	ENSG00000089006	SNX5	SNX5	3145.08	-6.12349e-07	0.00144266	0.903481	0.999958	0.999958	1.80605e-05	FALSE	NS	FALSE
ENSG00000089009	ENSG00000089009	RPL6	RPL6	13821.5	-1.20554e-06	0.00144266	0.796525	0.999958	0.999958	1.80605e-05	FALSE	NS	FALSE
ENSG00000089012	ENSG00000089012	SIRPG	SIRPG	2461.44	3.43815e-06	0.00144268	0.314487	0.999958	0.999958	1.80605e-05	FALSE	NS	FALSE
ENSG00000089022	ENSG00000089022	MAPKAPK5	MAPKAPK5	940.959	-6.20224e-06	0.00144267	0.174932	0.999958	0.999958	1.80605e-05	FALSE	NS	FALSE
ENSG00000089041	ENSG00000089041	P2RX7	P2RX7	110.177	-2.90561e-06	0.00144269	0.153037	0.999958	0.999958	1.80605e-05	FALSE	NS	FALSE
ENSG00000089048	ENSG00000089048	ESF1	ESF1	151.333	-6.35331e-07	0.00144269	0.792614	0.999958	0.999958	1.80605e-05	FALSE	NS	FALSE
ENSG00000089050	ENSG00000089050	RBBP9	RBBP9	360.937	6.23823e-06	0.00144269	0.05795	0.999958	0.999958	1.80605e-05	FALSE	NS	FALSE
ENSG00000089053	ENSG00000089053	ANAPC5	ANAPC5	3500.5	-2.49064e-06	0.00144266	0.642767	0.999958	0.999958	1.80605e-05	FALSE	NS	FALSE
ENSG00000089057	ENSG00000089057	SLC23A2	SLC23A2	1066.88	-2.62363e-07	0.00144267	0.952543	0.999958	0.999958	1.80605e-05	FALSE	NS	FALSE
ENSG00000089060	ENSG00000089060	SLC8B1	SLC8B1	1164.97	-5.51182e-07	0.00144268	0.875963	0.999958	0.999958	1.80605e-05	FALSE	NS	FALSE
ENSG00000089063	ENSG00000089063	TMEM230	TMEM230	1659.79	-8.35763e-07	0.00144266	0.859945	0.999958	0.999958	1.80605e-05	FALSE	NS	FALSE
ENSG00000089091	ENSG00000089091	DZANK1	DZANK1	36.887	1.80569e-06	0.00144269	0.166531	0.999958	0.999958	1.80605e-05	FALSE	NS	FALSE
ENSG00000089094	ENSG00000089094	KDM2B	KDM2B	1871.4	-1.17754e-06	0.00144266	0.818353	0.999958	0.999958	1.80605e-05	FALSE	NS	FALSE
ENSG00000089123	ENSG00000089123	TASP1	TASP1	153.904	-6.88253e-07	0.00144269	0.754531	0.999958	0.999958	1.80605e-05	FALSE	NS	FALSE
ENSG00000089127	ENSG00000089127	OAS1	OAS1	2084.43	1.20494e-06	0.00144268	0.728941	0.999958	0.999958	1.80605e-05	FALSE	NS	FALSE
ENSG00000089154	ENSG00000089154	GCN1	GCN1	3799.59	-2.60039e-06	0.00144267	0.579361	0.999958	0.999958	1.80605e-05	FALSE	NS	FALSE
ENSG00000089157	ENSG00000089157	RPLP0	RPLP0	36102.1	7.40655e-06	0.00144268	0.069692	0.999958	0.999958	1.80605e-05	FALSE	NS	FALSE
ENSG00000089159	ENSG00000089159	PXN	PXN	4721.18	-6.6419e-06	0.00144265	0.257913	0.999958	0.999958	1.80605e-05	FALSE	NS	FALSE
ENSG00000089163	ENSG00000089163	SIRT4	SIRT4	8.60528	-1.05099e-08	0.00144269	0.98451	0.999958	0.999958	1.80605e-05	FALSE	NS	FALSE
ENSG00000089177	ENSG00000089177	KIF16B	KIF16B	106.474	-8.06363e-07	0.00144269	0.667159	0.999958	0.999958	1.80605e-05	FALSE	NS	FALSE
ENSG00000089195	ENSG00000089195	TRMT6	TRMT6	355.244	2.41089e-06	0.00144268	0.466354	0.999958	0.999958	1.80605e-05	FALSE	NS	FALSE
ENSG00000089199	ENSG00000089199	CHGB	CHGB	10.6453	-6.39676e-08	0.00144269	0.890653	0.999958	0.999958	1.80605e-05	FALSE	NS	FALSE
ENSG00000089220	ENSG00000089220	PEBP1	PEBP1	3029.7	2.22337e-06	0.00144265	0.686573	0.999958	0.999958	1.80605e-05	FALSE	NS	FALSE
ENSG00000089234	ENSG00000089234	BRAP	BRAP	595.958	-3.81956e-08	0.00144268	0.989945	0.999958	0.999958	1.80605e-05	FALSE	NS	FALSE
ENSG00000089248	ENSG00000089248	ERP29	ERP29	2873.64	-6.99305e-07	0.00144267	0.875342	0.999958	0.999958	1.80605e-05	FALSE	NS	FALSE
ENSG00000089280	ENSG00000089280	FUS	FUS	5344.22	-1.20329e-06	0.00144265	0.824934	0.999958	0.999958	1.80605e-05	FALSE	NS	FALSE
ENSG00000089289	ENSG00000089289	IGBP1	IGBP1	1913.2	1.73699e-06	0.00144268	0.641123	0.999958	0.999958	1.80605e-05	FALSE	NS	FALSE
ENSG00000089327	ENSG00000089327	FXYD5	FXYD5	7405.05	-5.66736e-06	0.00144266	0.261952	0.999958	0.999958	1.80605e-05	FALSE	NS	FALSE
ENSG00000089335	ENSG00000089335	ZNF302	ZNF302	347.146	-1.47426e-06	0.00144268	0.634806	0.999958	0.999958	1.80605e-05	FALSE	NS	FALSE
ENSG00000089351	ENSG00000089351	GRAMD1A	GRAMD1A	3295.58	3.4258e-06	0.00144267	0.452532	0.999958	0.999958	1.80605e-05	FALSE	NS	FALSE
ENSG00000089486	ENSG00000089486	CDIP1	CDIP1	632.32	-2.93638e-06	0.00144268	0.407025	0.999958	0.999958	1.80605e-05	FALSE	NS	FALSE
ENSG00000089505	ENSG00000089505	CMTM1	CMTM1	26.1192	-4.58978e-07	0.00144269	0.715029	0.999958	0.999958	1.80605e-05	FALSE	NS	FALSE
ENSG00000089558	ENSG00000089558	KCNH4	KCNH4	7.68457	1.42346e-07	0.00144269	0.818763	0.999958	0.999958	1.80605e-05	FALSE	NS	FALSE
ENSG00000089597	ENSG00000089597	GANAB	GANAB	6681.12	3.03219e-06	0.00144265	0.595965	0.999958	0.999958	1.80605e-05	FALSE	NS	FALSE
ENSG00000089639	ENSG00000089639	GMIP	GMIP	4209.9	-5.80419e-06	0.00144265	0.317719	0.999958	0.999958	1.80605e-05	FALSE	NS	FALSE
ENSG00000089682	ENSG00000089682	RBM41	RBM41	489.223	-4.07283e-06	0.00144268	0.288303	0.999958	0.999958	1.80605e-05	FALSE	NS	FALSE
ENSG00000089685	ENSG00000089685	BIRC5	BIRC5	1407.59	4.37126e-06	0.00144269	0.0337376	0.999958	0.999958	1.80605e-05	FALSE	NS	FALSE
ENSG00000089692	ENSG00000089692	LAG3	LAG3	3707.68	-1.44265e-09	0.00144269	0.994469	0.999958	0.999958	1.80605e-05	FALSE	NS	FALSE
ENSG00000089693	ENSG00000089693	MLF2	MLF2	1666.73	1.50194e-06	0.00144267	0.741479	0.999958	0.999958	1.80605e-05	FALSE	NS	FALSE
ENSG00000089723	ENSG00000089723	OTUB2	OTUB2	76.5509	3.39512e-06	0.00144269	0.0442427	0.999958	0.999958	1.80605e-05	FALSE	NS	FALSE
ENSG00000089737	ENSG00000089737	DDX24	DDX24	67.3528	2.36466e-06	0.00144269	0.160832	0.999958	0.999958	1.80605e-05	FALSE	NS	FALSE
ENSG00000089775	ENSG00000089775	ZBTB25	ZBTB25	1543.38	9.76665e-07	0.00144268	0.740294	0.999958	0.999958	1.80605e-05	FALSE	NS	FALSE
ENSG00000089818	ENSG00000089818	NECAP1	NECAP1	968.84	-1.72823e-06	0.00144267	0.667366	0.999958	0.999958	1.80605e-05	FALSE	NS	FALSE
ENSG00000089820	ENSG00000089820	ARHGAP4	ARHGAP4	8949.45	-4.52884e-06	0.00144268	0.243952	0.999958	0.999958	1.80605e-05	FALSE	NS	FALSE
ENSG00000089847	ENSG00000089847	ANKRD24	ANKRD24	101.364	1.06149e-07	0.00144269	0.946678	0.999958	0.999958	1.80605e-05	FALSE	NS	FALSE
ENSG00000089876	ENSG00000089876	DHX32	DHX32	337.311	4.98916e-06	0.00144268	0.161722	0.999958	0.999958	1.80605e-05	FALSE	NS	FALSE
ENSG00000089902	ENSG00000089902	RCOR1	RCOR1	930.546	1.36818e-06	0.00144268	0.71986	0.999958	0.999958	1.80605e-05	FALSE	NS	FALSE
ENSG00000089916	ENSG00000089916	GPATCH2L	GPATCH2L	1475.17	-1.3001e-06	0.00144268	0.712647	0.999958	0.999958	1.80605e-05	FALSE	NS	FALSE
ENSG00000090006	ENSG00000090006	LTBP4	LTBP4	1787.78	1.09835e-06	0.00144268	0.711917	0.999958	0.999958	1.80605e-05	FALSE	NS	FALSE
ENSG00000090013	ENSG00000090013	BLVRB	BLVRB	169.377	2.02508e-06	0.00144269	0.354406	0.999958	0.999958	1.80605e-05	FALSE	NS	FALSE
ENSG00000090020	ENSG00000090020	SLC9A1	SLC9A1	1239.39	-1.28408e-06	0.00144267	0.778492	0.999958	0.999958	1.80605e-05	FALSE	NS	FALSE
ENSG00000090054	ENSG00000090054	SPTLC1	SPTLC1	1297.08	-4.70078e-06	0.00144267	0.283215	0.999958	0.999958	1.80605e-05	FALSE	NS	FALSE
ENSG00000090060	ENSG00000090060	PAPOLA	PAPOLA	4005.08	-2.23962e-06	0.00144265	0.681892	0.999958	0.999958	1.80605e-05	FALSE	NS	FALSE
ENSG00000090061	ENSG00000090061	CCNK	CCNK	1608.74	1.31797e-07	0.00144267	0.974224	0.999958	0.999958	1.80605e-05	FALSE	NS	FALSE
ENSG00000090097	ENSG00000090097	PCBP4	PCBP4	525.401	-2.10575e-06	0.00144267	0.586521	0.999958	0.999958	1.80605e-05	FALSE	NS	FALSE
ENSG00000090104	ENSG00000090104	RGS1	RGS1	8753.86	6.2663e-06	0.00144269	0.00619181	0.999958	0.999958	1.80605e-05	FALSE	NS	FALSE
ENSG00000090238	ENSG00000090238	YPEL3	YPEL3	2508.83	8.97422e-07	0.00144268	0.750701	0.999958	0.999958	1.80605e-05	FALSE	NS	FALSE
ENSG00000090263	ENSG00000090263	MRPS33	MRPS33	453.761	2.4831e-06	0.00144267	0.531379	0.999958	0.999958	1.80605e-05	FALSE	NS	FALSE
ENSG00000090266	ENSG00000090266	NDUFB2	NDUFB2	957.516	-9.97736e-07	0.00144267	0.814401	0.999958	0.999958	1.80605e-05	FALSE	NS	FALSE
ENSG00000090273	ENSG00000090273	NUDC	NUDC	1255.4	2.94828e-07	0.00144267	0.946101	0.999958	0.999958	1.80605e-05	FALSE	NS	FALSE
ENSG00000090316	ENSG00000090316	MAEA	MAEA	1918.09	-1.4926e-06	0.00144266	0.763801	0.999958	0.999958	1.80605e-05	FALSE	NS	FALSE
ENSG00000090339	ENSG00000090339	ICAM1	ICAM1	921.592	4.07911e-06	0.00144268	0.198671	0.999958	0.999958	1.80605e-05	FALSE	NS	FALSE
ENSG00000090372	ENSG00000090372	STRN4	STRN4	1549.91	-2.37074e-06	0.00144266	0.623404	0.999958	0.999958	1.80605e-05	FALSE	NS	FALSE
ENSG00000090376	ENSG00000090376	IRAK3	IRAK3	417.731	0.986411	0.379278	0.000240326	0.265228	0.265228	0.576381	FALSE	NS	FALSE
ENSG00000090382	ENSG00000090382	LYZ	LYZ	1153.44	-9.45945e-07	0.00144269	0.0996105	0.999958	0.999958	1.80605e-05	FALSE	NS	FALSE
ENSG00000090432	ENSG00000090432	MUL1	MUL1	736.755	-1.96171e-07	0.00144267	0.961665	0.999958	0.999958	1.80605e-05	FALSE	NS	FALSE
ENSG00000090447	ENSG00000090447	TFAP4	TFAP4	183.931	2.69497e-07	0.00144269	0.908066	0.999958	0.999958	1.80605e-05	FALSE	NS	FALSE
ENSG00000090470	ENSG00000090470	PDCD7	PDCD7	795.306	2.28266e-06	0.00144267	0.614927	0.999958	0.999958	1.80605e-05	FALSE	NS	FALSE
ENSG00000090487	ENSG00000090487	SPG21	SPG21	1320.19	-9.78756e-08	0.00144267	0.981136	0.999958	0.999958	1.80605e-05	FALSE	NS	FALSE
ENSG00000090520	ENSG00000090520	DNAJB11	DNAJB11	1332.69	-1.75194e-07	0.00144267	0.96348	0.999958	0.999958	1.80605e-05	FALSE	NS	FALSE
ENSG00000090554	ENSG00000090554	FLT3LG	FLT3LG	1598.5	-8.07784e-06	0.00144268	0.0440055	0.999958	0.999958	1.80605e-05	FALSE	NS	FALSE
ENSG00000090565	ENSG00000090565	RAB11FIP3	RAB11FIP3	40.3484	-8.30879e-07	0.00144269	0.11051	0.999958	0.999958	1.80605e-05	FALSE	NS	FALSE
ENSG00000090581	ENSG00000090581	GNPTG	GNPTG	1029.54	-3.5118e-06	0.00144268	0.313247	0.999958	0.999958	1.80605e-05	FALSE	NS	FALSE
ENSG00000090612	ENSG00000090612	ZNF268	ZNF268	177.423	1.03728e-06	0.00144269	0.592687	0.999958	0.999958	1.80605e-05	FALSE	NS	FALSE
ENSG00000090615	ENSG00000090615	GOLGA3	GOLGA3	2123.03	-1.98156e-06	0.00144267	0.655588	0.999958	0.999958	1.80605e-05	FALSE	NS	FALSE
ENSG00000090621	ENSG00000090621	PABPC4	PABPC4	4263.44	1.98714e-06	0.00144267	0.67101	0.999958	0.999958	1.80605e-05	FALSE	NS	FALSE
ENSG00000090661	ENSG00000090661	CERS4	CERS4	444.098	-2.16898e-06	0.00144268	0.532976	0.999958	0.999958	1.80605e-05	FALSE	NS	FALSE
ENSG00000090674	ENSG00000090674	MCOLN1	MCOLN1	317.812	-4.3717e-07	0.00144268	0.87801	0.999958	0.999958	1.80605e-05	FALSE	NS	FALSE
ENSG00000090686	ENSG00000090686	USP48	USP48	2372.89	4.14957e-06	0.00144266	0.435297	0.999958	0.999958	1.80605e-05	FALSE	NS	FALSE
ENSG00000090776	ENSG00000090776	EFNB1	EFNB1	161.008	-3.05821e-06	0.00144269	0.165252	0.999958	0.999958	1.80605e-05	FALSE	NS	FALSE
ENSG00000090857	ENSG00000090857	PDPR	PDPR	2060.12	-1.34238e-06	0.00144267	0.742963	0.999958	0.999958	1.80605e-05	FALSE	NS	FALSE
ENSG00000090861	ENSG00000090861	AARS1	AARS1	2086.72	2.89334e-06	0.00144268	0.324089	0.999958	0.999958	1.80605e-05	FALSE	NS	FALSE
ENSG00000090863	ENSG00000090863	GLG1	GLG1	5715.27	-1.17466e-06	0.00144265	0.837033	0.999958	0.999958	1.80605e-05	FALSE	NS	FALSE
ENSG00000090889	ENSG00000090889	KIF4A	KIF4A	564.157	2.51691e-06	0.00144269	0.124711	0.999958	0.999958	1.80605e-05	FALSE	NS	FALSE
ENSG00000090905	ENSG00000090905	TNRC6A	TNRC6A	1547.32	-8.87896e-06	0.00144268	0.0686884	0.999958	0.999958	1.80605e-05	FALSE	NS	FALSE
ENSG00000090924	ENSG00000090924	PLEKHG2	PLEKHG2	1590.02	3.88209e-06	0.00144268	0.331668	0.999958	0.999958	1.80605e-05	FALSE	NS	FALSE
ENSG00000090971	ENSG00000090971	NAT14	NAT14	231.545	1.68638e-06	0.00144269	0.487776	0.999958	0.999958	1.80605e-05	FALSE	NS	FALSE
ENSG00000090975	ENSG00000090975	PITPNM2	PITPNM2	1064.9	-8.73984e-07	0.00144269	0.722112	0.999958	0.999958	1.80605e-05	FALSE	NS	FALSE
ENSG00000090989	ENSG00000090989	EXOC1	EXOC1	976.874	-3.43052e-06	0.00144267	0.427867	0.999958	0.999958	1.80605e-05	FALSE	NS	FALSE
ENSG00000091009	ENSG00000091009	RBM27	RBM27	889.994	-3.87582e-06	0.00144267	0.340705	0.999958	0.999958	1.80605e-05	FALSE	NS	FALSE
ENSG00000091039	ENSG00000091039	OSBPL8	OSBPL8	2748.29	-5.05843e-06	0.00144267	0.238286	0.999958	0.999958	1.80605e-05	FALSE	NS	FALSE
ENSG00000091073	ENSG00000091073	DTX2	DTX2	464.713	1.72466e-06	0.00144268	0.588427	0.999958	0.999958	1.80605e-05	FALSE	NS	FALSE
ENSG00000091127	ENSG00000091127	PUS7	PUS7	159.935	1.42108e-06	0.00144269	0.590219	0.999958	0.999958	1.80605e-05	FALSE	NS	FALSE
ENSG00000091136	ENSG00000091136	LAMB1	LAMB1	36.3909	5.5207e-07	0.00144269	0.592099	0.999958	0.999958	1.80605e-05	FALSE	NS	FALSE
ENSG00000091137	ENSG00000091137	SLC26A4	SLC26A4	208.127	-7.08703e-07	0.00144269	0.645274	0.999958	0.999958	1.80605e-05	FALSE	NS	FALSE
ENSG00000091140	ENSG00000091140	DLD	DLD	938.815	4.61359e-06	0.00144267	0.325983	0.999958	0.999958	1.80605e-05	FALSE	NS	FALSE
ENSG00000091157	ENSG00000091157	WDR7	WDR7	937.216	-4.65565e-06	0.00144267	0.277499	0.999958	0.999958	1.80605e-05	FALSE	NS	FALSE
ENSG00000091164	ENSG00000091164	TXNL1	TXNL1	1018.95	1.84416e-06	0.00144267	0.666654	0.999958	0.999958	1.80605e-05	FALSE	NS	FALSE
ENSG00000091317	ENSG00000091317	CMTM6	CMTM6	6688.42	-5.33028e-06	0.00144268	0.18056	0.999958	0.999958	1.80605e-05	FALSE	NS	FALSE
ENSG00000091409	ENSG00000091409	ITGA6	ITGA6	584.431	-1.67774e-06	0.00144269	0.416056	0.999958	0.999958	1.80605e-05	FALSE	NS	FALSE
ENSG00000091428	ENSG00000091428	RAPGEF4	RAPGEF4	20.462	5.5554e-07	0.00144269	0.581478	0.999958	0.999958	1.80605e-05	FALSE	NS	FALSE
ENSG00000091436	ENSG00000091436	MAP3K20	MAP3K20	404.325	-2.01944e-07	0.00144269	0.934071	0.999958	0.999958	1.80605e-05	FALSE	NS	FALSE
ENSG00000091483	ENSG00000091483	FH	FH	865.186	3.68059e-06	0.00144268	0.306931	0.999958	0.999958	1.80605e-05	FALSE	NS	FALSE
ENSG00000091490	ENSG00000091490	SEL1L3	SEL1L3	3875.44	1.87776e-06	0.00144265	0.739551	0.999958	0.999958	1.80605e-05	FALSE	NS	FALSE
ENSG00000091513	ENSG00000091513	TF	TF	26.7287	-3.11221e-07	0.00144269	0.607198	0.999958	0.999958	1.80605e-05	FALSE	NS	FALSE
ENSG00000091527	ENSG00000091527	CDV3	CDV3	6952.51	2.85309e-06	0.00144265	0.637705	0.999958	0.999958	1.80605e-05	FALSE	NS	FALSE
ENSG00000091536	ENSG00000091536	MYO15A	MYO15A	24.7315	-1.40355e-07	0.00144269	0.879128	0.999958	0.999958	1.80605e-05	FALSE	NS	FALSE
ENSG00000091542	ENSG00000091542	ALKBH5	ALKBH5	2564.74	3.89113e-06	0.00144267	0.372536	0.999958	0.999958	1.80605e-05	FALSE	NS	FALSE
ENSG00000091592	ENSG00000091592	NLRP1	NLRP1	7014.5	-9.3351e-07	0.00144268	0.743668	0.999958	0.999958	1.80605e-05	FALSE	NS	FALSE
ENSG00000091622	ENSG00000091622	PITPNM3	PITPNM3	49.587	-9.10862e-07	0.00144269	0.366658	0.999958	0.999958	1.80605e-05	FALSE	NS	FALSE
ENSG00000091640	ENSG00000091640	SPAG7	SPAG7	928.505	-1.99172e-07	0.00144267	0.962103	0.999958	0.999958	1.80605e-05	FALSE	NS	FALSE
ENSG00000091651	ENSG00000091651	ORC6	ORC6	193.999	1.93477e-06	0.00144269	0.269876	0.999958	0.999958	1.80605e-05	FALSE	NS	FALSE
ENSG00000091732	ENSG00000091732	ZC3HC1	ZC3HC1	311.66	-1.8347e-06	0.00144268	0.512751	0.999958	0.999958	1.80605e-05	FALSE	NS	FALSE
ENSG00000091831	ENSG00000091831	ESR1	ESR1	60.5933	-1.27536e-06	0.00144269	0.424225	0.999958	0.999958	1.80605e-05	FALSE	NS	FALSE
ENSG00000091844	ENSG00000091844	RGS17	RGS17	16.5107	-5.01122e-07	0.00144269	0.579974	0.999958	0.999958	1.80605e-05	FALSE	NS	FALSE
ENSG00000091947	ENSG00000091947	TMEM101	TMEM101	682.642	1.9902e-06	0.00144267	0.651036	0.999958	0.999958	1.80605e-05	FALSE	NS	FALSE
ENSG00000091972	ENSG00000091972	CD200	CD200	32.2311	3.65096e-07	0.00144269	0.570842	0.999958	0.999958	1.80605e-05	FALSE	NS	FALSE
ENSG00000091986	ENSG00000091986	CCDC80	CCDC80	26.2619	-6.99385e-07	0.00144269	0.548075	0.999958	0.999958	1.80605e-05	FALSE	NS	FALSE
ENSG00000092020	ENSG00000092020	PPP2R3C	PPP2R3C	633.179	3.29969e-07	0.00144267	0.937684	0.999958	0.999958	1.80605e-05	FALSE	NS	FALSE
ENSG00000092036	ENSG00000092036	HAUS4	HAUS4	659.945	5.26178e-06	0.00144268	0.173655	0.999958	0.999958	1.80605e-05	FALSE	NS	FALSE
ENSG00000092051	ENSG00000092051	JPH4	JPH4	72.3821	1.13015e-06	0.00144269	0.404709	0.999958	0.999958	1.80605e-05	FALSE	NS	FALSE
ENSG00000092054	ENSG00000092054	MYH7	MYH7	28.1172	-5.92195e-07	0.00144269	0.436829	0.999958	0.999958	1.80605e-05	FALSE	NS	FALSE
ENSG00000092068	ENSG00000092068	SLC7A8	SLC7A8	53.0783	-5.4001e-07	0.00144269	0.463629	0.999958	0.999958	1.80605e-05	FALSE	NS	FALSE
ENSG00000092096	ENSG00000092096	SLC22A17	SLC22A17	336.189	1.8915e-06	0.00144268	0.527424	0.999958	0.999958	1.80605e-05	FALSE	NS	FALSE
ENSG00000092098	ENSG00000092098	RNF31	RNF31	719.725	-6.77611e-06	0.00144268	0.0699169	0.999958	0.999958	1.80605e-05	FALSE	NS	FALSE
ENSG00000092108	ENSG00000092108	SCFD1	SCFD1	1098.42	-4.22755e-06	0.00144267	0.325031	0.999958	0.999958	1.80605e-05	FALSE	NS	FALSE
ENSG00000092140	ENSG00000092140	G2E3	G2E3	534.534	-1.7285e-06	0.00144268	0.591773	0.999958	0.999958	1.80605e-05	FALSE	NS	FALSE
ENSG00000092148	ENSG00000092148	HECTD1	HECTD1	2371.47	-2.91333e-06	0.00144268	0.429678	0.999958	0.999958	1.80605e-05	FALSE	NS	FALSE
ENSG00000092199	ENSG00000092199	HNRNPC	HNRNPC	10269.4	7.19754e-06	0.00144267	0.146199	0.999958	0.999958	1.80605e-05	FALSE	NS	FALSE
ENSG00000092201	ENSG00000092201	SUPT16H	SUPT16H	2705.17	6.60128e-07	0.00144267	0.884801	0.999958	0.999958	1.80605e-05	FALSE	NS	FALSE
ENSG00000092203	ENSG00000092203	TOX4	TOX4	2048.26	3.96871e-06	0.00144267	0.402361	0.999958	0.999958	1.80605e-05	FALSE	NS	FALSE
ENSG00000092208	ENSG00000092208	GEMIN2	GEMIN2	120.852	2.5774e-06	0.00144269	0.257704	0.999958	0.999958	1.80605e-05	FALSE	NS	FALSE
ENSG00000092330	ENSG00000092330	TINF2	TINF2	656.257	-5.24457e-06	0.00144268	0.134658	0.999958	0.999958	1.80605e-05	FALSE	NS	FALSE
ENSG00000092421	ENSG00000092421	SEMA6A	SEMA6A	34.1067	-1.57013e-06	0.00144269	0.141001	0.999958	0.999958	1.80605e-05	FALSE	NS	FALSE
ENSG00000092439	ENSG00000092439	TRPM7	TRPM7	1645.66	-1.56233e-06	0.00144267	0.715504	0.999958	0.999958	1.80605e-05	FALSE	NS	FALSE
ENSG00000092445	ENSG00000092445	TYRO3	TYRO3	21.172	1.52753e-07	0.00144269	0.881913	0.999958	0.999958	1.80605e-05	FALSE	NS	FALSE
ENSG00000092470	ENSG00000092470	WDR76	WDR76	419.995	2.48526e-06	0.00144269	0.203222	0.999958	0.999958	1.80605e-05	FALSE	NS	FALSE
ENSG00000092529	ENSG00000092529	CAPN3	CAPN3	316.445	-1.14914e-06	0.00144269	0.514137	0.999958	0.999958	1.80605e-05	FALSE	NS	FALSE
ENSG00000092531	ENSG00000092531	SNAP23	SNAP23	1904.34	1.4631e-06	0.00144267	0.738737	0.999958	0.999958	1.80605e-05	FALSE	NS	FALSE
ENSG00000092621	ENSG00000092621	PHGDH	PHGDH	382.961	1.59611e-06	0.00144269	0.0420441	0.999958	0.999958	1.80605e-05	FALSE	NS	FALSE
ENSG00000092758	ENSG00000092758	COL9A3	COL9A3	18.741	-2.81562e-07	0.00144269	0.510388	0.999958	0.999958	1.80605e-05	FALSE	NS	FALSE
ENSG00000092820	ENSG00000092820	EZR	EZR	8924.8	3.1132e-06	0.00144266	0.561714	0.999958	0.999958	1.80605e-05	FALSE	NS	FALSE
ENSG00000092841	ENSG00000092841	MYL6	MYL6	8078.17	-2.011e-07	0.00144266	0.965088	0.999958	0.999958	1.80605e-05	FALSE	NS	FALSE
ENSG00000092847	ENSG00000092847	AGO1	AGO1	1125.32	3.85463e-07	0.00144267	0.925303	0.999958	0.999958	1.80605e-05	FALSE	NS	FALSE
ENSG00000092853	ENSG00000092853	CLSPN	CLSPN	393.214	1.21133e-06	0.00144269	0.303666	0.999958	0.999958	1.80605e-05	FALSE	NS	FALSE
ENSG00000092871	ENSG00000092871	RFFL	RFFL	1409.29	-1.78143e-07	0.00144267	0.965084	0.999958	0.999958	1.80605e-05	FALSE	NS	FALSE
ENSG00000092929	ENSG00000092929	UNC13D	UNC13D	5421.87	-2.90727e-06	0.00144266	0.585059	0.999958	0.999958	1.80605e-05	FALSE	NS	FALSE
ENSG00000092931	ENSG00000092931	MFSD11	MFSD11	602.298	-2.96418e-06	0.00144268	0.716256	0.999958	0.999958	1.80605e-05	FALSE	NS	FALSE
ENSG00000092964	ENSG00000092964	DPYSL2	DPYSL2	2590.94	-6.24734e-06	0.00144268	0.0940021	0.999958	0.999958	1.80605e-05	FALSE	NS	FALSE
ENSG00000092978	ENSG00000092978	GPATCH2	GPATCH2	248.894	-1.23853e-06	0.00144268	0.679354	0.999958	0.999958	1.80605e-05	FALSE	NS	FALSE
ENSG00000093000	ENSG00000093000	NUP50	NUP50	2948.89	7.60682e-07	0.00144265	0.891615	0.999958	0.999958	1.80605e-05	FALSE	NS	FALSE
ENSG00000093009	ENSG00000093009	CDC45	CDC45	423.406	1.98673e-06	0.00144269	0.368899	0.999958	0.999958	1.80605e-05	FALSE	NS	FALSE
ENSG00000093010	ENSG00000093010	COMT	COMT	1509.55	-3.13948e-06	0.00144266	0.512984	0.999958	0.999958	1.80605e-05	FALSE	NS	FALSE
ENSG00000093072	ENSG00000093072	ADA2	ADA2	1705.13	-7.79429e-07	0.00144268	0.764695	0.999958	0.999958	1.80605e-05	FALSE	NS	FALSE
ENSG00000093144	ENSG00000093144	ECHDC1	ECHDC1	608.858	1.67307e-06	0.00144267	0.694181	0.999958	0.999958	1.80605e-05	FALSE	NS	FALSE
ENSG00000093167	ENSG00000093167	LRRFIP2	LRRFIP2	615.289	-2.28159e-06	0.00144268	0.51792	0.999958	0.999958	1.80605e-05	FALSE	NS	FALSE
ENSG00000093183	ENSG00000093183	SEC22C	SEC22C	1147.21	-3.98178e-07	0.00144268	0.904427	0.999958	0.999958	1.80605e-05	FALSE	NS	FALSE
ENSG00000093217	ENSG00000093217	XYLB	XYLB	100.634	-7.45803e-07	0.00144269	0.693412	0.999958	0.999958	1.80605e-05	FALSE	NS	FALSE
ENSG00000094631	ENSG00000094631	HDAC6	HDAC6	1432.13	-2.98971e-06	0.00144266	0.554686	0.999958	0.999958	1.80605e-05	FALSE	NS	FALSE
ENSG00000094804	ENSG00000094804	CDC6	CDC6	279.423	2.36507e-06	0.00144269	0.0435181	0.999958	0.999958	1.80605e-05	FALSE	NS	FALSE
ENSG00000094841	ENSG00000094841	UPRT	UPRT	327.153	1.90726e-06	0.00144268	0.49796	0.999958	0.999958	1.80605e-05	FALSE	NS	FALSE
ENSG00000094880	ENSG00000094880	CDC23	CDC23	616.412	2.98247e-06	0.00144268	0.419287	0.999958	0.999958	1.80605e-05	FALSE	NS	FALSE
ENSG00000094916	ENSG00000094916	CBX5	CBX5	3112.52	4.92932e-06	0.00144267	0.277908	0.999958	0.999958	1.80605e-05	FALSE	NS	FALSE
ENSG00000094975	ENSG00000094975	SUCO	SUCO	703.665	-2.45881e-06	0.00144268	0.522136	0.999958	0.999958	1.80605e-05	FALSE	NS	FALSE
ENSG00000095002	ENSG00000095002	MSH2	MSH2	522.334	1.88357e-06	0.00144268	0.603058	0.999958	0.999958	1.80605e-05	FALSE	NS	FALSE
ENSG00000095015	ENSG00000095015	MAP3K1	MAP3K1	4269.63	-2.66046e-06	0.00144268	0.370329	0.999958	0.999958	1.80605e-05	FALSE	NS	FALSE
ENSG00000095059	ENSG00000095059	DHPS	DHPS	1127.91	3.93461e-06	0.00144267	0.379601	0.999958	0.999958	1.80605e-05	FALSE	NS	FALSE
ENSG00000095066	ENSG00000095066	HOOK2	HOOK2	258.602	4.68534e-07	0.00144268	0.888317	0.999958	0.999958	1.80605e-05	FALSE	NS	FALSE
ENSG00000095139	ENSG00000095139	ARCN1	ARCN1	3107.91	2.40444e-06	0.00144267	0.588089	0.999958	0.999958	1.80605e-05	FALSE	NS	FALSE
ENSG00000095209	ENSG00000095209	TMEM38B	TMEM38B	116.848	1.54349e-06	0.00144269	0.478289	0.999958	0.999958	1.80605e-05	FALSE	NS	FALSE
ENSG00000095261	ENSG00000095261	PSMD5	PSMD5	849.222	-6.42294e-07	0.00144267	0.883574	0.999958	0.999958	1.80605e-05	FALSE	NS	FALSE
ENSG00000095303	ENSG00000095303	PTGS1	PTGS1	45.5504	-4.00165e-07	0.00144269	0.670744	0.999958	0.999958	1.80605e-05	FALSE	NS	FALSE
ENSG00000095319	ENSG00000095319	NUP188	NUP188	2251.47	-3.07245e-06	0.00144268	0.389187	0.999958	0.999958	1.80605e-05	FALSE	NS	FALSE
ENSG00000095321	ENSG00000095321	CRAT	CRAT	503.238	7.01486e-07	0.00144268	0.812982	0.999958	0.999958	1.80605e-05	FALSE	NS	FALSE
ENSG00000095370	ENSG00000095370	SH2D3C	SH2D3C	1930.37	-3.26726e-07	0.00144266	0.943862	0.999958	0.999958	1.80605e-05	FALSE	NS	FALSE
ENSG00000095380	ENSG00000095380	NANS	NANS	1153.88	-2.61528e-06	0.00144268	0.392544	0.999958	0.999958	1.80605e-05	FALSE	NS	FALSE
ENSG00000095383	ENSG00000095383	TBC1D2	TBC1D2	146.037	-2.41089e-06	0.00144269	0.329742	0.999958	0.999958	1.80605e-05	FALSE	NS	FALSE
ENSG00000095397	ENSG00000095397	WHRN	WHRN	1464.13	1.40211e-06	0.00144269	0.499158	0.999958	0.999958	1.80605e-05	FALSE	NS	FALSE
ENSG00000095485	ENSG00000095485	CWF19L1	CWF19L1	790.32	-5.99935e-07	0.00144267	0.892076	0.999958	0.999958	1.80605e-05	FALSE	NS	FALSE
ENSG00000095539	ENSG00000095539	SEMA4G	SEMA4G	39.6901	-8.41861e-07	0.00144269	0.456919	0.999958	0.999958	1.80605e-05	FALSE	NS	FALSE
ENSG00000095564	ENSG00000095564	BTAF1	BTAF1	3856.23	-2.14473e-07	0.00144267	0.959608	0.999958	0.999958	1.80605e-05	FALSE	NS	FALSE
ENSG00000095574	ENSG00000095574	IKZF5	IKZF5	650.276	-1.61871e-06	0.00144267	0.699584	0.999958	0.999958	1.80605e-05	FALSE	NS	FALSE
ENSG00000095637	ENSG00000095637	SORBS1	SORBS1	18.3261	5.12584e-07	0.00144269	0.632757	0.999958	0.999958	1.80605e-05	FALSE	NS	FALSE
ENSG00000095787	ENSG00000095787	WAC	WAC	3421.87	-3.40215e-06	0.00144265	0.551148	0.999958	0.999958	1.80605e-05	FALSE	NS	FALSE
ENSG00000095794	ENSG00000095794	CREM	CREM	457.055	1.60246e-06	0.00144268	0.622903	0.999958	0.999958	1.80605e-05	FALSE	NS	FALSE
ENSG00000095906	ENSG00000095906	NUBP2	NUBP2	1077.87	-2.36341e-06	0.00144266	0.628065	0.999958	0.999958	1.80605e-05	FALSE	NS	FALSE
ENSG00000095932	ENSG00000095932	SMIM24	SMIM24	72.4716	1.52984	1.02491	0.00192003	0.797743	0.797743	0.0981368	FALSE	NS	FALSE
ENSG00000095951	ENSG00000095951	HIVEP1	HIVEP1	747.938	-1.36043e-05	0.0014427	0.822311	0.999958	0.999958	1.80605e-05	FALSE	NS	FALSE
ENSG00000096006	ENSG00000096006	CRISP3	CRISP3	14.2374	1.56165e-07	0.00144269	0.803842	0.999958	0.999958	1.80605e-05	FALSE	NS	FALSE
ENSG00000096060	ENSG00000096060	FKBP5	FKBP5	3233.22	-4.58734e-06	0.00144267	0.307584	0.999958	0.999958	1.80605e-05	FALSE	NS	FALSE
ENSG00000096063	ENSG00000096063	SRPK1	SRPK1	1509.65	2.7155e-06	0.00144267	0.529447	0.999958	0.999958	1.80605e-05	FALSE	NS	FALSE
ENSG00000096070	ENSG00000096070	BRPF3	BRPF3	1689.41	1.18339e-06	0.00144266	0.823853	0.999958	0.999958	1.80605e-05	FALSE	NS	FALSE
ENSG00000096080	ENSG00000096080	MRPS18A	MRPS18A	502.732	2.67664e-06	0.00144268	0.479835	0.999958	0.999958	1.80605e-05	FALSE	NS	FALSE
ENSG00000096092	ENSG00000096092	TMEM14A	TMEM14A	409.937	-8.9136e-08	0.00144267	0.979377	0.999958	0.999958	1.80605e-05	FALSE	NS	FALSE
ENSG00000096093	ENSG00000096093	EFHC1	EFHC1	75.337	-5.9311e-07	0.00144269	0.547483	0.999958	0.999958	1.80605e-05	FALSE	NS	FALSE
ENSG00000096384	ENSG00000096384	HSP90AB1	HSP90AB1	11737.7	2.85373e-06	0.00144266	0.577344	0.999958	0.999958	1.80605e-05	FALSE	NS	FALSE
ENSG00000096401	ENSG00000096401	CDC5L	CDC5L	862.096	2.32331e-06	0.00144267	0.613956	0.999958	0.999958	1.80605e-05	FALSE	NS	FALSE
ENSG00000096433	ENSG00000096433	ITPR3	ITPR3	3519.86	-5.07628e-06	0.00144266	0.344907	0.999958	0.999958	1.80605e-05	FALSE	NS	FALSE
ENSG00000096654	ENSG00000096654	ZNF184	ZNF184	207.499	1.10786e-06	0.00144269	0.662104	0.999958	0.999958	1.80605e-05	FALSE	NS	FALSE
ENSG00000096717	ENSG00000096717	SIRT1	SIRT1	748.965	-3.50981e-07	0.00144268	0.917886	0.999958	0.999958	1.80605e-05	FALSE	NS	FALSE
ENSG00000096746	ENSG00000096746	HNRNPH3	HNRNPH3	2080.64	4.95779e-08	0.00144266	0.994139	0.999958	0.999958	1.80605e-05	FALSE	NS	FALSE
ENSG00000096872	ENSG00000096872	IFT74	IFT74	88.4668	1.40433e-06	0.00144269	0.449259	0.999958	0.999958	1.80605e-05	FALSE	NS	FALSE
ENSG00000096968	ENSG00000096968	JAK2	JAK2	1579.18	-1.0852e-07	0.00144266	0.979709	0.999958	0.999958	1.80605e-05	FALSE	NS	FALSE
ENSG00000096996	ENSG00000096996	IL12RB1	IL12RB1	2763.41	-4.5927e-06	0.00144268	0.25515	0.999958	0.999958	1.80605e-05	FALSE	NS	FALSE
ENSG00000097007	ENSG00000097007	ABL1	ABL1	1222.19	1.80169e-06	0.00144267	0.699555	0.999958	0.999958	1.80605e-05	FALSE	NS	FALSE
ENSG00000097021	ENSG00000097021	ACOT7	ACOT7	872.71	1.69277e-06	0.00144269	0.406776	0.999958	0.999958	1.80605e-05	FALSE	NS	FALSE
ENSG00000097033	ENSG00000097033	SH3GLB1	SH3GLB1	2133.64	-4.48159e-06	0.00144266	0.3798	0.999958	0.999958	1.80605e-05	FALSE	NS	FALSE
ENSG00000097046	ENSG00000097046	CDC7	CDC7	212.026	9.24676e-07	0.00144269	0.719251	0.999958	0.999958	1.80605e-05	FALSE	NS	FALSE
ENSG00000099194	ENSG00000099194	SCD	SCD	822.309	2.03112e-06	0.00144269	0.2423	0.999958	0.999958	1.80605e-05	FALSE	NS	FALSE
ENSG00000099203	ENSG00000099203	TMED1	TMED1	365.624	1.71193e-06	0.00144268	0.648443	0.999958	0.999958	1.80605e-05	FALSE	NS	FALSE
ENSG00000099204	ENSG00000099204	ABLIM1	ABLIM1	6305.42	-2.91316e-06	0.00144267	0.451801	0.999958	0.999958	1.80605e-05	FALSE	NS	FALSE
ENSG00000099219	ENSG00000099219	ERMP1	ERMP1	1272.27	3.35411e-06	0.00144267	0.468399	0.999958	0.999958	1.80605e-05	FALSE	NS	FALSE
ENSG00000099246	ENSG00000099246	RAB18	RAB18	1495.55	-5.49488e-07	0.00144266	0.913181	0.999958	0.999958	1.80605e-05	FALSE	NS	FALSE
ENSG00000099251	ENSG00000099251			36.7862	4.12609e-07	0.00144269	0.77778	0.999958	0.999958	1.80605e-05	FALSE	NS	FALSE
ENSG00000099282	ENSG00000099282	TSPAN15	TSPAN15	305.201	-2.33392e-06	0.00144269	0.197168	0.999958	0.999958	1.80605e-05	FALSE	NS	FALSE
ENSG00000099284	ENSG00000099284	MACROH2A2	MACROH2A2	138.98	-1.36056e-07	0.00144269	0.937829	0.999958	0.999958	1.80605e-05	FALSE	NS	FALSE
ENSG00000099290	ENSG00000099290	WASHC2C	WASHC2C	1530.8	-3.08065e-06	0.00144266	0.519486	0.999958	0.999958	1.80605e-05	FALSE	NS	FALSE
ENSG00000099308	ENSG00000099308	MAST3	MAST3	1403.55	-5.25938e-06	0.00144266	0.296694	0.999958	0.999958	1.80605e-05	FALSE	NS	FALSE
ENSG00000099326	ENSG00000099326	MZF1	MZF1	795.787	-3.27184e-06	0.00144268	0.389689	0.999958	0.999958	1.80605e-05	FALSE	NS	FALSE
ENSG00000099330	ENSG00000099330	OCEL1	OCEL1	216.262	-1.5683e-07	0.00144269	0.949282	0.999958	0.999958	1.80605e-05	FALSE	NS	FALSE
ENSG00000099331	ENSG00000099331	MYO9B	MYO9B	5561.58	-6.09588e-07	0.00144266	0.897026	0.999958	0.999958	1.80605e-05	FALSE	NS	FALSE
ENSG00000099337	ENSG00000099337	KCNK6	KCNK6	828.73	-2.27173e-06	0.00144267	0.589586	0.999958	0.999958	1.80605e-05	FALSE	NS	FALSE
ENSG00000099338	ENSG00000099338	CATSPERG	CATSPERG	22.8019	1.28599e-06	0.00144269	0.15254	0.999958	0.999958	1.80605e-05	FALSE	NS	FALSE
ENSG00000099341	ENSG00000099341	PSMD8	PSMD8	2492.02	1.26349e-06	0.00144267	0.785954	0.999958	0.999958	1.80605e-05	FALSE	NS	FALSE
ENSG00000099364	ENSG00000099364	FBXL19	FBXL19	1100.62	6.33088e-07	0.00144266	0.892447	0.999958	0.999958	1.80605e-05	FALSE	NS	FALSE
ENSG00000099365	ENSG00000099365	STX1B	STX1B	56.379	9.69996e-07	0.00144269	0.524903	0.999958	0.999958	1.80605e-05	FALSE	NS	FALSE
ENSG00000099377	ENSG00000099377	HSD3B7	HSD3B7	293.326	-2.27502e-06	0.00144269	0.346792	0.999958	0.999958	1.80605e-05	FALSE	NS	FALSE
ENSG00000099381	ENSG00000099381	SETD1A	SETD1A	1296.69	1.0007e-06	0.00144266	0.844943	0.999958	0.999958	1.80605e-05	FALSE	NS	FALSE
ENSG00000099385	ENSG00000099385	BCL7C	BCL7C	573.964	6.84529e-07	0.00144267	0.871026	0.999958	0.999958	1.80605e-05	FALSE	NS	FALSE
ENSG00000099622	ENSG00000099622	CIRBP	CIRBP	4168.95	-7.43511e-07	0.00144266	0.876743	0.999958	0.999958	1.80605e-05	FALSE	NS	FALSE
ENSG00000099624	ENSG00000099624	ATP5F1D	ATP5F1D	1257.6	1.64555e-06	0.00144266	0.74562	0.999958	0.999958	1.80605e-05	FALSE	NS	FALSE
ENSG00000099725	ENSG00000099725			200.74	6.8702e-07	0.00144269	0.755382	0.999958	0.999958	1.80605e-05	FALSE	NS	FALSE
ENSG00000099769	ENSG00000099769	IGFALS	IGFALS	19.8143	5.61491e-07	0.00144269	0.586552	0.999958	0.999958	1.80605e-05	FALSE	NS	FALSE
ENSG00000099783	ENSG00000099783	HNRNPM	HNRNPM	4521.83	-1.25583e-06	0.00144267	0.74989	0.999958	0.999958	1.80605e-05	FALSE	NS	FALSE
ENSG00000099785	ENSG00000099785	MARCHF2	MARCHF2	673.331	-2.62081e-06	0.00144268	0.452545	0.999958	0.999958	1.80605e-05	FALSE	NS	FALSE
ENSG00000099795	ENSG00000099795	NDUFB7	NDUFB7	692.957	-3.17638e-06	0.00144268	0.388536	0.999958	0.999958	1.80605e-05	FALSE	NS	FALSE
ENSG00000099797	ENSG00000099797	TECR	TECR	2235.81	1.9885e-06	0.00144266	0.692532	0.999958	0.999958	1.80605e-05	FALSE	NS	FALSE
ENSG00000099800	ENSG00000099800	TIMM13	TIMM13	574.728	-2.24425e-06	0.00144268	0.48335	0.999958	0.999958	1.80605e-05	FALSE	NS	FALSE
ENSG00000099804	ENSG00000099804	CDC34	CDC34	673.684	-2.48949e-06	0.00144267	0.566011	0.999958	0.999958	1.80605e-05	FALSE	NS	FALSE
ENSG00000099810	ENSG00000099810	MTAP	MTAP	575.921	-4.52502e-06	0.00144269	0.123218	0.999958	0.999958	1.80605e-05	FALSE	NS	FALSE
ENSG00000099814	ENSG00000099814	CEP170B	CEP170B	418.334	-3.62599e-06	0.00144268	0.343793	0.999958	0.999958	1.80605e-05	FALSE	NS	FALSE
ENSG00000099817	ENSG00000099817	POLR2E	POLR2E	2194.07	1.06182e-06	0.00144267	0.809222	0.999958	0.999958	1.80605e-05	FALSE	NS	FALSE
ENSG00000099821	ENSG00000099821	POLRMT	POLRMT	1323.97	-2.64151e-06	0.00144268	0.416062	0.999958	0.999958	1.80605e-05	FALSE	NS	FALSE
ENSG00000099822	ENSG00000099822	HCN2	HCN2	84.7171	5.82836e-07	0.00144269	0.71033	0.999958	0.999958	1.80605e-05	FALSE	NS	FALSE
ENSG00000099840	ENSG00000099840	IZUMO4	IZUMO4	357.635	-4.19576e-07	0.00144269	0.859415	0.999958	0.999958	1.80605e-05	FALSE	NS	FALSE
ENSG00000099849	ENSG00000099849	RASSF7	RASSF7	738.775	-1.66448e-06	0.00144267	0.675636	0.999958	0.999958	1.80605e-05	FALSE	NS	FALSE
ENSG00000099860	ENSG00000099860	GADD45B	GADD45B	1786.91	-1.98173e-06	0.00144267	0.605802	0.999958	0.999958	1.80605e-05	FALSE	NS	FALSE
ENSG00000099866	ENSG00000099866	MADCAM1	MADCAM1	8.37239	-2.5268e-07	0.00144269	0.639006	0.999958	0.999958	1.80605e-05	FALSE	NS	FALSE
ENSG00000099875	ENSG00000099875	MKNK2	MKNK2	9468.88	2.5499e-06	0.00144268	0.479991	0.999958	0.999958	1.80605e-05	FALSE	NS	FALSE
ENSG00000099899	ENSG00000099899	TRMT2A	TRMT2A	1149.46	-4.79956e-06	0.00144268	0.207679	0.999958	0.999958	1.80605e-05	FALSE	NS	FALSE
ENSG00000099901	ENSG00000099901	RANBP1	RANBP1	1117.78	9.95805e-07	0.00144268	0.760729	0.999958	0.999958	1.80605e-05	FALSE	NS	FALSE
ENSG00000099904	ENSG00000099904	ZDHHC8	ZDHHC8	1025.09	-4.57751e-06	0.00144268	0.223965	0.999958	0.999958	1.80605e-05	FALSE	NS	FALSE
ENSG00000099910	ENSG00000099910	KLHL22	KLHL22	716.015	-2.04472e-07	0.00144268	0.951701	0.999958	0.999958	1.80605e-05	FALSE	NS	FALSE
ENSG00000099917	ENSG00000099917	MED15	MED15	4107.29	-2.60842e-06	0.00144268	0.39904	0.999958	0.999958	1.80605e-05	FALSE	NS	FALSE
ENSG00000099940	ENSG00000099940	SNAP29	SNAP29	1546.89	2.54307e-06	0.00144267	0.577786	0.999958	0.999958	1.80605e-05	FALSE	NS	FALSE
ENSG00000099942	ENSG00000099942	CRKL	CRKL	2522.24	2.31843e-06	0.00144267	0.617034	0.999958	0.999958	1.80605e-05	FALSE	NS	FALSE
ENSG00000099949	ENSG00000099949	LZTR1	LZTR1	1571.73	-2.97773e-06	0.00144267	0.462168	0.999958	0.999958	1.80605e-05	FALSE	NS	FALSE
ENSG00000099954	ENSG00000099954	CECR2	CECR2	81.5656	-2.72212e-06	0.00144269	0.0631937	0.999958	0.999958	1.80605e-05	FALSE	NS	FALSE
ENSG00000099956	ENSG00000099956	SMARCB1	SMARCB1	261.146	-9.8057e-07	0.00144269	0.693206	0.999958	0.999958	1.80605e-05	FALSE	NS	FALSE
ENSG00000099958	ENSG00000099958	DERL3	DERL3	73.1783	-1.72698e-06	0.00144269	0.0949225	0.999958	0.999958	1.80605e-05	FALSE	NS	FALSE
ENSG00000099968	ENSG00000099968	BCL2L13	BCL2L13	1207.24	2.37444e-06	0.00144266	0.620827	0.999958	0.999958	1.80605e-05	FALSE	NS	FALSE
ENSG00000099977	ENSG00000099977	DDT	DDT	1039.49	2.0032e-06	0.00144268	0.592193	0.999958	0.999958	1.80605e-05	FALSE	NS	FALSE
ENSG00000099985	ENSG00000099985	OSM	OSM	1978.92	4.3031e-06	0.00144268	0.262268	0.999958	0.999958	1.80605e-05	FALSE	NS	FALSE
ENSG00000099991	ENSG00000099991	CABIN1	CABIN1	3095.77	-8.64862e-06	0.00144267	0.0848087	0.999958	0.999958	1.80605e-05	FALSE	NS	FALSE
ENSG00000099992	ENSG00000099992	TBC1D10A	TBC1D10A	899.65	-1.27023e-06	0.00144266	0.78596	0.999958	0.999958	1.80605e-05	FALSE	NS	FALSE
ENSG00000099994	ENSG00000099994	SUSD2	SUSD2	7.8716	6.54442e-08	0.00144269	0.917858	0.999958	0.999958	1.80605e-05	FALSE	NS	FALSE
ENSG00000099995	ENSG00000099995	SF3A1	SF3A1	4524.73	-2.37869e-06	0.00144265	0.670474	0.999958	0.999958	1.80605e-05	FALSE	NS	FALSE
ENSG00000099999	ENSG00000099999	RNF215	RNF215	302.53	-2.61049e-07	0.00144269	0.917015	0.999958	0.999958	1.80605e-05	FALSE	NS	FALSE
ENSG00000100003	ENSG00000100003	SEC14L2	SEC14L2	132.922	-7.35234e-07	0.00144269	0.707261	0.999958	0.999958	1.80605e-05	FALSE	NS	FALSE
ENSG00000100014	ENSG00000100014	SPECC1L	SPECC1L	1333.04	-2.39242e-06	0.00144268	0.483542	0.999958	0.999958	1.80605e-05	FALSE	NS	FALSE
ENSG00000100023	ENSG00000100023	PPIL2	PPIL2	2048.55	-4.54452e-06	0.00144267	0.276335	0.999958	0.999958	1.80605e-05	FALSE	NS	FALSE
ENSG00000100024	ENSG00000100024	UPB1	UPB1	18.0824	-1.36189e-06	0.00144269	0.0879721	0.999958	0.999958	1.80605e-05	FALSE	NS	FALSE
ENSG00000100027	ENSG00000100027	YPEL1	YPEL1	384.96	2.1402e-06	0.00144269	0.353733	0.999958	0.999958	1.80605e-05	FALSE	NS	FALSE
ENSG00000100028	ENSG00000100028	SNRPD3	SNRPD3	992.795	-7.58703e-06	0.00144269	0.0427129	0.999958	0.999958	1.80605e-05	FALSE	NS	FALSE
ENSG00000100029	ENSG00000100029	PES1	PES1	1119.81	1.00647e-06	0.00144266	0.831328	0.999958	0.999958	1.80605e-05	FALSE	NS	FALSE
ENSG00000100030	ENSG00000100030	MAPK1	MAPK1	1832.99	1.50027e-06	0.00144266	0.759728	0.999958	0.999958	1.80605e-05	FALSE	NS	FALSE
ENSG00000100031	ENSG00000100031	GGT1	GGT1	628.632	3.87983e-07	0.00144268	0.893447	0.999958	0.999958	1.80605e-05	FALSE	NS	FALSE
ENSG00000100034	ENSG00000100034	PPM1F	PPM1F	600.686	5.90647e-07	0.00144268	0.86118	0.999958	0.999958	1.80605e-05	FALSE	NS	FALSE
ENSG00000100036	ENSG00000100036	SLC35E4	SLC35E4	210.979	6.9554e-07	0.00144269	0.693144	0.999958	0.999958	1.80605e-05	FALSE	NS	FALSE
ENSG00000100038	ENSG00000100038	TOP3B	TOP3B	737.298	-4.68108e-06	0.00144268	0.238158	0.999958	0.999958	1.80605e-05	FALSE	NS	FALSE
ENSG00000100055	ENSG00000100055	CYTH4	CYTH4	2331.46	-2.09994e-06	0.00144266	0.657431	0.999958	0.999958	1.80605e-05	FALSE	NS	FALSE
ENSG00000100056	ENSG00000100056	ESS2	ESS2	580.057	-3.63797e-07	0.00144267	0.927113	0.999958	0.999958	1.80605e-05	FALSE	NS	FALSE
ENSG00000100058	ENSG00000100058			88.1207	1.45595e-07	0.00144269	0.927574	0.999958	0.999958	1.80605e-05	FALSE	NS	FALSE
ENSG00000100060	ENSG00000100060	MFNG	MFNG	3858.05	-9.50223e-07	0.00144265	0.860697	0.999958	0.999958	1.80605e-05	FALSE	NS	FALSE
ENSG00000100068	ENSG00000100068			100.053	-2.04509e-06	0.00144269	0.305653	0.999958	0.999958	1.80605e-05	FALSE	NS	FALSE
ENSG00000100075	ENSG00000100075	SLC25A1	SLC25A1	945.301	3.43461e-06	0.00144268	0.354371	0.999958	0.999958	1.80605e-05	FALSE	NS	FALSE
ENSG00000100077	ENSG00000100077	GRK3	GRK3	2471.28	1.49743e-06	0.00144268	0.606273	0.999958	0.999958	1.80605e-05	FALSE	NS	FALSE
ENSG00000100083	ENSG00000100083	GGA1	GGA1	1284.64	-8.88273e-07	0.00144267	0.8333	0.999958	0.999958	1.80605e-05	FALSE	NS	FALSE
ENSG00000100084	ENSG00000100084	HIRA	HIRA	1554.74	6.97058e-07	0.00144267	0.865114	0.999958	0.999958	1.80605e-05	FALSE	NS	FALSE
ENSG00000100092	ENSG00000100092	SH3BP1	SH3BP1	3397.25	-3.58617e-06	0.00144265	0.517601	0.999958	0.999958	1.80605e-05	FALSE	NS	FALSE
ENSG00000100097	ENSG00000100097	LGALS1	LGALS1	11161.4	3.45662e-06	0.00144268	0.276556	0.999958	0.999958	1.80605e-05	FALSE	NS	FALSE
ENSG00000100099	ENSG00000100099	HPS4	HPS4	1137.76	1.84881e-06	0.00144268	0.607947	0.999958	0.999958	1.80605e-05	FALSE	NS	FALSE
ENSG00000100100	ENSG00000100100	PIK3IP1	PIK3IP1	5781.93	-2.20945e-07	0.00144269	0.912206	0.999958	0.999958	1.80605e-05	FALSE	NS	FALSE
ENSG00000100104	ENSG00000100104	SRRD	SRRD	441.889	5.11833e-06	0.00144269	0.101136	0.999958	0.999958	1.80605e-05	FALSE	NS	FALSE
ENSG00000100105	ENSG00000100105	PATZ1	PATZ1	1169.28	8.62889e-07	0.00144267	0.849958	0.999958	0.999958	1.80605e-05	FALSE	NS	FALSE
ENSG00000100106	ENSG00000100106	TRIOBP	TRIOBP	1955.57	2.72394e-08	0.00144266	0.997322	0.999958	0.999958	1.80605e-05	FALSE	NS	FALSE
ENSG00000100109	ENSG00000100109	TFIP11	TFIP11	959.43	-1.93747e-07	0.00144267	0.96051	0.999958	0.999958	1.80605e-05	FALSE	NS	FALSE
ENSG00000100116	ENSG00000100116	GCAT	GCAT	91.6162	1.7353e-06	0.00144269	0.412955	0.999958	0.999958	1.80605e-05	FALSE	NS	FALSE
ENSG00000100124	ENSG00000100124	ANKRD54	ANKRD54	387.077	-2.0076e-06	0.00144268	0.585596	0.999958	0.999958	1.80605e-05	FALSE	NS	FALSE
ENSG00000100129	ENSG00000100129	EIF3L	EIF3L	7506.73	5.948e-07	0.00144266	0.903579	0.999958	0.999958	1.80605e-05	FALSE	NS	FALSE
ENSG00000100138	ENSG00000100138	SNU13	SNU13	1722.34	4.37275e-07	0.00144266	0.866011	0.999958	0.999958	1.80605e-05	FALSE	NS	FALSE
ENSG00000100139	ENSG00000100139	MICALL1	MICALL1	1038.95	-5.25082e-06	0.00144267	0.215079	0.999958	0.999958	1.80605e-05	FALSE	NS	FALSE
ENSG00000100142	ENSG00000100142	POLR2F	POLR2F	402.793	9.21814e-07	0.00144268	0.787292	0.999958	0.999958	1.80605e-05	FALSE	NS	FALSE
ENSG00000100147	ENSG00000100147	CCDC134	CCDC134	759.016	1.72094e-06	0.00144267	0.67086	0.999958	0.999958	1.80605e-05	FALSE	NS	FALSE
ENSG00000100150	ENSG00000100150	DEPDC5	DEPDC5	401.055	-1.68899e-07	0.00144268	0.94851	0.999958	0.999958	1.80605e-05	FALSE	NS	FALSE
ENSG00000100151	ENSG00000100151	PICK1	PICK1	339.864	1.32783e-06	0.00144268	0.627145	0.999958	0.999958	1.80605e-05	FALSE	NS	FALSE
ENSG00000100154	ENSG00000100154	TTC28	TTC28	93.1362	-4.08821e-07	0.00144269	0.809581	0.999958	0.999958	1.80605e-05	FALSE	NS	FALSE
ENSG00000100162	ENSG00000100162	CENPM	CENPM	411.922	5.28653e-06	0.00144268	0.108665	0.999958	0.999958	1.80605e-05	FALSE	NS	FALSE
ENSG00000100167	ENSG00000100167	SEPTIN3	SEPTIN3	61.5547	2.67239e-06	0.00144269	0.119983	0.999958	0.999958	1.80605e-05	FALSE	NS	FALSE
ENSG00000100196	ENSG00000100196	KDELR3	KDELR3	7.89661	-1.35063e-07	0.00144269	0.813971	0.999958	0.999958	1.80605e-05	FALSE	NS	FALSE
ENSG00000100197	ENSG00000100197	CYP2D6	CYP2D6	22.6112	-3.59589e-08	0.00144269	0.96241	0.999958	0.999958	1.80605e-05	FALSE	NS	FALSE
ENSG00000100201	ENSG00000100201	DDX17	DDX17	23045.4	-3.65856e-06	0.00144266	0.447115	0.999958	0.999958	1.80605e-05	FALSE	NS	FALSE
ENSG00000100206	ENSG00000100206	DMC1	DMC1	16.1444	9.01272e-07	0.00144269	0.222941	0.999958	0.999958	1.80605e-05	FALSE	NS	FALSE
ENSG00000100207	ENSG00000100207	TCF20	TCF20	2054.28	-6.182e-08	0.00144266	0.988382	0.999958	0.999958	1.80605e-05	FALSE	NS	FALSE
ENSG00000100209	ENSG00000100209	HSCB	HSCB	128.009	1.72186e-06	0.00144269	0.469421	0.999958	0.999958	1.80605e-05	FALSE	NS	FALSE
ENSG00000100211	ENSG00000100211	CBY1	CBY1	104.785	-3.41471e-08	0.00144269	0.996267	0.999958	0.999958	1.80605e-05	FALSE	NS	FALSE
ENSG00000100216	ENSG00000100216	TOMM22	TOMM22	898.512	4.66401e-07	0.00144267	0.91552	0.999958	0.999958	1.80605e-05	FALSE	NS	FALSE
ENSG00000100219	ENSG00000100219	XBP1	XBP1	2662.83	3.82597e-07	0.00144269	0.841434	0.999958	0.999958	1.80605e-05	FALSE	NS	FALSE
ENSG00000100220	ENSG00000100220	RTCB	RTCB	1190.76	6.35284e-07	0.00144266	0.893359	0.999958	0.999958	1.80605e-05	FALSE	NS	FALSE
ENSG00000100221	ENSG00000100221	JOSD1	JOSD1	2033.87	5.32784e-06	0.00144266	0.312173	0.999958	0.999958	1.80605e-05	FALSE	NS	FALSE
ENSG00000100225	ENSG00000100225	FBXO7	FBXO7	3090.37	7.84169e-07	0.00144265	0.89107	0.999958	0.999958	1.80605e-05	FALSE	NS	FALSE
ENSG00000100226	ENSG00000100226	GTPBP1	GTPBP1	1560.35	-1.29732e-06	0.00144267	0.754503	0.999958	0.999958	1.80605e-05	FALSE	NS	FALSE
ENSG00000100227	ENSG00000100227	POLDIP3	POLDIP3	2155.75	-5.13338e-07	0.00144266	0.91734	0.999958	0.999958	1.80605e-05	FALSE	NS	FALSE
ENSG00000100239	ENSG00000100239	PPP6R2	PPP6R2	2687.11	-5.30297e-06	0.00144266	0.323518	0.999958	0.999958	1.80605e-05	FALSE	NS	FALSE
ENSG00000100241	ENSG00000100241	SBF1	SBF1	12261.6	-3.60186e-06	0.00144266	0.505218	0.999958	0.999958	1.80605e-05	FALSE	NS	FALSE
ENSG00000100242	ENSG00000100242	SUN2	SUN2	22620.9	-6.39405e-06	0.00144266	0.246563	0.999958	0.999958	1.80605e-05	FALSE	NS	FALSE
ENSG00000100243	ENSG00000100243	CYB5R3	CYB5R3	2076.61	-4.62994e-07	0.00144267	0.858347	0.999958	0.999958	1.80605e-05	FALSE	NS	FALSE
ENSG00000100246	ENSG00000100246	DNAL4	DNAL4	191.325	1.51833e-07	0.00144269	0.956773	0.999958	0.999958	1.80605e-05	FALSE	NS	FALSE
ENSG00000100258	ENSG00000100258	LMF2	LMF2	2491.66	-6.76471e-06	0.00144268	0.106633	0.999958	0.999958	1.80605e-05	FALSE	NS	FALSE
ENSG00000100263	ENSG00000100263	RHBDD3	RHBDD3	393.989	2.53187e-06	0.00144268	0.451381	0.999958	0.999958	1.80605e-05	FALSE	NS	FALSE
ENSG00000100266	ENSG00000100266	PACSIN2	PACSIN2	756.015	-3.11227e-06	0.00144267	0.486342	0.999958	0.999958	1.80605e-05	FALSE	NS	FALSE
ENSG00000100271	ENSG00000100271	TTLL1	TTLL1	113.504	5.3457e-07	0.00144269	0.815862	0.999958	0.999958	1.80605e-05	FALSE	NS	FALSE
ENSG00000100280	ENSG00000100280	AP1B1	AP1B1	2765.32	-5.07565e-07	0.00144268	0.882879	0.999958	0.999958	1.80605e-05	FALSE	NS	FALSE
ENSG00000100281	ENSG00000100281	HMGXB4	HMGXB4	527.053	2.00566e-06	0.00144268	0.591241	0.999958	0.999958	1.80605e-05	FALSE	NS	FALSE
ENSG00000100284	ENSG00000100284	TOM1	TOM1	1304.47	-3.47622e-06	0.00144266	0.481287	0.999958	0.999958	1.80605e-05	FALSE	NS	FALSE
ENSG00000100285	ENSG00000100285	NEFH	NEFH	230.952	1.61258e-06	0.00144269	0.25844	0.999958	0.999958	1.80605e-05	FALSE	NS	FALSE
ENSG00000100288	ENSG00000100288	CHKB	CHKB	1586.05	-4.27102e-06	0.00144268	0.216224	0.999958	0.999958	1.80605e-05	FALSE	NS	FALSE
ENSG00000100290	ENSG00000100290	BIK	BIK	27.0298	-5.44178e-07	0.00144269	0.553031	0.999958	0.999958	1.80605e-05	FALSE	NS	FALSE
ENSG00000100292	ENSG00000100292	HMOX1	HMOX1	438.087	5.94367e-07	0.00144269	0.788011	0.999958	0.999958	1.80605e-05	FALSE	NS	FALSE
ENSG00000100294	ENSG00000100294	MCAT	MCAT	164.429	4.38569e-07	0.00144269	0.853832	0.999958	0.999958	1.80605e-05	FALSE	NS	FALSE
ENSG00000100296	ENSG00000100296	THOC5	THOC5	713.383	4.01664e-06	0.00144268	0.303449	0.999958	0.999958	1.80605e-05	FALSE	NS	FALSE
ENSG00000100297	ENSG00000100297	MCM5	MCM5	2540.92	2.15106e-06	0.00144269	0.391645	0.999958	0.999958	1.80605e-05	FALSE	NS	FALSE
ENSG00000100298	ENSG00000100298	APOBEC3H	APOBEC3H	950.203	4.88338e-07	0.00144268	0.868668	0.999958	0.999958	1.80605e-05	FALSE	NS	FALSE
ENSG00000100299	ENSG00000100299	ARSA	ARSA	1904.63	-5.85397e-06	0.00144268	0.153877	0.999958	0.999958	1.80605e-05	FALSE	NS	FALSE
ENSG00000100300	ENSG00000100300	TSPO	TSPO	2989.17	-3.2734e-06	0.00144265	0.560677	0.999958	0.999958	1.80605e-05	FALSE	NS	FALSE
ENSG00000100304	ENSG00000100304	TTLL12	TTLL12	1469.63	8.65509e-07	0.00144267	0.823098	0.999958	0.999958	1.80605e-05	FALSE	NS	FALSE
ENSG00000100307	ENSG00000100307	CBX7	CBX7	1606.3	-2.23664e-07	0.00144268	0.940593	0.999958	0.999958	1.80605e-05	FALSE	NS	FALSE
ENSG00000100311	ENSG00000100311	PDGFB	PDGFB	132.975	3.25152e-07	0.00144269	0.621806	0.999958	0.999958	1.80605e-05	FALSE	NS	FALSE
ENSG00000100314	ENSG00000100314	CABP7	CABP7	7.55334	3.55385e-07	0.00144269	0.295426	0.999958	0.999958	1.80605e-05	FALSE	NS	FALSE
ENSG00000100316	ENSG00000100316	RPL3	RPL3	44306.6	2.38294e-06	0.00144267	0.602274	0.999958	0.999958	1.80605e-05	FALSE	NS	FALSE
ENSG00000100319	ENSG00000100319	ZMAT5	ZMAT5	315.807	1.49673e-06	0.00144268	0.66927	0.999958	0.999958	1.80605e-05	FALSE	NS	FALSE
ENSG00000100321	ENSG00000100321	SYNGR1	SYNGR1	17.565	-3.18157e-07	0.00144269	0.757816	0.999958	0.999958	1.80605e-05	FALSE	NS	FALSE
ENSG00000100324	ENSG00000100324	TAB1	TAB1	869.723	-4.17948e-06	0.00144267	0.365987	0.999958	0.999958	1.80605e-05	FALSE	NS	FALSE
ENSG00000100325	ENSG00000100325	ASCC2	ASCC2	1493.07	-5.74604e-06	0.00144267	0.21132	0.999958	0.999958	1.80605e-05	FALSE	NS	FALSE
ENSG00000100330	ENSG00000100330	MTMR3	MTMR3	1682.9	6.74731e-08	0.00144267	0.989368	0.999958	0.999958	1.80605e-05	FALSE	NS	FALSE
ENSG00000100335	ENSG00000100335	MIEF1	MIEF1	1442.77	4.9408e-06	0.00144267	0.26961	0.999958	0.999958	1.80605e-05	FALSE	NS	FALSE
ENSG00000100336	ENSG00000100336	APOL4	APOL4	716.964	-1.3281e-06	0.00144269	0.498146	0.999958	0.999958	1.80605e-05	FALSE	NS	FALSE
ENSG00000100342	ENSG00000100342	APOL1	APOL1	1962.17	-2.55867e-06	0.00144267	0.582989	0.999958	0.999958	1.80605e-05	FALSE	NS	FALSE
ENSG00000100345	ENSG00000100345	MYH9	MYH9	45823.5	-6.23219e-07	0.00144266	0.90538	0.999958	0.999958	1.80605e-05	FALSE	NS	FALSE
ENSG00000100346	ENSG00000100346	CACNA1I	CACNA1I	544.961	4.60899e-06	0.00144269	0.0142927	0.999958	0.999958	1.80605e-05	FALSE	NS	FALSE
ENSG00000100347	ENSG00000100347	SAMM50	SAMM50	1108.04	1.7249e-06	0.00144267	0.700483	0.999958	0.999958	1.80605e-05	FALSE	NS	FALSE
ENSG00000100348	ENSG00000100348	TXN2	TXN2	1382.44	1.96189e-06	0.00144266	0.684132	0.999958	0.999958	1.80605e-05	FALSE	NS	FALSE
ENSG00000100350	ENSG00000100350	FOXRED2	FOXRED2	185.999	3.35989e-07	0.00144269	0.855411	0.999958	0.999958	1.80605e-05	FALSE	NS	FALSE
ENSG00000100351	ENSG00000100351	GRAP2	GRAP2	2696.45	-6.92626e-06	0.00144268	0.115019	0.999958	0.999958	1.80605e-05	FALSE	NS	FALSE
ENSG00000100353	ENSG00000100353	EIF3D	EIF3D	5241.91	2.33295e-06	0.00144266	0.63597	0.999958	0.999958	1.80605e-05	FALSE	NS	FALSE
ENSG00000100354	ENSG00000100354	TNRC6B	TNRC6B	1499.15	-6.73284e-06	0.00144267	0.183482	0.999958	0.999958	1.80605e-05	FALSE	NS	FALSE
ENSG00000100359	ENSG00000100359	SGSM3	SGSM3	1369.03	-6.42021e-07	0.00144266	0.893312	0.999958	0.999958	1.80605e-05	FALSE	NS	FALSE
ENSG00000100360	ENSG00000100360	IFT27	IFT27	481.055	-1.3895e-06	0.00144268	0.697	0.999958	0.999958	1.80605e-05	FALSE	NS	FALSE
ENSG00000100364	ENSG00000100364	KIAA0930	KIAA0930	497.97	1.62845e-06	0.00144269	0.509504	0.999958	0.999958	1.80605e-05	FALSE	NS	FALSE
ENSG00000100365	ENSG00000100365	NCF4	NCF4	2924.13	-5.09299e-07	0.00144266	0.917412	0.999958	0.999958	1.80605e-05	FALSE	NS	FALSE
ENSG00000100368	ENSG00000100368	CSF2RB	CSF2RB	3413.57	-1.43933e-06	0.00144269	0.52062	0.999958	0.999958	1.80605e-05	FALSE	NS	FALSE
ENSG00000100372	ENSG00000100372	SLC25A17	SLC25A17	383.665	-1.73899e-07	0.00144268	0.952621	0.999958	0.999958	1.80605e-05	FALSE	NS	FALSE
ENSG00000100376	ENSG00000100376	FAM118A	FAM118A	1190.31	2.14731e-06	0.00144268	0.575948	0.999958	0.999958	1.80605e-05	FALSE	NS	FALSE
ENSG00000100379	ENSG00000100379	KCTD17	KCTD17	561.301	-2.1307e-06	0.00144267	0.569693	0.999958	0.999958	1.80605e-05	FALSE	NS	FALSE
ENSG00000100380	ENSG00000100380	ST13	ST13	3393.63	6.22584e-06	0.00144267	0.203968	0.999958	0.999958	1.80605e-05	FALSE	NS	FALSE
ENSG00000100385	ENSG00000100385	IL2RB	IL2RB	12803	2.85017e-06	0.00144265	0.628098	0.999958	0.999958	1.80605e-05	FALSE	NS	FALSE
ENSG00000100387	ENSG00000100387	RBX1	RBX1	1100.69	1.43379e-06	0.00144267	0.748088	0.999958	0.999958	1.80605e-05	FALSE	NS	FALSE
ENSG00000100393	ENSG00000100393	EP300	EP300	3404.88	-1.39604e-06	0.00144267	0.757655	0.999958	0.999958	1.80605e-05	FALSE	NS	FALSE
ENSG00000100395	ENSG00000100395	L3MBTL2	L3MBTL2	985.535	-3.45775e-06	0.00144267	0.454465	0.999958	0.999958	1.80605e-05	FALSE	NS	FALSE
ENSG00000100401	ENSG00000100401	RANGAP1	RANGAP1	2767.51	1.89661e-06	0.00144267	0.63401	0.999958	0.999958	1.80605e-05	FALSE	NS	FALSE
ENSG00000100403	ENSG00000100403	ZC3H7B	ZC3H7B	2894.26	-2.68871e-06	0.00144265	0.621823	0.999958	0.999958	1.80605e-05	FALSE	NS	FALSE
ENSG00000100410	ENSG00000100410	PHF5A	PHF5A	405.714	1.27918e-06	0.00144268	0.700708	0.999958	0.999958	1.80605e-05	FALSE	NS	FALSE
ENSG00000100412	ENSG00000100412	ACO2	ACO2	2299.57	-1.84123e-07	0.00144267	0.966559	0.999958	0.999958	1.80605e-05	FALSE	NS	FALSE
ENSG00000100413	ENSG00000100413	POLR3H	POLR3H	581.807	3.66077e-07	0.00144267	0.929359	0.999958	0.999958	1.80605e-05	FALSE	NS	FALSE
ENSG00000100416	ENSG00000100416	TRMU	TRMU	865.81	-4.05238e-06	0.00144267	0.377012	0.999958	0.999958	1.80605e-05	FALSE	NS	FALSE
ENSG00000100417	ENSG00000100417	PMM1	PMM1	835.842	3.34369e-06	0.00144267	0.459386	0.999958	0.999958	1.80605e-05	FALSE	NS	FALSE
ENSG00000100418	ENSG00000100418	DESI1	DESI1	1821.13	2.33163e-06	0.00144268	0.443591	0.999958	0.999958	1.80605e-05	FALSE	NS	FALSE
ENSG00000100422	ENSG00000100422	CERK	CERK	4190.27	-2.35259e-06	0.00144265	0.664356	0.999958	0.999958	1.80605e-05	FALSE	NS	FALSE
ENSG00000100425	ENSG00000100425	BRD1	BRD1	2023.28	-4.05764e-06	0.00144267	0.360732	0.999958	0.999958	1.80605e-05	FALSE	NS	FALSE
ENSG00000100426	ENSG00000100426	ZBED4	ZBED4	1427.52	4.79713e-06	0.00144267	0.292317	0.999958	0.999958	1.80605e-05	FALSE	NS	FALSE
ENSG00000100427	ENSG00000100427	MLC1	MLC1	73.6507	8.08537e-08	0.00144269	0.968067	0.999958	0.999958	1.80605e-05	FALSE	NS	FALSE
ENSG00000100429	ENSG00000100429	HDAC10	HDAC10	1790.94	-3.6312e-06	0.00144267	0.382457	0.999958	0.999958	1.80605e-05	FALSE	NS	FALSE
ENSG00000100439	ENSG00000100439	ABHD4	ABHD4	554.139	2.8788e-07	0.00144267	0.94354	0.999958	0.999958	1.80605e-05	FALSE	NS	FALSE
ENSG00000100441	ENSG00000100441	KHNYN	KHNYN	4002.81	-5.5249e-06	0.00144265	0.334985	0.999958	0.999958	1.80605e-05	FALSE	NS	FALSE
ENSG00000100442	ENSG00000100442	FKBP3	FKBP3	790.464	3.6409e-08	0.00144267	0.99533	0.999958	0.999958	1.80605e-05	FALSE	NS	FALSE
ENSG00000100445	ENSG00000100445	SDR39U1	SDR39U1	759.745	-3.28011e-06	0.00144268	0.262512	0.999958	0.999958	1.80605e-05	FALSE	NS	FALSE
ENSG00000100450	ENSG00000100450	GZMH	GZMH	7.83772	-3.84146e-07	0.00144269	0.452219	0.999958	0.999958	1.80605e-05	FALSE	NS	FALSE
ENSG00000100453	ENSG00000100453	GZMB	GZMB	72.8378	1.20237e-06	0.00144269	0.0425593	0.999958	0.999958	1.80605e-05	FALSE	NS	FALSE
ENSG00000100461	ENSG00000100461	RBM23	RBM23	1408.91	-3.2216e-06	0.00144267	0.455009	0.999958	0.999958	1.80605e-05	FALSE	NS	FALSE
ENSG00000100462	ENSG00000100462	PRMT5	PRMT5	705.097	-8.86474e-08	0.00144267	0.98051	0.999958	0.999958	1.80605e-05	FALSE	NS	FALSE
ENSG00000100473	ENSG00000100473	COCH	COCH	78.8606	8.48669e-07	0.00144269	0.133894	0.999958	0.999958	1.80605e-05	FALSE	NS	FALSE
ENSG00000100478	ENSG00000100478	AP4S1	AP4S1	250.386	-3.31517e-06	0.00144268	0.279853	0.999958	0.999958	1.80605e-05	FALSE	NS	FALSE
ENSG00000100479	ENSG00000100479	POLE2	POLE2	119.791	1.60281e-06	0.00144269	0.279538	0.999958	0.999958	1.80605e-05	FALSE	NS	FALSE
ENSG00000100483	ENSG00000100483	VCPKMT	VCPKMT	196.374	3.76584e-07	0.00144268	0.892189	0.999958	0.999958	1.80605e-05	FALSE	NS	FALSE
ENSG00000100485	ENSG00000100485	SOS2	SOS2	373.849	3.17781e-06	0.00144269	0.21609	0.999958	0.999958	1.80605e-05	FALSE	NS	FALSE
ENSG00000100490	ENSG00000100490	CDKL1	CDKL1	130.188	-1.66113e-06	0.00144269	0.331307	0.999958	0.999958	1.80605e-05	FALSE	NS	FALSE
ENSG00000100503	ENSG00000100503	NIN	NIN	1943.86	2.57991e-06	0.00144266	0.625332	0.999958	0.999958	1.80605e-05	FALSE	NS	FALSE
ENSG00000100519	ENSG00000100519	PSMC6	PSMC6	1128.59	-3.13269e-06	0.00144267	0.510634	0.999958	0.999958	1.80605e-05	FALSE	NS	FALSE
ENSG00000100522	ENSG00000100522	GNPNAT1	GNPNAT1	349.733	1.63436e-06	0.00144268	0.605699	0.999958	0.999958	1.80605e-05	FALSE	NS	FALSE
ENSG00000100523	ENSG00000100523	DDHD1	DDHD1	2214.92	-4.01686e-06	0.00144267	0.359685	0.999958	0.999958	1.80605e-05	FALSE	NS	FALSE
ENSG00000100526	ENSG00000100526	CDKN3	CDKN3	343.473	3.85751e-06	0.00144269	0.0767225	0.999958	0.999958	1.80605e-05	FALSE	NS	FALSE
ENSG00000100528	ENSG00000100528	CNIH1	CNIH1	1128.73	4.50379e-06	0.00144267	0.320759	0.999958	0.999958	1.80605e-05	FALSE	NS	FALSE
ENSG00000100532	ENSG00000100532	CGRRF1	CGRRF1	280.596	2.85379e-06	0.00144268	0.372288	0.999958	0.999958	1.80605e-05	FALSE	NS	FALSE
ENSG00000100554	ENSG00000100554	ATP6V1D	ATP6V1D	604.117	-2.60331e-06	0.00144268	0.476096	0.999958	0.999958	1.80605e-05	FALSE	NS	FALSE
ENSG00000100564	ENSG00000100564	PIGH	PIGH	320.683	-6.92846e-07	0.00144268	0.79964	0.999958	0.999958	1.80605e-05	FALSE	NS	FALSE
ENSG00000100567	ENSG00000100567	PSMA3	PSMA3	1181.91	1.89223e-06	0.00144267	0.679006	0.999958	0.999958	1.80605e-05	FALSE	NS	FALSE
ENSG00000100568	ENSG00000100568	VTI1B	VTI1B	1711.04	-1.48644e-06	0.00144266	0.770287	0.999958	0.999958	1.80605e-05	FALSE	NS	FALSE
ENSG00000100575	ENSG00000100575	TIMM9	TIMM9	273.79	-6.31559e-07	0.00144269	0.773209	0.999958	0.999958	1.80605e-05	FALSE	NS	FALSE
ENSG00000100577	ENSG00000100577	GSTZ1	GSTZ1	207.34	4.42537e-06	0.00144269	0.0665949	0.999958	0.999958	1.80605e-05	FALSE	NS	FALSE
ENSG00000100578	ENSG00000100578	KIAA0586	KIAA0586	650.976	3.71677e-06	0.00144268	0.352412	0.999958	0.999958	1.80605e-05	FALSE	NS	FALSE
ENSG00000100580	ENSG00000100580	TMED8	TMED8	1473.39	2.29699e-06	0.00144267	0.570509	0.999958	0.999958	1.80605e-05	FALSE	NS	FALSE
ENSG00000100591	ENSG00000100591	AHSA1	AHSA1	1136.84	2.45047e-06	0.00144268	0.476391	0.999958	0.999958	1.80605e-05	FALSE	NS	FALSE
ENSG00000100592	ENSG00000100592	DAAM1	DAAM1	444.481	3.19129e-06	0.00144268	0.372137	0.999958	0.999958	1.80605e-05	FALSE	NS	FALSE
ENSG00000100596	ENSG00000100596	SPTLC2	SPTLC2	1980.16	-3.29038e-06	0.00144268	0.326422	0.999958	0.999958	1.80605e-05	FALSE	NS	FALSE
ENSG00000100599	ENSG00000100599	RIN3	RIN3	4289.41	-6.78474e-06	0.00144266	0.229865	0.999958	0.999958	1.80605e-05	FALSE	NS	FALSE
ENSG00000100600	ENSG00000100600	LGMN	LGMN	7616.59	1.56594e-06	0.00144267	0.733408	0.999958	0.999958	1.80605e-05	FALSE	NS	FALSE
ENSG00000100601	ENSG00000100601	ALKBH1	ALKBH1	169.872	-1.37243e-06	0.00144269	0.580618	0.999958	0.999958	1.80605e-05	FALSE	NS	FALSE
ENSG00000100603	ENSG00000100603	SNW1	SNW1	1324.66	1.54641e-06	0.00144266	0.762439	0.999958	0.999958	1.80605e-05	FALSE	NS	FALSE
ENSG00000100605	ENSG00000100605	ITPK1	ITPK1	1687.41	-6.54005e-07	0.00144267	0.880261	0.999958	0.999958	1.80605e-05	FALSE	NS	FALSE
ENSG00000100612	ENSG00000100612	DHRS7	DHRS7	1397.8	1.29651e-06	0.00144267	0.76649	0.999958	0.999958	1.80605e-05	FALSE	NS	FALSE
ENSG00000100614	ENSG00000100614	PPM1A	PPM1A	1454.43	-4.18108e-06	0.00144266	0.408934	0.999958	0.999958	1.80605e-05	FALSE	NS	FALSE
ENSG00000100625	ENSG00000100625	SIX4	SIX4	28.7527	-8.75973e-07	0.00144269	0.397535	0.999958	0.999958	1.80605e-05	FALSE	NS	FALSE
ENSG00000100628	ENSG00000100628	ASB2	ASB2	951.318	0.956782	0.636515	0.00130266	0.621417	0.621417	0.206617	FALSE	NS	FALSE
ENSG00000100629	ENSG00000100629	CEP128	CEP128	381.114	3.62332e-06	0.00144269	0.161345	0.999958	0.999958	1.80605e-05	FALSE	NS	FALSE
ENSG00000100632	ENSG00000100632	ERH	ERH	1465.19	3.79349e-06	0.00144267	0.412837	0.999958	0.999958	1.80605e-05	FALSE	NS	FALSE
ENSG00000100644	ENSG00000100644	HIF1A	HIF1A	1453.56	-4.12404e-06	0.00144267	0.341361	0.999958	0.999958	1.80605e-05	FALSE	NS	FALSE
ENSG00000100647	ENSG00000100647	SUSD6	SUSD6	2593.71	-5.4166e-06	0.00144266	0.320662	0.999958	0.999958	1.80605e-05	FALSE	NS	FALSE
ENSG00000100650	ENSG00000100650	SRSF5	SRSF5	7785.33	8.249e-07	0.00144267	0.834321	0.999958	0.999958	1.80605e-05	FALSE	NS	FALSE
ENSG00000100664	ENSG00000100664	EIF5	EIF5	3563.42	3.83155e-07	0.00144266	0.936442	0.999958	0.999958	1.80605e-05	FALSE	NS	FALSE
ENSG00000100697	ENSG00000100697	DICER1	DICER1	2444.85	-4.30387e-06	0.00144266	0.417737	0.999958	0.999958	1.80605e-05	FALSE	NS	FALSE
ENSG00000100711	ENSG00000100711	ZFYVE21	ZFYVE21	319.922	4.60961e-07	0.00144268	0.874003	0.999958	0.999958	1.80605e-05	FALSE	NS	FALSE
ENSG00000100714	ENSG00000100714	MTHFD1	MTHFD1	2250.79	4.28239e-06	0.00144268	0.292248	0.999958	0.999958	1.80605e-05	FALSE	NS	FALSE
ENSG00000100722	ENSG00000100722	ZC3H14	ZC3H14	977.943	1.83094e-06	0.00144267	0.680699	0.999958	0.999958	1.80605e-05	FALSE	NS	FALSE
ENSG00000100726	ENSG00000100726	TELO2	TELO2	901.874	1.24812e-06	0.00144267	0.770728	0.999958	0.999958	1.80605e-05	FALSE	NS	FALSE
ENSG00000100731	ENSG00000100731	PCNX1	PCNX1	2173.65	1.10965e-06	0.00144267	0.786715	0.999958	0.999958	1.80605e-05	FALSE	NS	FALSE
ENSG00000100744	ENSG00000100744	GSKIP	GSKIP	611.859	-1.36316e-06	0.00144267	0.748944	0.999958	0.999958	1.80605e-05	FALSE	NS	FALSE
ENSG00000100749	ENSG00000100749	VRK1	VRK1	816.191	2.81414e-06	0.00144268	0.460506	0.999958	0.999958	1.80605e-05	FALSE	NS	FALSE
ENSG00000100764	ENSG00000100764	PSMC1	PSMC1	1679.45	2.19176e-06	0.00144268	0.55074	0.999958	0.999958	1.80605e-05	FALSE	NS	FALSE
ENSG00000100767	ENSG00000100767	PAPLN	PAPLN	44.1914	1.60001e-07	0.00144269	0.904679	0.999958	0.999958	1.80605e-05	FALSE	NS	FALSE
ENSG00000100784	ENSG00000100784	RPS6KA5	RPS6KA5	1336.15	-4.06247e-06	0.00144268	0.213835	0.999958	0.999958	1.80605e-05	FALSE	NS	FALSE
ENSG00000100796	ENSG00000100796	PPP4R3A	PPP4R3A	3056.09	-2.51278e-06	0.00144266	0.622989	0.999958	0.999958	1.80605e-05	FALSE	NS	FALSE
ENSG00000100802	ENSG00000100802	C14orf93	C14orf93	297.903	8.20772e-07	0.00144268	0.784892	0.999958	0.999958	1.80605e-05	FALSE	NS	FALSE
ENSG00000100804	ENSG00000100804	PSMB5	PSMB5	526.465	6.32547e-08	0.00144268	0.987549	0.999958	0.999958	1.80605e-05	FALSE	NS	FALSE
ENSG00000100811	ENSG00000100811	YY1	YY1	3364.94	4.45174e-06	0.00144266	0.396134	0.999958	0.999958	1.80605e-05	FALSE	NS	FALSE
ENSG00000100813	ENSG00000100813	ACIN1	ACIN1	5230.83	-3.54856e-06	0.00144266	0.460927	0.999958	0.999958	1.80605e-05	FALSE	NS	FALSE
ENSG00000100815	ENSG00000100815	TRIP11	TRIP11	640.884	-3.28232e-06	0.00144269	0.180611	0.999958	0.999958	1.80605e-05	FALSE	NS	FALSE
ENSG00000100836	ENSG00000100836	PABPN1	PABPN1	3422.14	-6.98939e-07	0.00144266	0.883052	0.999958	0.999958	1.80605e-05	FALSE	NS	FALSE
ENSG00000100852	ENSG00000100852	ARHGAP5	ARHGAP5	1153.05	-6.18304e-06	0.00144267	0.16323	0.999958	0.999958	1.80605e-05	FALSE	NS	FALSE
ENSG00000100865	ENSG00000100865	CINP	CINP	502.48	4.55916e-07	0.00144268	0.905677	0.999958	0.999958	1.80605e-05	FALSE	NS	FALSE
ENSG00000100867	ENSG00000100867	DHRS2	DHRS2	1259.27	3.30934e-07	0.00144269	0.8603	0.999958	0.999958	1.80605e-05	FALSE	NS	FALSE
ENSG00000100883	ENSG00000100883	SRP54	SRP54	993.104	1.32992e-06	0.00144267	0.767445	0.999958	0.999958	1.80605e-05	FALSE	NS	FALSE
ENSG00000100888	ENSG00000100888	CHD8	CHD8	2751.98	-4.92705e-06	0.00144266	0.34974	0.999958	0.999958	1.80605e-05	FALSE	NS	FALSE
ENSG00000100890	ENSG00000100890	PRORP	PRORP	1309.39	1.18386e-06	0.00144266	0.811707	0.999958	0.999958	1.80605e-05	FALSE	NS	FALSE
ENSG00000100897	ENSG00000100897	DCAF11	DCAF11	730.404	-7.08342e-07	0.0014427	0.000683485	0.479058	0.479058	0.319612	FALSE	NS	FALSE
ENSG00000100902	ENSG00000100902	PSMA6	PSMA6	1930.72	3.27708e-06	0.00144267	0.453701	0.999958	0.999958	1.80605e-05	FALSE	NS	FALSE
ENSG00000100906	ENSG00000100906	NFKBIA	NFKBIA	2590.46	1.88368e-06	0.00144268	0.539446	0.999958	0.999958	1.80605e-05	FALSE	NS	FALSE
ENSG00000100916	ENSG00000100916	BRMS1L	BRMS1L	86.1046	-6.40062e-07	0.00144269	0.759971	0.999958	0.999958	1.80605e-05	FALSE	NS	FALSE
ENSG00000100934	ENSG00000100934	SEC23A	SEC23A	1159.3	3.69176e-06	0.00144268	0.320792	0.999958	0.999958	1.80605e-05	FALSE	NS	FALSE
ENSG00000100938	ENSG00000100938	GMPR2	GMPR2	457.708	-1.65124e-06	0.00144269	0.479792	0.999958	0.999958	1.80605e-05	FALSE	NS	FALSE
ENSG00000100941	ENSG00000100941	PNN	PNN	2109.45	-5.60659e-06	0.00144267	0.220986	0.999958	0.999958	1.80605e-05	FALSE	NS	FALSE
ENSG00000100949	ENSG00000100949	RABGGTA	RABGGTA	505.47	3.21746e-06	0.00144268	0.357948	0.999958	0.999958	1.80605e-05	FALSE	NS	FALSE
ENSG00000100979	ENSG00000100979	PLTP	PLTP	71.2872	3.03131e-07	0.00144269	0.757391	0.999958	0.999958	1.80605e-05	FALSE	NS	FALSE
ENSG00000100982	ENSG00000100982	PCIF1	PCIF1	1494.29	-4.07051e-06	0.00144266	0.408346	0.999958	0.999958	1.80605e-05	FALSE	NS	FALSE
ENSG00000100983	ENSG00000100983	GSS	GSS	835.582	1.05852e-06	0.00144267	0.81108	0.999958	0.999958	1.80605e-05	FALSE	NS	FALSE
ENSG00000100991	ENSG00000100991	TRPC4AP	TRPC4AP	2687.18	4.69834e-06	0.00144266	0.393626	0.999958	0.999958	1.80605e-05	FALSE	NS	FALSE
ENSG00000100994	ENSG00000100994	PYGB	PYGB	1707.46	-3.19253e-06	0.00144266	0.533292	0.999958	0.999958	1.80605e-05	FALSE	NS	FALSE
ENSG00000100997	ENSG00000100997	ABHD12	ABHD12	882.865	-4.59462e-06	0.00144267	0.29967	0.999958	0.999958	1.80605e-05	FALSE	NS	FALSE
ENSG00000101000	ENSG00000101000	PROCR	PROCR	15.9594	8.15954e-08	0.00144269	0.937918	0.999958	0.999958	1.80605e-05	FALSE	NS	FALSE
ENSG00000101003	ENSG00000101003	GINS1	GINS1	275.402	2.36274e-06	0.00144269	0.30943	0.999958	0.999958	1.80605e-05	FALSE	NS	FALSE
ENSG00000101004	ENSG00000101004	NINL	NINL	116.12	4.79307e-07	0.00144269	0.649885	0.999958	0.999958	1.80605e-05	FALSE	NS	FALSE
ENSG00000101017	ENSG00000101017	CD40	CD40	85.9307	1.18241e-06	0.00144269	0.25649	0.999958	0.999958	1.80605e-05	FALSE	NS	FALSE
ENSG00000101019	ENSG00000101019	UQCC1	UQCC1	750.136	3.57727e-06	0.00144268	0.347221	0.999958	0.999958	1.80605e-05	FALSE	NS	FALSE
ENSG00000101040	ENSG00000101040	ZMYND8	ZMYND8	1116.36	-6.73799e-06	0.00144268	0.131569	0.999958	0.999958	1.80605e-05	FALSE	NS	FALSE
ENSG00000101049	ENSG00000101049	SGK2	SGK2	19.9786	6.89062e-08	0.00144269	0.940345	0.999958	0.999958	1.80605e-05	FALSE	NS	FALSE
ENSG00000101052	ENSG00000101052	IFT52	IFT52	289.111	1.33279e-06	0.00144268	0.693954	0.999958	0.999958	1.80605e-05	FALSE	NS	FALSE
ENSG00000101057	ENSG00000101057	MYBL2	MYBL2	936.479	2.63855e-06	0.00144269	0.0894583	0.999958	0.999958	1.80605e-05	FALSE	NS	FALSE
ENSG00000101079	ENSG00000101079	NDRG3	NDRG3	889.429	1.21055e-06	0.00144267	0.791761	0.999958	0.999958	1.80605e-05	FALSE	NS	FALSE
ENSG00000101082	ENSG00000101082	SLA2	SLA2	1505.73	1.65538e-06	0.00144266	0.746994	0.999958	0.999958	1.80605e-05	FALSE	NS	FALSE
ENSG00000101084	ENSG00000101084	RAB5IF	RAB5IF	1368.3	-2.25269e-06	0.00144267	0.611514	0.999958	0.999958	1.80605e-05	FALSE	NS	FALSE
ENSG00000101096	ENSG00000101096	NFATC2	NFATC2	1189.39	1.03567e-07	0.00144267	0.98398	0.999958	0.999958	1.80605e-05	FALSE	NS	FALSE
ENSG00000101104	ENSG00000101104	PABPC1L	PABPC1L	566.121	-8.90662e-07	0.00144267	0.824925	0.999958	0.999958	1.80605e-05	FALSE	NS	FALSE
ENSG00000101109	ENSG00000101109	STK4	STK4	8472.97	3.61925e-06	0.00144265	0.0941347	0.999958	0.999958	1.80605e-05	FALSE	NS	FALSE
ENSG00000101126	ENSG00000101126	ADNP	ADNP	2146.79	4.04217e-06	0.00144266	0.441549	0.999958	0.999958	1.80605e-05	FALSE	NS	FALSE
ENSG00000101132	ENSG00000101132	PFDN4	PFDN4	528.504	5.29462e-06	0.00144268	0.203404	0.999958	0.999958	1.80605e-05	FALSE	NS	FALSE
ENSG00000101134	ENSG00000101134	DOK5	DOK5	244.994	4.60414e-08	0.00144269	0.957601	0.999958	0.999958	1.80605e-05	FALSE	NS	FALSE
ENSG00000101138	ENSG00000101138	CSTF1	CSTF1	931.677	3.3595e-06	0.00144267	0.478342	0.999958	0.999958	1.80605e-05	FALSE	NS	FALSE
ENSG00000101146	ENSG00000101146	RAE1	RAE1	596.082	3.43792e-06	0.00144267	0.413748	0.999958	0.999958	1.80605e-05	FALSE	NS	FALSE
ENSG00000101150	ENSG00000101150	TPD52L2	TPD52L2	2109.26	-2.97187e-07	0.00144266	0.950084	0.999958	0.999958	1.80605e-05	FALSE	NS	FALSE
ENSG00000101152	ENSG00000101152	DNAJC5	DNAJC5	3670.25	-1.22108e-07	0.00144265	0.97986	0.999958	0.999958	1.80605e-05	FALSE	NS	FALSE
ENSG00000101158	ENSG00000101158	NELFCD	NELFCD	1187.94	-8.67158e-07	0.00144267	0.831608	0.999958	0.999958	1.80605e-05	FALSE	NS	FALSE
ENSG00000101160	ENSG00000101160	CTSZ	CTSZ	2380.36	1.89403e-06	0.00144265	0.729585	0.999958	0.999958	1.80605e-05	FALSE	NS	FALSE
ENSG00000101161	ENSG00000101161	PRPF6	PRPF6	2835.91	1.66848e-06	0.00144265	0.759836	0.999958	0.999958	1.80605e-05	FALSE	NS	FALSE
ENSG00000101162	ENSG00000101162	TUBB1	TUBB1	19.3621	-8.45117e-08	0.00144269	0.933869	0.999958	0.999958	1.80605e-05	FALSE	NS	FALSE
ENSG00000101166	ENSG00000101166	PRELID3B	PRELID3B	1200.37	5.47926e-09	0.00144266	0.998772	0.999958	0.999958	1.80605e-05	FALSE	NS	FALSE
ENSG00000101181	ENSG00000101181	MTG2	MTG2	566.455	-3.19948e-06	0.00144267	0.421868	0.999958	0.999958	1.80605e-05	FALSE	NS	FALSE
ENSG00000101182	ENSG00000101182	PSMA7	PSMA7	2946.89	3.3725e-07	0.00144267	0.940224	0.999958	0.999958	1.80605e-05	FALSE	NS	FALSE
ENSG00000101187	ENSG00000101187	SLCO4A1	SLCO4A1	867.673	2.71331e-06	0.00144268	0.456514	0.999958	0.999958	1.80605e-05	FALSE	NS	FALSE
ENSG00000101189	ENSG00000101189	MRGBP	MRGBP	434.401	3.43909e-06	0.00144268	0.345417	0.999958	0.999958	1.80605e-05	FALSE	NS	FALSE
ENSG00000101190	ENSG00000101190	TCFL5	TCFL5	142.496	2.44782e-07	0.00144269	0.958694	0.999958	0.999958	1.80605e-05	FALSE	NS	FALSE
ENSG00000101191	ENSG00000101191	DIDO1	DIDO1	3457.21	-4.11463e-06	0.00144265	0.45994	0.999958	0.999958	1.80605e-05	FALSE	NS	FALSE
ENSG00000101193	ENSG00000101193	GID8	GID8	1234.32	8.78624e-07	0.00144266	0.859099	0.999958	0.999958	1.80605e-05	FALSE	NS	FALSE
ENSG00000101194	ENSG00000101194	SLC17A9	SLC17A9	84.0022	3.21167e-06	0.00144269	0.0496817	0.999958	0.999958	1.80605e-05	FALSE	NS	FALSE
ENSG00000101199	ENSG00000101199	ARFGAP1	ARFGAP1	1770.21	-1.38289e-06	0.00144268	0.709926	0.999958	0.999958	1.80605e-05	FALSE	NS	FALSE
ENSG00000101210	ENSG00000101210	EEF1A2	EEF1A2	77.2404	6.53081e-07	0.00144269	0.357757	0.999958	0.999958	1.80605e-05	FALSE	NS	FALSE
ENSG00000101213	ENSG00000101213	PTK6	PTK6	82.8724	3.52359e-08	0.00144269	0.981867	0.999958	0.999958	1.80605e-05	FALSE	NS	FALSE
ENSG00000101216	ENSG00000101216	GMEB2	GMEB2	956.764	1.89707e-06	0.00144267	0.684361	0.999958	0.999958	1.80605e-05	FALSE	NS	FALSE
ENSG00000101220	ENSG00000101220	ADISSP	ADISSP	572.893	-3.85595e-07	0.00144268	0.910924	0.999958	0.999958	1.80605e-05	FALSE	NS	FALSE
ENSG00000101224	ENSG00000101224	CDC25B	CDC25B	10486.4	-4.54357e-06	0.00144266	0.363712	0.999958	0.999958	1.80605e-05	FALSE	NS	FALSE
ENSG00000101236	ENSG00000101236	RNF24	RNF24	538.001	-7.54081e-07	0.00144268	0.78038	0.999958	0.999958	1.80605e-05	FALSE	NS	FALSE
ENSG00000101246	ENSG00000101246	ARFRP1	ARFRP1	908.119	-7.50309e-07	0.00144267	0.866245	0.999958	0.999958	1.80605e-05	FALSE	NS	FALSE
ENSG00000101247	ENSG00000101247	NDUFAF5	NDUFAF5	250.646	2.86273e-06	0.00144268	0.323994	0.999958	0.999958	1.80605e-05	FALSE	NS	FALSE
ENSG00000101255	ENSG00000101255	TRIB3	TRIB3	729.133	1.15487e-06	0.00144269	0.642413	0.999958	0.999958	1.80605e-05	FALSE	NS	FALSE
ENSG00000101265	ENSG00000101265	RASSF2	RASSF2	1587.73	3.8434e-06	0.00144268	0.258931	0.999958	0.999958	1.80605e-05	FALSE	NS	FALSE
ENSG00000101266	ENSG00000101266	CSNK2A1	CSNK2A1	2269.68	4.46658e-06	0.00144266	0.366977	0.999958	0.999958	1.80605e-05	FALSE	NS	FALSE
ENSG00000101278	ENSG00000101278	RPS10P5	RPS10P5	14.3733	-3.30991e-07	0.00144269	0.658539	0.999958	0.999958	1.80605e-05	FALSE	NS	FALSE
ENSG00000101290	ENSG00000101290	CDS2	CDS2	2670.85	3.37011e-06	0.00144267	0.458639	0.999958	0.999958	1.80605e-05	FALSE	NS	FALSE
ENSG00000101294	ENSG00000101294	HM13	HM13	1764.27	-2.12309e-07	0.00144266	0.965872	0.999958	0.999958	1.80605e-05	FALSE	NS	FALSE
ENSG00000101298	ENSG00000101298	SNPH	SNPH	263.771	1.12823e-06	0.00144268	0.707496	0.999958	0.999958	1.80605e-05	FALSE	NS	FALSE
ENSG00000101307	ENSG00000101307	SIRPB1	SIRPB1	114.997	-8.29121e-07	0.00144269	0.699709	0.999958	0.999958	1.80605e-05	FALSE	NS	FALSE
ENSG00000101310	ENSG00000101310	SEC23B	SEC23B	1675.52	1.62233e-06	0.00144266	0.748065	0.999958	0.999958	1.80605e-05	FALSE	NS	FALSE
ENSG00000101335	ENSG00000101335	MYL9	MYL9	45.6804	1.25153e-06	0.00144269	0.287518	0.999958	0.999958	1.80605e-05	FALSE	NS	FALSE
ENSG00000101337	ENSG00000101337	TM9SF4	TM9SF4	1490.69	-2.00484e-06	0.00144267	0.661989	0.999958	0.999958	1.80605e-05	FALSE	NS	FALSE
ENSG00000101342	ENSG00000101342	TLDC2	TLDC2	162.766	-3.02247e-06	0.00144269	0.186412	0.999958	0.999958	1.80605e-05	FALSE	NS	FALSE
ENSG00000101343	ENSG00000101343	CRNKL1	CRNKL1	578.951	-3.52332e-06	0.00144267	0.388191	0.999958	0.999958	1.80605e-05	FALSE	NS	FALSE
ENSG00000101346	ENSG00000101346	POFUT1	POFUT1	981.562	-1.49009e-06	0.00144267	0.930931	0.999958	0.999958	1.80605e-05	FALSE	NS	FALSE
ENSG00000101347	ENSG00000101347	SAMHD1	SAMHD1	10599.2	-7.6995e-06	0.00144268	0.061635	0.999958	0.999958	1.80605e-05	FALSE	NS	FALSE
ENSG00000101350	ENSG00000101350	KIF3B	KIF3B	975.417	-4.86509e-07	0.00144268	0.893725	0.999958	0.999958	1.80605e-05	FALSE	NS	FALSE
ENSG00000101361	ENSG00000101361	NOP56	NOP56	2085.34	3.35147e-06	0.00144266	0.509334	0.999958	0.999958	1.80605e-05	FALSE	NS	FALSE
ENSG00000101365	ENSG00000101365	IDH3B	IDH3B	1327.34	-2.54172e-06	0.00144267	0.583694	0.999958	0.999958	1.80605e-05	FALSE	NS	FALSE
ENSG00000101367	ENSG00000101367	MAPRE1	MAPRE1	3238.09	1.05801e-06	0.00144267	0.809397	0.999958	0.999958	1.80605e-05	FALSE	NS	FALSE
ENSG00000101391	ENSG00000101391	CDK5RAP1	CDK5RAP1	513.255	-4.30643e-06	0.00144268	0.284299	0.999958	0.999958	1.80605e-05	FALSE	NS	FALSE
ENSG00000101400	ENSG00000101400	SNTA1	SNTA1	140.997	9.39813e-07	0.00144269	0.548745	0.999958	0.999958	1.80605e-05	FALSE	NS	FALSE
ENSG00000101405	ENSG00000101405	OXT	OXT	8.70682	-2.74124e-07	0.00144269	0.68874	0.999958	0.999958	1.80605e-05	FALSE	NS	FALSE
ENSG00000101407	ENSG00000101407	TTI1	TTI1	486.522	-6.29845e-08	0.00144268	0.982704	0.999958	0.999958	1.80605e-05	FALSE	NS	FALSE
ENSG00000101412	ENSG00000101412	E2F1	E2F1	788.542	1.88835e-06	0.00144269	0.29918	0.999958	0.999958	1.80605e-05	FALSE	NS	FALSE
ENSG00000101413	ENSG00000101413	RPRD1B	RPRD1B	573.244	-1.72187e-06	0.00144267	0.67416	0.999958	0.999958	1.80605e-05	FALSE	NS	FALSE
ENSG00000101417	ENSG00000101417	PXMP4	PXMP4	335.148	1.63926e-06	0.00144268	0.565083	0.999958	0.999958	1.80605e-05	FALSE	NS	FALSE
ENSG00000101421	ENSG00000101421	CHMP4B	CHMP4B	2461.41	-1.37683e-06	0.00144265	0.799179	0.999958	0.999958	1.80605e-05	FALSE	NS	FALSE
ENSG00000101439	ENSG00000101439	CST3	CST3	136.886	-2.08424e-06	0.00144269	0.353902	0.999958	0.999958	1.80605e-05	FALSE	NS	FALSE
ENSG00000101442	ENSG00000101442	ACTR5	ACTR5	223.405	-2.11223e-06	0.00144268	0.489213	0.999958	0.999958	1.80605e-05	FALSE	NS	FALSE
ENSG00000101444	ENSG00000101444	AHCY	AHCY	1292.88	5.67509e-06	0.00144268	0.124516	0.999958	0.999958	1.80605e-05	FALSE	NS	FALSE
ENSG00000101445	ENSG00000101445	PPP1R16B	PPP1R16B	4417.61	5.30527e-06	0.00144267	0.266938	0.999958	0.999958	1.80605e-05	FALSE	NS	FALSE
ENSG00000101447	ENSG00000101447	FAM83D	FAM83D	245.489	1.82804e-06	0.00144269	0.281373	0.999958	0.999958	1.80605e-05	FALSE	NS	FALSE
ENSG00000101452	ENSG00000101452	DHX35	DHX35	362.367	-1.09793e-06	0.00144268	0.747867	0.999958	0.999958	1.80605e-05	FALSE	NS	FALSE
ENSG00000101457	ENSG00000101457	DNTTIP1	DNTTIP1	405.038	1.50378e-06	0.00144268	0.688908	0.999958	0.999958	1.80605e-05	FALSE	NS	FALSE
ENSG00000101460	ENSG00000101460	MAP1LC3A	MAP1LC3A	195.711	1.11314e-06	0.00144269	0.57417	0.999958	0.999958	1.80605e-05	FALSE	NS	FALSE
ENSG00000101464	ENSG00000101464	PIGU	PIGU	361.887	2.04961e-06	0.00144268	0.533899	0.999958	0.999958	1.80605e-05	FALSE	NS	FALSE
ENSG00000101473	ENSG00000101473	ACOT8	ACOT8	687.91	1.346e-06	0.00144267	0.757792	0.999958	0.999958	1.80605e-05	FALSE	NS	FALSE
ENSG00000101474	ENSG00000101474	APMAP	APMAP	1329.79	-9.24871e-07	0.00144266	0.847887	0.999958	0.999958	1.80605e-05	FALSE	NS	FALSE
ENSG00000101493	ENSG00000101493	ZNF516	ZNF516	62.5347	1.79813	0.898396	0.000892655	0.479058	0.479058	0.319612	FALSE	NS	FALSE
ENSG00000101544	ENSG00000101544	ADNP2	ADNP2	996.652	3.71985e-06	0.00144268	0.82178	0.999958	0.999958	1.80605e-05	FALSE	NS	FALSE
ENSG00000101546	ENSG00000101546	RBFA	RBFA	244.798	-7.89019e-07	0.00144269	0.763511	0.999958	0.999958	1.80605e-05	FALSE	NS	FALSE
ENSG00000101557	ENSG00000101557	USP14	USP14	1488.89	1.08613e-06	0.00144268	0.757104	0.999958	0.999958	1.80605e-05	FALSE	NS	FALSE
ENSG00000101558	ENSG00000101558	VAPA	VAPA	2257.4	2.10767e-06	0.00144267	0.645405	0.999958	0.999958	1.80605e-05	FALSE	NS	FALSE
ENSG00000101574	ENSG00000101574	METTL4	METTL4	389.959	-5.51668e-06	0.00144269	0.0926362	0.999958	0.999958	1.80605e-05	FALSE	NS	FALSE
ENSG00000101577	ENSG00000101577	LPIN2	LPIN2	2527.65	-4.69798e-06	0.00144267	0.254594	0.999958	0.999958	1.80605e-05	FALSE	NS	FALSE
ENSG00000101596	ENSG00000101596	SMCHD1	SMCHD1	8717.35	-8.70058e-07	0.00144267	0.819925	0.999958	0.999958	1.80605e-05	FALSE	NS	FALSE
ENSG00000101605	ENSG00000101605	MYOM1	MYOM1	73.8712	8.39423e-07	0.00144269	0.484445	0.999958	0.999958	1.80605e-05	FALSE	NS	FALSE
ENSG00000101608	ENSG00000101608	MYL12A	MYL12A	7751.92	-1.58841e-06	0.00144265	0.767767	0.999958	0.999958	1.80605e-05	FALSE	NS	FALSE
ENSG00000101624	ENSG00000101624	CEP76	CEP76	202.088	1.64064e-06	0.00144269	0.471632	0.999958	0.999958	1.80605e-05	FALSE	NS	FALSE
ENSG00000101639	ENSG00000101639	CEP192	CEP192	1642.02	-5.19451e-06	0.00144267	0.251028	0.999958	0.999958	1.80605e-05	FALSE	NS	FALSE
ENSG00000101654	ENSG00000101654	RNMT	RNMT	963.531	2.67424e-07	0.00144267	0.950006	0.999958	0.999958	1.80605e-05	FALSE	NS	FALSE
ENSG00000101665	ENSG00000101665	SMAD7	SMAD7	674.862	-5.70025e-06	0.00144268	0.160404	0.999958	0.999958	1.80605e-05	FALSE	NS	FALSE
ENSG00000101695	ENSG00000101695	RNF125	RNF125	2009.04	1.78585e-07	0.00144267	0.970818	0.999958	0.999958	1.80605e-05	FALSE	NS	FALSE
ENSG00000101745	ENSG00000101745	ANKRD12	ANKRD12	1564.45	-6.99013e-06	0.00144267	0.141068	0.999958	0.999958	1.80605e-05	FALSE	NS	FALSE
ENSG00000101751	ENSG00000101751	POLI	POLI	499.123	-4.86383e-07	0.00144269	0.834857	0.999958	0.999958	1.80605e-05	FALSE	NS	FALSE
ENSG00000101752	ENSG00000101752	MIB1	MIB1	6228.86	-6.67904e-06	0.00144267	0.18056	0.999958	0.999958	1.80605e-05	FALSE	NS	FALSE
ENSG00000101773	ENSG00000101773	RBBP8	RBBP8	374.022	1.63028e-06	0.00144268	0.550931	0.999958	0.999958	1.80605e-05	FALSE	NS	FALSE
ENSG00000101782	ENSG00000101782	RIOK3	RIOK3	1914.27	-5.72172e-07	0.00144266	0.90841	0.999958	0.999958	1.80605e-05	FALSE	NS	FALSE
ENSG00000101811	ENSG00000101811	CSTF2	CSTF2	543.184	-1.993e-06	0.00144268	0.507148	0.999958	0.999958	1.80605e-05	FALSE	NS	FALSE
ENSG00000101842	ENSG00000101842	VSIG1	VSIG1	524.843	1.35827e-06	0.00144269	0.521996	0.999958	0.999958	1.80605e-05	FALSE	NS	FALSE
ENSG00000101843	ENSG00000101843	PSMD10	PSMD10	436.361	-4.71853e-07	0.00144268	0.994642	0.999958	0.999958	1.80605e-05	FALSE	NS	FALSE
ENSG00000101844	ENSG00000101844	ATG4A	ATG4A	275.495	1.24264e-06	0.00144268	0.690538	0.999958	0.999958	1.80605e-05	FALSE	NS	FALSE
ENSG00000101846	ENSG00000101846	STS	STS	81.5766	1.11462e-06	0.00144269	0.593485	0.999958	0.999958	1.80605e-05	FALSE	NS	FALSE
ENSG00000101849	ENSG00000101849	TBL1X	TBL1X	1058.29	4.6242e-07	0.00144268	0.88949	0.999958	0.999958	1.80605e-05	FALSE	NS	FALSE
ENSG00000101856	ENSG00000101856	PGRMC1	PGRMC1	1198.43	-8.27413e-07	0.00144267	0.831591	0.999958	0.999958	1.80605e-05	FALSE	NS	FALSE
ENSG00000101868	ENSG00000101868	POLA1	POLA1	512.193	1.34014e-06	0.00144269	0.520896	0.999958	0.999958	1.80605e-05	FALSE	NS	FALSE
ENSG00000101882	ENSG00000101882	NKAP	NKAP	415.518	7.93599e-07	0.00144267	0.839288	0.999958	0.999958	1.80605e-05	FALSE	NS	FALSE
ENSG00000101883	ENSG00000101883	RHOXF1	RHOXF1	24.9418	8.63027e-08	0.00144269	0.929078	0.999958	0.999958	1.80605e-05	FALSE	NS	FALSE
ENSG00000101888	ENSG00000101888	NXT2	NXT2	339.771	2.22135e-06	0.00144268	0.504014	0.999958	0.999958	1.80605e-05	FALSE	NS	FALSE
ENSG00000101898	ENSG00000101898	MCTS2	MCTS2	139.263	-2.11188e-06	0.00144269	0.339012	0.999958	0.999958	1.80605e-05	FALSE	NS	FALSE
ENSG00000101901	ENSG00000101901	ALG13	ALG13	790.597	-3.44275e-07	0.00144268	0.922828	0.999958	0.999958	1.80605e-05	FALSE	NS	FALSE
ENSG00000101911	ENSG00000101911	PRPS2	PRPS2	590.944	-2.18315e-05	0.00144275	0.74073	0.999958	0.999958	1.80605e-05	FALSE	NS	FALSE
ENSG00000101928	ENSG00000101928	MOSPD1	MOSPD1	430.606	-1.34403e-07	0.00144268	0.965143	0.999958	0.999958	1.80605e-05	FALSE	NS	FALSE
ENSG00000101935	ENSG00000101935	AMMECR1	AMMECR1	792.731	1.6217e-07	0.00144268	0.967435	0.999958	0.999958	1.80605e-05	FALSE	NS	FALSE
ENSG00000101940	ENSG00000101940	WDR13	WDR13	1220.99	-5.33093e-06	0.00144267	0.20996	0.999958	0.999958	1.80605e-05	FALSE	NS	FALSE
ENSG00000101945	ENSG00000101945	SUV39H1	SUV39H1	508.807	2.52696e-06	0.00144269	0.341995	0.999958	0.999958	1.80605e-05	FALSE	NS	FALSE
ENSG00000101966	ENSG00000101966	XIAP	XIAP	1068.55	-4.68454e-06	0.00144268	0.244771	0.999958	0.999958	1.80605e-05	FALSE	NS	FALSE
ENSG00000101972	ENSG00000101972	STAG2	STAG2	1682.47	1.24976e-06	0.00144266	0.802514	0.999958	0.999958	1.80605e-05	FALSE	NS	FALSE
ENSG00000101974	ENSG00000101974	ATP11C	ATP11C	433.75	2.14813e-06	0.00144268	0.537837	0.999958	0.999958	1.80605e-05	FALSE	NS	FALSE
ENSG00000101986	ENSG00000101986	ABCD1	ABCD1	448.961	1.40523e-06	0.00144267	0.722127	0.999958	0.999958	1.80605e-05	FALSE	NS	FALSE
ENSG00000101997	ENSG00000101997	CCDC22	CCDC22	443.973	2.88325e-06	0.00144268	0.354405	0.999958	0.999958	1.80605e-05	FALSE	NS	FALSE
ENSG00000102001	ENSG00000102001	CACNA1F	CACNA1F	45.3039	-7.88826e-08	0.00144269	0.937601	0.999958	0.999958	1.80605e-05	FALSE	NS	FALSE
ENSG00000102003	ENSG00000102003	SYP	SYP	24.8089	7.66396e-07	0.00144269	0.286348	0.999958	0.999958	1.80605e-05	FALSE	NS	FALSE
ENSG00000102007	ENSG00000102007	PLP2	PLP2	2965.68	7.8708e-08	0.00144267	0.98597	0.999958	0.999958	1.80605e-05	FALSE	NS	FALSE
ENSG00000102024	ENSG00000102024	PLS3	PLS3	81.8222	2.89613e-06	0.00144269	0.0178071	0.999958	0.999958	1.80605e-05	FALSE	NS	FALSE
ENSG00000102030	ENSG00000102030	NAA10	NAA10	703.655	2.95871e-06	0.00144267	0.497201	0.999958	0.999958	1.80605e-05	FALSE	NS	FALSE
ENSG00000102032	ENSG00000102032	RENBP	RENBP	645.178	-3.50503e-06	0.00144267	0.393479	0.999958	0.999958	1.80605e-05	FALSE	NS	FALSE
ENSG00000102034	ENSG00000102034	ELF4	ELF4	2770.78	-2.12106e-06	0.00144265	0.695366	0.999958	0.999958	1.80605e-05	FALSE	NS	FALSE
ENSG00000102043	ENSG00000102043	MTMR8	MTMR8	32.7288	-8.43644e-08	0.00144269	0.92435	0.999958	0.999958	1.80605e-05	FALSE	NS	FALSE
ENSG00000102053	ENSG00000102053	ZC3H12B	ZC3H12B	57.5388	8.71121e-07	0.00144269	0.395997	0.999958	0.999958	1.80605e-05	FALSE	NS	FALSE
ENSG00000102054	ENSG00000102054	RBBP7	RBBP7	2055.64	3.69444e-06	0.00144267	0.399352	0.999958	0.999958	1.80605e-05	FALSE	NS	FALSE
ENSG00000102057	ENSG00000102057	KCND1	KCND1	15.2449	-9.53096e-07	0.00144269	0.0590918	0.999958	0.999958	1.80605e-05	FALSE	NS	FALSE
ENSG00000102078	ENSG00000102078	SLC25A14	SLC25A14	107.184	2.37205e-07	0.00144269	0.915883	0.999958	0.999958	1.80605e-05	FALSE	NS	FALSE
ENSG00000102081	ENSG00000102081	FMR1	FMR1	860.576	-4.28665e-06	0.00144267	0.323108	0.999958	0.999958	1.80605e-05	FALSE	NS	FALSE
ENSG00000102098	ENSG00000102098	SCML2	SCML2	8.7239	1.93059e-07	0.00144269	0.450667	0.999958	0.999958	1.80605e-05	FALSE	NS	FALSE
ENSG00000102100	ENSG00000102100	SLC35A2	SLC35A2	812.265	-1.42676e-06	0.00144267	0.526693	0.999958	0.999958	1.80605e-05	FALSE	NS	FALSE
ENSG00000102103	ENSG00000102103	PQBP1	PQBP1	1240.03	1.90041e-06	0.00144266	0.707096	0.999958	0.999958	1.80605e-05	FALSE	NS	FALSE
ENSG00000102109	ENSG00000102109	PCSK1N	PCSK1N	78.261	-2.46665e-07	0.00144269	0.710724	0.999958	0.999958	1.80605e-05	FALSE	NS	FALSE
ENSG00000102119	ENSG00000102119	EMD	EMD	1071.26	1.90812e-06	0.00144268	0.608294	0.999958	0.999958	1.80605e-05	FALSE	NS	FALSE
ENSG00000102125	ENSG00000102125	TAFAZZIN	TAFAZZIN	1688.23	-2.05603e-06	0.00144267	0.655948	0.999958	0.999958	1.80605e-05	FALSE	NS	FALSE
ENSG00000102144	ENSG00000102144	PGK1	PGK1	12709.5	7.52702e-06	0.00144269	0.035997	0.999958	0.999958	1.80605e-05	FALSE	NS	FALSE
ENSG00000102158	ENSG00000102158	MAGT1	MAGT1	1265.78	-3.45185e-07	0.00144267	0.938565	0.999958	0.999958	1.80605e-05	FALSE	NS	FALSE
ENSG00000102172	ENSG00000102172	SMS	SMS	1141.94	4.84485e-06	0.00144268	0.238523	0.999958	0.999958	1.80605e-05	FALSE	NS	FALSE
ENSG00000102178	ENSG00000102178	UBL4A	UBL4A	990.801	1.68781e-06	0.00144268	0.641374	0.999958	0.999958	1.80605e-05	FALSE	NS	FALSE
ENSG00000102181	ENSG00000102181	CD99L2	CD99L2	1261.21	-1.9645e-07	0.00144267	0.961095	0.999958	0.999958	1.80605e-05	FALSE	NS	FALSE
ENSG00000102189	ENSG00000102189	EEA1	EEA1	322.395	-4.06072e-06	0.00144268	0.223502	0.999958	0.999958	1.80605e-05	FALSE	NS	FALSE
ENSG00000102218	ENSG00000102218	RP2	RP2	362.044	3.79407e-07	0.00144268	0.918579	0.999958	0.999958	1.80605e-05	FALSE	NS	FALSE
ENSG00000102221	ENSG00000102221	JADE3	JADE3	50.1958	-6.69071e-07	0.00144269	0.578019	0.999958	0.999958	1.80605e-05	FALSE	NS	FALSE
ENSG00000102225	ENSG00000102225	CDK16	CDK16	716.844	1.31681e-06	0.00144267	0.739239	0.999958	0.999958	1.80605e-05	FALSE	NS	FALSE
ENSG00000102226	ENSG00000102226	USP11	USP11	799.014	-4.07574e-06	0.00144268	0.309322	0.999958	0.999958	1.80605e-05	FALSE	NS	FALSE
ENSG00000102241	ENSG00000102241	HTATSF1	HTATSF1	2067.19	-1.65919e-06	0.00144268	0.619791	0.999958	0.999958	1.80605e-05	FALSE	NS	FALSE
ENSG00000102245	ENSG00000102245	CD40LG	CD40LG	499.021	-5.65499e-07	0.00144269	0.777031	0.999958	0.999958	1.80605e-05	FALSE	NS	FALSE
ENSG00000102265	ENSG00000102265	TIMP1	TIMP1	1506.27	-4.63691e-06	0.00144269	0.106452	0.999958	0.999958	1.80605e-05	FALSE	NS	FALSE
ENSG00000102309	ENSG00000102309	PIN4	PIN4	198.552	3.26691e-06	0.00144269	0.251317	0.999958	0.999958	1.80605e-05	FALSE	NS	FALSE
ENSG00000102312	ENSG00000102312	PORCN	PORCN	465.96	-3.35412e-06	0.00144268	0.304914	0.999958	0.999958	1.80605e-05	FALSE	NS	FALSE
ENSG00000102316	ENSG00000102316	MAGED2	MAGED2	1556.81	3.20967e-06	0.00144267	0.453213	0.999958	0.999958	1.80605e-05	FALSE	NS	FALSE
ENSG00000102317	ENSG00000102317	RBM3	RBM3	5069.21	2.35969e-07	0.00144266	0.96105	0.999958	0.999958	1.80605e-05	FALSE	NS	FALSE
ENSG00000102349	ENSG00000102349	KLF8	KLF8	939.225	-2.03789e-06	0.00144269	0.413371	0.999958	0.999958	1.80605e-05	FALSE	NS	FALSE
ENSG00000102384	ENSG00000102384	CENPI	CENPI	208.835	6.97511e-08	0.00144269	0.967469	0.999958	0.999958	1.80605e-05	FALSE	NS	FALSE
ENSG00000102385	ENSG00000102385	DRP2	DRP2	16.2606	6.35409e-07	0.00144269	0.534026	0.999958	0.999958	1.80605e-05	FALSE	NS	FALSE
ENSG00000102390	ENSG00000102390	PBDC1	PBDC1	308.854	-1.67161e-06	0.00144268	0.592175	0.999958	0.999958	1.80605e-05	FALSE	NS	FALSE
ENSG00000102393	ENSG00000102393	GLA	GLA	253.649	8.21229e-07	0.00144269	0.73095	0.999958	0.999958	1.80605e-05	FALSE	NS	FALSE
ENSG00000102401	ENSG00000102401	ARMCX3	ARMCX3	508.194	-7.29922e-07	0.00144267	0.854816	0.999958	0.999958	1.80605e-05	FALSE	NS	FALSE
ENSG00000102409	ENSG00000102409	BEX4	BEX4	291.568	1.29977e-06	0.00144269	0.473415	0.999958	0.999958	1.80605e-05	FALSE	NS	FALSE
ENSG00000102471	ENSG00000102471	NDFIP2	NDFIP2	3032.55	-2.43391e-06	0.00144269	0.37236	0.999958	0.999958	1.80605e-05	FALSE	NS	FALSE
ENSG00000102524	ENSG00000102524	TNFSF13B	TNFSF13B	482.179	-4.06909e-06	0.00144268	0.234383	0.999958	0.999958	1.80605e-05	FALSE	NS	FALSE
ENSG00000102531	ENSG00000102531	FNDC3A	FNDC3A	1758.93	-4.05193e-06	0.00144267	0.403211	0.999958	0.999958	1.80605e-05	FALSE	NS	FALSE
ENSG00000102543	ENSG00000102543	CDADC1	CDADC1	157.582	-2.20909e-06	0.00144269	0.314628	0.999958	0.999958	1.80605e-05	FALSE	NS	FALSE
ENSG00000102547	ENSG00000102547	CAB39L	CAB39L	154.474	-4.50793e-07	0.00144269	0.987602	0.999958	0.999958	1.80605e-05	FALSE	NS	FALSE
ENSG00000102554	ENSG00000102554	KLF5	KLF5	263.91	-2.03663e-06	0.00144269	0.192537	0.999958	0.999958	1.80605e-05	FALSE	NS	FALSE
[truncated: 10,881 more rows]
