# Supplementary material for: CD25+CD27+CD70− alloantigen-specific Tregs: promising stable immunotherapy for transplantation
Source: Front Immunol. 2026 Jun 10;17:1789008. doi: 10.3389/fimmu.2026.1789008 (PMC13290811; doi:10.3389/fimmu.2026.1789008)
Supplement: Supplementary file 14 [file Table5.xlsx]

## Sheet: Sheet1
ensembl_id	ensembl_base	symbol	gene_label	baseMean	log2FoldChange	lfcSE	pvalue	padj	direction
ENSG00000147883	ENSG00000147883	CDKN2B	CDKN2B	408.68	-1.62413	0.437151	4.06279e-06	0.0261643	Down
ENSG00000186187	ENSG00000186187	ZNRF1	ZNRF1	474.157	1.32966	0.390208	1.70556e-05	0.0549189	Up
ENSG00000289720	ENSG00000289720	ITCH	ITCH	64.2839	4.22462	1.00004	3.25869e-07	0.00419719	Up
ENSG00000291316	ENSG00000291316	TMEM276-ZFTRAF1	TMEM276-ZFTRAF1	19.9993	7.52528	3.13784	2.58724e-05	0.0666474	Up
